# Supplementary material for: On-surface synthesis of a nitrogen-embedded buckybowl with inverse Stone–Thrower–Wales topology
Source: Nat Commun. 2018 Apr 30;9:1714. doi: 10.1038/s41467-018-04144-5 (PMC5928119; doi:10.1038/s41467-018-04144-5)
Supplement: Supplementary file 4 — Supplementary Data 2 [file 41467_2018_4144_MOESM4_ESM.cif]

 
data_MK300_A_0m
 
_audit_creation_method            SHELXL-2014
_chemical_name_systematic
;
 ?
;
_chemical_name_common             ?
_chemical_melting_point           ?
_chemical_formula_moiety          'C42 H28 Br2 N2'
_chemical_formula_sum
 'C42 H28 Br2 N2' 
_chemical_formula_weight          720.48

loop_
 _atom_type_symbol
 _atom_type_description
 _atom_type_scat_dispersion_real
 _atom_type_scat_dispersion_imag
 _atom_type_scat_source
 'C'  'C'   0.0181   0.0091
 'International Tables Vol C Tables 4.2.6.8 and 6.1.1.4'
 'H'  'H'   0.0000   0.0000
 'International Tables Vol C Tables 4.2.6.8 and 6.1.1.4'
 'N'  'N'   0.0311   0.0180
 'International Tables Vol C Tables 4.2.6.8 and 6.1.1.4'
 'Br'  'Br'  -0.6763   1.2805
 'International Tables Vol C Tables 4.2.6.8 and 6.1.1.4'
 
_space_group_crystal_system       monoclinic
_space_group_IT_number            14
_space_group_name_H-M_alt         'P 21/c'
_space_group_name_Hall            '-P 2ybc'
 
_shelx_space_group_comment
;
The symmetry employed for this shelxl refinement is uniquely defined
by the following loop, which should always be used as a source of
symmetry information in preference to the above space-group names.
They are only intended as comments.
;
 
loop_
 _space_group_symop_operation_xyz
 'x, y, z'
 '-x, y+1/2, -z+1/2'
 '-x, -y, -z'
 'x, -y-1/2, z-1/2'
 
_cell_length_a                    13.3201(6)
_cell_length_b                    15.4521(8)
_cell_length_c                    16.7606(8)
_cell_angle_alpha                 90
_cell_angle_beta                  108.181(3)
_cell_angle_gamma                 90
_cell_volume                      3277.5(3)
_cell_formula_units_Z             4
_cell_measurement_temperature     296(2)
_cell_measurement_reflns_used     4041 
_cell_measurement_theta_min       3.49 
_cell_measurement_theta_max       68.43 
 
_exptl_crystal_description        plate 
_exptl_crystal_colour             colourless 
_exptl_crystal_density_meas       ? 
_exptl_crystal_density_method     'not measured'              
_exptl_crystal_density_diffrn     1.460          
_exptl_crystal_F_000              1456
_exptl_transmission_factor_min    ?                                             
_exptl_transmission_factor_max    ?                                             
_exptl_crystal_size_max           0.433
_exptl_crystal_size_mid           0.230
_exptl_crystal_size_min           0.102
_exptl_absorpt_coefficient_mu     3.386
_shelx_estimated_absorpt_T_min    0.322
_shelx_estimated_absorpt_T_max    0.724
_exptl_absorpt_correction_type    numerical 
_exptl_absorpt_correction_T_min   0.3220 
_exptl_absorpt_correction_T_max   0.7240 
_exptl_absorpt_process_details    'sadabs' 
 
_exptl_special_details
;
 ?
;
 
_diffrn_ambient_temperature       296(2)
_diffrn_radiation_wavelength      1.54178
_diffrn_radiation_type            CuK\a
_diffrn_source                    'fine-focus sealed tube' 
_diffrn_radiation_monochromator   graphite 
_diffrn_measurement_device_type   'Bruker APEX-II CCD' 
_diffrn_measurement_method        '\f and \w scans' 
_diffrn_detector_area_resol_mean  ? 
_diffrn_reflns_number             69638
_diffrn_reflns_av_unetI/netI      0.0677
_diffrn_reflns_av_R_equivalents   0.1273
_diffrn_reflns_limit_h_min        -16
_diffrn_reflns_limit_h_max        15
_diffrn_reflns_limit_k_min        -18
_diffrn_reflns_limit_k_max        18
_diffrn_reflns_limit_l_min        -18
_diffrn_reflns_limit_l_max        20
_diffrn_reflns_theta_min          3.492
_diffrn_reflns_theta_max          68.428
_diffrn_reflns_theta_full         67.679
_diffrn_measured_fraction_theta_max   0.995
_diffrn_measured_fraction_theta_full  0.998
_diffrn_reflns_Laue_measured_fraction_max    0.995
_diffrn_reflns_Laue_measured_fraction_full   0.998
_diffrn_reflns_point_group_measured_fraction_max   0.995
_diffrn_reflns_point_group_measured_fraction_full  0.998
_reflns_number_total              6005
_reflns_number_gt                 4041
_reflns_threshold_expression      'I > 2\s(I)'
_reflns_Friedel_coverage          0.000
_reflns_Friedel_fraction_max      .
_reflns_Friedel_fraction_full     .
 
_reflns_special_details
;
 Reflections were merged by SHELXL according to the crystal
 class for the calculation of statistics and refinement.
 
 _reflns_Friedel_fraction is defined as the number of unique
 Friedel pairs measured divided by the number that would be
 possible theoretically, ignoring centric projections and
 systematic absences.
;
 
_computing_data_collection        'Bruker APEX2'
_computing_cell_refinement        'Bruker SAINT'
_computing_data_reduction         'Bruker SAINT'
_computing_structure_solution     'SHELXL-2014 (Sheldrick, 2014)'
_computing_structure_refinement   'SHELXL-2014 (Sheldrick, 2014)'
_computing_molecular_graphics     'Bruker SHELXTL'
_computing_publication_material   'Bruker SHELXTL'
 
_refine_special_details
;
 ?
;
_refine_ls_structure_factor_coef  Fsqd
_refine_ls_matrix_type            full
_refine_ls_weighting_scheme       calc
_refine_ls_weighting_details
'w=1/[\s^2^(Fo^2^)+(0.0891P)^2^+6.1496P] where P=(Fo^2^+2Fc^2^)/3'
_atom_sites_solution_primary      direct
_atom_sites_solution_secondary    difmap
_atom_sites_solution_hydrogens    mixed
_refine_ls_hydrogen_treatment     mixed
_refine_ls_extinction_method      SHELXL
_refine_ls_extinction_coef        0.00093(15)
_refine_ls_extinction_expression
 'Fc^*^=kFc[1+0.001xFc^2^\l^3^/sin(2\q)]^-1/4^'
_refine_ls_number_reflns          6005
_refine_ls_number_parameters      424
_refine_ls_number_restraints      0
_refine_ls_R_factor_all           0.0992
_refine_ls_R_factor_gt            0.0670
_refine_ls_wR_factor_ref          0.2012
_refine_ls_wR_factor_gt           0.1738
_refine_ls_goodness_of_fit_ref    1.048
_refine_ls_restrained_S_all       1.048
_refine_ls_shift/su_max           0.000
_refine_ls_shift/su_mean          0.000
 
loop_
 _atom_site_label
 _atom_site_type_symbol
 _atom_site_fract_x
 _atom_site_fract_y
 _atom_site_fract_z
 _atom_site_U_iso_or_equiv
 _atom_site_adp_type
 _atom_site_occupancy
 _atom_site_site_symmetry_order  
 _atom_site_calc_flag
 _atom_site_refinement_flags_posn
 _atom_site_refinement_flags_adp
 _atom_site_refinement_flags_occupancy
 _atom_site_disorder_assembly
 _atom_site_disorder_group
Br1 Br 0.36737(6) 0.70795(6) 0.46517(4) 0.0821(3) Uani 1 1 d . . . . .
Br2 Br -0.28615(6) 0.75849(5) 0.13913(5) 0.0747(3) Uani 1 1 d . . . . .
N1 N -0.0504(3) 0.6795(3) 0.2691(2) 0.0441(9) Uani 1 1 d . . . . .
N2 N 0.1649(3) 0.6544(3) 0.1998(2) 0.0429(9) Uani 1 1 d . . . . .
C1 C -0.0996(4) 0.6211(3) 0.2050(3) 0.0438(11) Uani 1 1 d . . . . .
C2 C -0.0314(4) 0.5996(3) 0.1611(3) 0.0444(11) Uani 1 1 d . . . . .
C3 C 0.0618(4) 0.6467(3) 0.1986(3) 0.0429(11) Uani 1 1 d . . . . .
C4 C 0.0497(4) 0.6948(3) 0.2651(3) 0.0459(11) Uani 1 1 d . . . . .
C5 C 0.1478(4) 0.7303(3) 0.3102(3) 0.0492(12) Uani 1 1 d . . . . .
H5 H 0.1622 0.7645 0.3581 0.059 Uiso 1 1 calc R U . . .
C6 C 0.2188(4) 0.7049(3) 0.2702(3) 0.0444(11) Uani 1 1 d . . . . .
C7 C 0.3313(4) 0.7263(3) 0.2868(3) 0.0503(12) Uani 1 1 d . . . . .
C8 C 0.4043(4) 0.7295(4) 0.3673(4) 0.0600(14) Uani 1 1 d . . . . .
C9 C 0.5110(5) 0.7482(5) 0.3798(5) 0.0774(19) Uani 1 1 d . . . . .
H9 H 0.5590 0.7492 0.4337 0.093 Uiso 1 1 calc R U . . .
C10 C 0.5439(5) 0.7651(5) 0.3111(5) 0.082(2) Uani 1 1 d . . . . .
H10 H 0.6148 0.7768 0.3189 0.098 Uiso 1 1 calc R U . . .
C11 C 0.4744(5) 0.7649(4) 0.2322(5) 0.0715(17) Uani 1 1 d . . . . .
H11 H 0.4975 0.7777 0.1866 0.086 Uiso 1 1 calc R U . . .
C12 C 0.3689(5) 0.7457(4) 0.2196(4) 0.0588(14) Uani 1 1 d . . . . .
H12 H 0.3220 0.7457 0.1652 0.071 Uiso 1 1 calc R U . . .
C13 C -0.2082(4) 0.5888(4) 0.1853(3) 0.0483(12) Uani 1 1 d . . . . .
C14 C -0.2974(4) 0.6392(4) 0.1545(4) 0.0609(15) Uani 1 1 d . . . . .
C15 C -0.3996(5) 0.6026(5) 0.1285(4) 0.0761(19) Uani 1 1 d . . . . .
H15 H -0.4592 0.6370 0.1068 0.091 Uiso 1 1 calc R U . . .
C16 C -0.4084(6) 0.5150(6) 0.1362(5) 0.083(2) Uani 1 1 d . . . . .
C17 C -0.3216(6) 0.4631(5) 0.1688(4) 0.079(2) Uani 1 1 d . . . . .
H17 H -0.3334 0.4044 0.1744 0.095 Uiso 1 1 calc R U . . .
C18 C -0.2206(4) 0.4909(5) 0.1933(3) 0.073(2) Uani 1 1 d . . . . .
H18 H -0.1633 0.4537 0.2134 0.088 Uiso 1 1 calc R U . . .
C19 C -0.0879(4) 0.7149(3) 0.3329(3) 0.0454(11) Uani 1 1 d . . . . .
C20 C -0.0842(4) 0.8047(4) 0.3409(4) 0.0562(13) Uani 1 1 d . . . . .
H20 H -0.0602 0.8383 0.3046 0.067 Uiso 1 1 calc R U . . .
C21 C -0.1167(5) 0.8436(4) 0.4035(4) 0.0648(15) Uani 1 1 d . . . . .
H21 H -0.1131 0.9035 0.4098 0.078 Uiso 1 1 calc R U . . .
C22 C -0.1538(5) 0.7944(4) 0.4555(4) 0.0671(17) Uani 1 1 d . . . . .
H22 H -0.1772 0.8207 0.4964 0.081 Uiso 1 1 calc R U . . .
C23 C -0.1567(5) 0.7058(4) 0.4478(3) 0.0626(15) Uani 1 1 d . . . . .
H23 H -0.1826 0.6732 0.4837 0.075 Uiso 1 1 calc R U . . .
C24 C -0.1216(4) 0.6627(4) 0.3872(3) 0.0511(12) Uani 1 1 d . . . . .
C25 C -0.1185(5) 0.5676(4) 0.3880(3) 0.0574(14) Uani 1 1 d . . . . .
C26 C -0.2029(6) 0.5195(5) 0.3963(4) 0.081(2) Uani 1 1 d . . . . .
H26 H -0.2632 0.5475 0.3998 0.097 Uiso 1 1 calc R U . . .
C27 C -0.1977(8) 0.4300(6) 0.3995(5) 0.100(3) Uani 1 1 d . . . . .
H27 H -0.2544 0.3986 0.4057 0.120 Uiso 1 1 calc R U . . .
C28 C -0.1110(9) 0.3872(5) 0.3935(5) 0.102(3) Uani 1 1 d . . . . .
H28 H -0.1089 0.3270 0.3949 0.123 Uiso 1 1 calc R U . . .
C29 C -0.0262(7) 0.4335(5) 0.3856(4) 0.086(2) Uani 1 1 d . . . . .
H29 H 0.0335 0.4045 0.3819 0.103 Uiso 1 1 calc R U . . .
C30 C -0.0294(5) 0.5228(4) 0.3829(4) 0.0661(15) Uani 1 1 d . . . . .
H30 H 0.0283 0.5535 0.3777 0.079 Uiso 1 1 calc R U . . .
C31 C 0.2058(4) 0.6044(3) 0.1456(3) 0.0423(11) Uani 1 1 d . . . . .
C32 C 0.1674(4) 0.6225(4) 0.0600(3) 0.0531(13) Uani 1 1 d . . . . .
H32 H 0.1181 0.6664 0.0407 0.064 Uiso 1 1 calc R U . . .
C33 C 0.2023(5) 0.5756(4) 0.0039(4) 0.0638(15) Uani 1 1 d . . . . .
H33 H 0.1758 0.5872 -0.0533 0.077 Uiso 1 1 calc R U . . .
C34 C 0.2763(5) 0.5118(4) 0.0330(4) 0.0613(15) Uani 1 1 d . . . . .
H34 H 0.3018 0.4814 -0.0045 0.074 Uiso 1 1 calc R U . . .
C35 C 0.3130(4) 0.4925(4) 0.1175(4) 0.0548(13) Uani 1 1 d . . . . .
H35 H 0.3624 0.4485 0.1361 0.066 Uiso 1 1 calc R U . . .
C36 C 0.2774(4) 0.5379(3) 0.1760(3) 0.0460(11) Uani 1 1 d . . . . .
C37 C 0.3141(4) 0.5114(3) 0.2651(3) 0.0515(12) Uani 1 1 d . . . . .
C38 C 0.4192(5) 0.4920(4) 0.3038(4) 0.0679(16) Uani 1 1 d . . . . .
H38 H 0.4678 0.4994 0.2747 0.082 Uiso 1 1 calc R U . . .
C39 C 0.4530(6) 0.4615(5) 0.3859(5) 0.084(2) Uani 1 1 d . . . . .
H39 H 0.5237 0.4476 0.4113 0.101 Uiso 1 1 calc R U . . .
C40 C 0.3829(7) 0.4520(4) 0.4287(4) 0.083(2) Uani 1 1 d . . . . .
H40 H 0.4061 0.4317 0.4837 0.100 Uiso 1 1 calc R U . . .
C41 C 0.2791(6) 0.4718(4) 0.3927(4) 0.0751(18) Uani 1 1 d . . . . .
H41 H 0.2318 0.4659 0.4231 0.090 Uiso 1 1 calc R U . . .
C42 C 0.2439(5) 0.5009(4) 0.3103(3) 0.0592(14) Uani 1 1 d . . . . .
H42 H 0.1727 0.5134 0.2852 0.071 Uiso 1 1 calc R U . . .
H2 H -0.048(4) 0.568(3) 0.115(3) 0.037(12) Uiso 1 1 d . . . . .
H16 H -0.471(6) 0.489(5) 0.123(4) 0.09(2) Uiso 1 1 d . . . . .
 
loop_
 _atom_site_aniso_label
 _atom_site_aniso_U_11
 _atom_site_aniso_U_22
 _atom_site_aniso_U_33
 _atom_site_aniso_U_23
 _atom_site_aniso_U_13
 _atom_site_aniso_U_12
Br1 0.0805(5) 0.1007(6) 0.0557(4) 0.0027(4) 0.0077(3) 0.0019(4)
Br2 0.0706(5) 0.0648(4) 0.0863(5) 0.0068(3) 0.0209(4) 0.0128(3)
N1 0.047(2) 0.047(2) 0.044(2) -0.0080(18) 0.0214(18) 0.0007(18)
N2 0.041(2) 0.048(2) 0.042(2) -0.0069(18) 0.0168(17) 0.0006(17)
C1 0.042(3) 0.049(3) 0.040(2) -0.001(2) 0.013(2) 0.001(2)
C2 0.043(3) 0.054(3) 0.037(3) -0.005(2) 0.014(2) 0.002(2)
C3 0.041(2) 0.051(3) 0.039(2) -0.003(2) 0.015(2) 0.003(2)
C4 0.046(3) 0.049(3) 0.045(3) -0.004(2) 0.018(2) 0.001(2)
C5 0.056(3) 0.047(3) 0.043(3) -0.008(2) 0.013(2) -0.002(2)
C6 0.044(3) 0.050(3) 0.040(3) -0.003(2) 0.015(2) 0.001(2)
C7 0.049(3) 0.039(3) 0.062(3) -0.007(2) 0.015(2) -0.002(2)
C8 0.051(3) 0.052(3) 0.068(4) -0.007(3) 0.007(3) 0.003(2)
C9 0.050(3) 0.079(5) 0.088(5) -0.010(4) 0.000(3) -0.001(3)
C10 0.050(4) 0.083(5) 0.113(6) -0.023(4) 0.026(4) -0.017(3)
C11 0.060(4) 0.070(4) 0.093(5) -0.011(3) 0.037(4) -0.011(3)
C12 0.057(3) 0.055(3) 0.069(4) 0.000(3) 0.026(3) -0.005(3)
C13 0.046(3) 0.062(3) 0.042(3) -0.003(2) 0.020(2) -0.005(2)
C14 0.051(3) 0.081(4) 0.056(3) -0.006(3) 0.024(3) 0.004(3)
C15 0.043(3) 0.101(5) 0.088(5) -0.020(4) 0.026(3) -0.005(3)
C16 0.061(4) 0.092(6) 0.106(6) -0.022(5) 0.039(4) -0.023(4)
C17 0.103(6) 0.070(4) 0.074(4) -0.005(3) 0.041(4) -0.026(4)
C18 0.049(3) 0.148(7) 0.025(2) -0.022(3) 0.015(2) -0.028(4)
C19 0.048(3) 0.049(3) 0.042(3) -0.005(2) 0.018(2) 0.004(2)
C20 0.064(3) 0.053(3) 0.058(3) -0.002(3) 0.027(3) 0.006(3)
C21 0.073(4) 0.056(3) 0.064(4) -0.017(3) 0.021(3) 0.011(3)
C22 0.069(4) 0.084(5) 0.053(3) -0.015(3) 0.026(3) 0.011(3)
C23 0.065(4) 0.082(4) 0.046(3) -0.004(3) 0.024(3) 0.007(3)
C24 0.054(3) 0.065(3) 0.037(3) -0.003(2) 0.017(2) 0.001(2)
C25 0.074(4) 0.064(4) 0.038(3) 0.002(2) 0.022(3) -0.004(3)
C26 0.102(5) 0.091(5) 0.063(4) -0.007(4) 0.045(4) -0.025(4)
C27 0.145(8) 0.079(5) 0.090(6) -0.001(4) 0.055(6) -0.040(5)
C28 0.160(9) 0.063(5) 0.071(5) 0.013(4) 0.017(5) -0.017(5)
C29 0.109(6) 0.057(4) 0.078(5) 0.005(3) 0.010(4) 0.012(4)
C30 0.082(4) 0.057(3) 0.052(3) 0.004(3) 0.011(3) 0.004(3)
C31 0.044(3) 0.043(3) 0.044(3) -0.005(2) 0.020(2) 0.000(2)
C32 0.056(3) 0.063(3) 0.043(3) 0.001(2) 0.019(2) 0.002(3)
C33 0.081(4) 0.074(4) 0.045(3) -0.001(3) 0.033(3) 0.001(3)
C34 0.073(4) 0.066(4) 0.059(3) -0.013(3) 0.040(3) -0.006(3)
C35 0.048(3) 0.058(3) 0.066(4) -0.009(3) 0.029(3) 0.000(2)
C36 0.043(3) 0.049(3) 0.049(3) -0.006(2) 0.020(2) -0.004(2)
C37 0.055(3) 0.045(3) 0.053(3) -0.001(2) 0.013(2) 0.005(2)
C38 0.062(4) 0.067(4) 0.067(4) -0.004(3) 0.008(3) 0.011(3)
C39 0.080(5) 0.078(5) 0.072(4) -0.003(4) -0.007(4) 0.011(4)
C40 0.113(6) 0.057(4) 0.060(4) 0.005(3) -0.003(4) 0.010(4)
C41 0.107(5) 0.061(4) 0.058(4) 0.007(3) 0.027(4) 0.000(4)
C42 0.069(4) 0.059(3) 0.051(3) 0.003(3) 0.021(3) 0.002(3)
 
_geom_special_details
;
 All esds (except the esd in the dihedral angle between two l.s. planes)
 are estimated using the full covariance matrix.  The cell esds are taken
 into account individually in the estimation of esds in distances, angles
 and torsion angles; correlations between esds in cell parameters are only
 used when they are defined by crystal symmetry.  An approximate (isotropic)
 treatment of cell esds is used for estimating esds involving l.s. planes.
;
 
loop_
 _geom_bond_atom_site_label_1
 _geom_bond_atom_site_label_2
 _geom_bond_distance
 _geom_bond_site_symmetry_2
 _geom_bond_publ_flag
Br1 C8 1.884(7) . ?
Br2 C14 1.873(7) . ?
N1 C4 1.376(6) . ?
N1 C1 1.400(6) . ?
N1 C19 1.423(6) . ?
N2 C3 1.373(6) . ?
N2 C6 1.411(6) . ?
N2 C31 1.424(6) . ?
C1 C2 1.375(7) . ?
C1 C13 1.468(7) . ?
C2 C3 1.406(7) . ?
C2 H2 0.89(5) . ?
C3 C4 1.391(7) . ?
C4 C5 1.401(7) . ?
C5 C6 1.376(7) . ?
C5 H5 0.9300 . ?
C6 C7 1.473(7) . ?
C7 C8 1.397(8) . ?
C7 C12 1.400(8) . ?
C8 C9 1.400(9) . ?
C9 C10 1.379(10) . ?
C9 H9 0.9300 . ?
C10 C11 1.357(10) . ?
C10 H10 0.9300 . ?
C11 C12 1.386(8) . ?
C11 H11 0.9300 . ?
C12 H12 0.9300 . ?
C13 C14 1.380(8) . ?
C13 C18 1.532(9) . ?
C14 C15 1.412(8) . ?
C15 C16 1.369(10) . ?
C15 H15 0.9300 . ?
C16 C17 1.372(11) . ?
C16 H16 0.89(7) . ?
C17 C18 1.349(9) . ?
C17 H17 0.9300 . ?
C18 H18 0.9300 . ?
C19 C24 1.390(7) . ?
C19 C20 1.393(7) . ?
C20 C21 1.390(8) . ?
C20 H20 0.9300 . ?
C21 C22 1.362(9) . ?
C21 H21 0.9300 . ?
C22 C23 1.375(9) . ?
C22 H22 0.9300 . ?
C23 C24 1.410(7) . ?
C23 H23 0.9300 . ?
C24 C25 1.470(8) . ?
C25 C26 1.392(8) . ?
C25 C30 1.399(8) . ?
C26 C27 1.385(11) . ?
C26 H26 0.9300 . ?
C27 C28 1.362(12) . ?
C27 H27 0.9300 . ?
C28 C29 1.379(12) . ?
C28 H28 0.9300 . ?
C29 C30 1.381(9) . ?
C29 H29 0.9300 . ?
C30 H30 0.9300 . ?
C31 C36 1.386(7) . ?
C31 C32 1.392(7) . ?
C32 C33 1.377(7) . ?
C32 H32 0.9300 . ?
C33 C34 1.372(8) . ?
C33 H33 0.9300 . ?
C34 C35 1.379(8) . ?
C34 H34 0.9300 . ?
C35 C36 1.403(7) . ?
C35 H35 0.9300 . ?
C36 C37 1.478(7) . ?
C37 C38 1.379(8) . ?
C37 C42 1.384(8) . ?
C38 C39 1.390(9) . ?
C38 H38 0.9300 . ?
C39 C40 1.351(11) . ?
C39 H39 0.9300 . ?
C40 C41 1.360(10) . ?
C40 H40 0.9300 . ?
C41 C42 1.387(8) . ?
C41 H41 0.9300 . ?
C42 H42 0.9300 . ?
 
loop_
 _geom_angle_atom_site_label_1
 _geom_angle_atom_site_label_2
 _geom_angle_atom_site_label_3
 _geom_angle
 _geom_angle_site_symmetry_1
 _geom_angle_site_symmetry_3
 _geom_angle_publ_flag
C4 N1 C1 107.6(4) . . ?
C4 N1 C19 122.9(4) . . ?
C1 N1 C19 129.4(4) . . ?
C3 N2 C6 107.8(4) . . ?
C3 N2 C31 121.6(4) . . ?
C6 N2 C31 129.6(4) . . ?
C2 C1 N1 109.7(4) . . ?
C2 C1 C13 124.5(4) . . ?
N1 C1 C13 125.7(4) . . ?
C1 C2 C3 105.9(4) . . ?
C1 C2 H2 125(3) . . ?
C3 C2 H2 128(3) . . ?
N2 C3 C4 107.9(4) . . ?
N2 C3 C2 142.3(4) . . ?
C4 C3 C2 109.1(4) . . ?
N1 C4 C3 107.7(4) . . ?
N1 C4 C5 142.7(5) . . ?
C3 C4 C5 108.6(4) . . ?
C6 C5 C4 107.1(4) . . ?
C6 C5 H5 126.5 . . ?
C4 C5 H5 126.5 . . ?
C5 C6 N2 108.5(4) . . ?
C5 C6 C7 131.1(5) . . ?
N2 C6 C7 120.2(4) . . ?
C8 C7 C12 116.9(5) . . ?
C8 C7 C6 123.4(5) . . ?
C12 C7 C6 119.7(5) . . ?
C7 C8 C9 121.4(6) . . ?
C7 C8 Br1 122.9(4) . . ?
C9 C8 Br1 115.8(5) . . ?
C10 C9 C8 119.1(6) . . ?
C10 C9 H9 120.5 . . ?
C8 C9 H9 120.5 . . ?
C11 C10 C9 121.0(6) . . ?
C11 C10 H10 119.5 . . ?
C9 C10 H10 119.5 . . ?
C10 C11 C12 120.0(7) . . ?
C10 C11 H11 120.0 . . ?
C12 C11 H11 120.0 . . ?
C11 C12 C7 121.5(6) . . ?
C11 C12 H12 119.2 . . ?
C7 C12 H12 119.2 . . ?
C14 C13 C1 124.4(5) . . ?
C14 C13 C18 119.1(5) . . ?
C1 C13 C18 116.2(5) . . ?
C13 C14 C15 121.6(6) . . ?
C13 C14 Br2 120.7(4) . . ?
C15 C14 Br2 117.6(5) . . ?
C16 C15 C14 118.0(7) . . ?
C16 C15 H15 121.0 . . ?
C14 C15 H15 121.0 . . ?
C15 C16 C17 122.0(7) . . ?
C15 C16 H16 121(5) . . ?
C17 C16 H16 116(5) . . ?
C18 C17 C16 124.9(7) . . ?
C18 C17 H17 117.6 . . ?
C16 C17 H17 117.6 . . ?
C17 C18 C13 114.3(6) . . ?
C17 C18 H18 122.8 . . ?
C13 C18 H18 122.8 . . ?
C24 C19 C20 121.6(5) . . ?
C24 C19 N1 122.0(5) . . ?
C20 C19 N1 116.3(4) . . ?
C21 C20 C19 119.5(5) . . ?
C21 C20 H20 120.2 . . ?
C19 C20 H20 120.2 . . ?
C22 C21 C20 120.1(6) . . ?
C22 C21 H21 119.9 . . ?
C20 C21 H21 119.9 . . ?
C21 C22 C23 120.1(5) . . ?
C21 C22 H22 120.0 . . ?
C23 C22 H22 120.0 . . ?
C22 C23 C24 122.1(6) . . ?
C22 C23 H23 118.9 . . ?
C24 C23 H23 118.9 . . ?
C19 C24 C23 116.4(5) . . ?
C19 C24 C25 124.8(5) . . ?
C23 C24 C25 118.7(5) . . ?
C26 C25 C30 117.9(6) . . ?
C26 C25 C24 121.0(6) . . ?
C30 C25 C24 121.1(5) . . ?
C27 C26 C25 120.4(8) . . ?
C27 C26 H26 119.8 . . ?
C25 C26 H26 119.8 . . ?
C28 C27 C26 121.0(8) . . ?
C28 C27 H27 119.5 . . ?
C26 C27 H27 119.5 . . ?
C27 C28 C29 119.6(8) . . ?
C27 C28 H28 120.2 . . ?
C29 C28 H28 120.2 . . ?
C28 C29 C30 120.2(8) . . ?
C28 C29 H29 119.9 . . ?
C30 C29 H29 119.9 . . ?
C29 C30 C25 120.8(7) . . ?
C29 C30 H30 119.6 . . ?
C25 C30 H30 119.6 . . ?
C36 C31 C32 121.1(4) . . ?
C36 C31 N2 121.6(4) . . ?
C32 C31 N2 117.2(4) . . ?
C33 C32 C31 120.3(5) . . ?
C33 C32 H32 119.9 . . ?
C31 C32 H32 119.9 . . ?
C34 C33 C32 119.6(5) . . ?
C34 C33 H33 120.2 . . ?
C32 C33 H33 120.2 . . ?
C33 C34 C35 120.3(5) . . ?
C33 C34 H34 119.8 . . ?
C35 C34 H34 119.8 . . ?
C34 C35 C36 121.4(5) . . ?
C34 C35 H35 119.3 . . ?
C36 C35 H35 119.3 . . ?
C31 C36 C35 117.2(5) . . ?
C31 C36 C37 123.4(4) . . ?
C35 C36 C37 119.4(5) . . ?
C38 C37 C42 118.5(5) . . ?
C38 C37 C36 120.1(5) . . ?
C42 C37 C36 121.2(5) . . ?
C37 C38 C39 120.4(7) . . ?
C37 C38 H38 119.8 . . ?
C39 C38 H38 119.8 . . ?
C40 C39 C38 119.9(7) . . ?
C40 C39 H39 120.0 . . ?
C38 C39 H39 120.0 . . ?
C39 C40 C41 121.0(7) . . ?
C39 C40 H40 119.5 . . ?
C41 C40 H40 119.5 . . ?
C40 C41 C42 119.7(7) . . ?
C40 C41 H41 120.1 . . ?
C42 C41 H41 120.1 . . ?
C37 C42 C41 120.4(6) . . ?
C37 C42 H42 119.8 . . ?
C41 C42 H42 119.8 . . ?
 
loop_
 _geom_torsion_atom_site_label_1
 _geom_torsion_atom_site_label_2
 _geom_torsion_atom_site_label_3
 _geom_torsion_atom_site_label_4
 _geom_torsion
 _geom_torsion_site_symmetry_1
 _geom_torsion_site_symmetry_2
 _geom_torsion_site_symmetry_3
 _geom_torsion_site_symmetry_4
 _geom_torsion_publ_flag
C4 N1 C1 C2 0.1(6) . . . . ?
C19 N1 C1 C2 -175.7(5) . . . . ?
C4 N1 C1 C13 -178.4(5) . . . . ?
C19 N1 C1 C13 5.8(8) . . . . ?
N1 C1 C2 C3 -0.6(6) . . . . ?
C13 C1 C2 C3 178.0(5) . . . . ?
C6 N2 C3 C4 2.6(5) . . . . ?
C31 N2 C3 C4 172.5(4) . . . . ?
C6 N2 C3 C2 -166.4(7) . . . . ?
C31 N2 C3 C2 3.5(10) . . . . ?
C1 C2 C3 N2 169.8(6) . . . . ?
C1 C2 C3 C4 0.8(6) . . . . ?
C1 N1 C4 C3 0.4(5) . . . . ?
C19 N1 C4 C3 176.5(4) . . . . ?
C1 N1 C4 C5 -166.1(7) . . . . ?
C19 N1 C4 C5 10.0(10) . . . . ?
N2 C3 C4 N1 -173.7(4) . . . . ?
C2 C3 C4 N1 -0.8(6) . . . . ?
N2 C3 C4 C5 -2.3(6) . . . . ?
C2 C3 C4 C5 170.6(4) . . . . ?
N1 C4 C5 C6 167.4(7) . . . . ?
C3 C4 C5 C6 1.0(6) . . . . ?
C4 C5 C6 N2 0.6(6) . . . . ?
C4 C5 C6 C7 176.4(5) . . . . ?
C3 N2 C6 C5 -2.0(6) . . . . ?
C31 N2 C6 C5 -170.8(5) . . . . ?
C3 N2 C6 C7 -178.4(4) . . . . ?
C31 N2 C6 C7 12.9(8) . . . . ?
C5 C6 C7 C8 42.4(9) . . . . ?
N2 C6 C7 C8 -142.2(5) . . . . ?
C5 C6 C7 C12 -136.9(6) . . . . ?
N2 C6 C7 C12 38.5(7) . . . . ?
C12 C7 C8 C9 -2.2(8) . . . . ?
C6 C7 C8 C9 178.5(5) . . . . ?
C12 C7 C8 Br1 178.5(4) . . . . ?
C6 C7 C8 Br1 -0.8(7) . . . . ?
C7 C8 C9 C10 1.0(10) . . . . ?
Br1 C8 C9 C10 -179.7(5) . . . . ?
C8 C9 C10 C11 0.9(11) . . . . ?
C9 C10 C11 C12 -1.4(11) . . . . ?
C10 C11 C12 C7 0.1(9) . . . . ?
C8 C7 C12 C11 1.6(8) . . . . ?
C6 C7 C12 C11 -179.0(5) . . . . ?
C2 C1 C13 C14 -111.6(6) . . . . ?
N1 C1 C13 C14 66.7(7) . . . . ?
C2 C1 C13 C18 63.1(7) . . . . ?
N1 C1 C13 C18 -118.6(5) . . . . ?
C1 C13 C14 C15 173.2(5) . . . . ?
C18 C13 C14 C15 -1.3(8) . . . . ?
C1 C13 C14 Br2 -2.8(7) . . . . ?
C18 C13 C14 Br2 -177.3(3) . . . . ?
C13 C14 C15 C16 1.2(9) . . . . ?
Br2 C14 C15 C16 177.3(5) . . . . ?
C14 C15 C16 C17 0.6(11) . . . . ?
C15 C16 C17 C18 -2.6(12) . . . . ?
C16 C17 C18 C13 2.3(9) . . . . ?
C14 C13 C18 C17 -0.4(7) . . . . ?
C1 C13 C18 C17 -175.4(5) . . . . ?
C4 N1 C19 C24 -120.3(6) . . . . ?
C1 N1 C19 C24 54.9(7) . . . . ?
C4 N1 C19 C20 56.6(7) . . . . ?
C1 N1 C19 C20 -128.2(5) . . . . ?
C24 C19 C20 C21 -1.2(8) . . . . ?
N1 C19 C20 C21 -178.1(5) . . . . ?
C19 C20 C21 C22 -1.3(9) . . . . ?
C20 C21 C22 C23 1.7(9) . . . . ?
C21 C22 C23 C24 0.4(9) . . . . ?
C20 C19 C24 C23 3.1(8) . . . . ?
N1 C19 C24 C23 179.8(5) . . . . ?
C20 C19 C24 C25 -174.0(5) . . . . ?
N1 C19 C24 C25 2.7(8) . . . . ?
C22 C23 C24 C19 -2.7(8) . . . . ?
C22 C23 C24 C25 174.6(6) . . . . ?
C19 C24 C25 C26 -137.3(6) . . . . ?
C23 C24 C25 C26 45.5(8) . . . . ?
C19 C24 C25 C30 44.6(8) . . . . ?
C23 C24 C25 C30 -132.5(6) . . . . ?
C30 C25 C26 C27 0.0(9) . . . . ?
C24 C25 C26 C27 -178.1(6) . . . . ?
C25 C26 C27 C28 -0.8(12) . . . . ?
C26 C27 C28 C29 1.0(13) . . . . ?
C27 C28 C29 C30 -0.5(12) . . . . ?
C28 C29 C30 C25 -0.2(10) . . . . ?
C26 C25 C30 C29 0.5(9) . . . . ?
C24 C25 C30 C29 178.5(5) . . . . ?
C3 N2 C31 C36 -109.0(5) . . . . ?
C6 N2 C31 C36 58.4(7) . . . . ?
C3 N2 C31 C32 68.2(6) . . . . ?
C6 N2 C31 C32 -124.4(5) . . . . ?
C36 C31 C32 C33 -1.7(8) . . . . ?
N2 C31 C32 C33 -178.9(5) . . . . ?
C31 C32 C33 C34 -1.0(9) . . . . ?
C32 C33 C34 C35 2.2(9) . . . . ?
C33 C34 C35 C36 -1.0(9) . . . . ?
C32 C31 C36 C35 2.9(7) . . . . ?
N2 C31 C36 C35 180.0(4) . . . . ?
C32 C31 C36 C37 -174.9(5) . . . . ?
N2 C31 C36 C37 2.2(7) . . . . ?
C34 C35 C36 C31 -1.6(8) . . . . ?
C34 C35 C36 C37 176.3(5) . . . . ?
C31 C36 C37 C38 -138.2(6) . . . . ?
C35 C36 C37 C38 44.1(7) . . . . ?
C31 C36 C37 C42 45.3(8) . . . . ?
C35 C36 C37 C42 -132.4(5) . . . . ?
C42 C37 C38 C39 0.9(9) . . . . ?
C36 C37 C38 C39 -175.7(6) . . . . ?
C37 C38 C39 C40 -1.1(10) . . . . ?
C38 C39 C40 C41 0.1(11) . . . . ?
C39 C40 C41 C42 1.0(11) . . . . ?
C38 C37 C42 C41 0.2(9) . . . . ?
C36 C37 C42 C41 176.8(5) . . . . ?
C40 C41 C42 C37 -1.2(9) . . . . ?
 
_refine_diff_density_max    1.017
_refine_diff_density_min   -0.706
_refine_diff_density_rms    0.091

_shelxl_version_number 2014-3

_shelx_res_file
;
TITL MK300_A_0m in P2(1)/c
CELL 1.54178 13.3201 15.4521 16.7606 90.000 108.181 90.000
ZERR 4.00 0.0006 0.0008 0.0008 0.000 0.003 0.000
LATT 1
SYMM -x, y+1/2, -z+1/2
SFAC C  H  N  Br
UNIT 168  112  8  8
MERG 2
L.S. 20
ACTA
BOND $H
FMAP 2
PLAN -5
HTAB
CONF
SIZE 0.102 0.230 0.433
TEMP 23.000
WGHT    0.089100    6.149600
EXTI    0.000926
FVAR       0.08788
BR1   4    0.367375    0.707950    0.465174    11.00000    0.08048    0.10068 =
         0.05573    0.00273    0.00769    0.00193
BR2   4   -0.286154    0.758493    0.139126    11.00000    0.07060    0.06476 =
         0.08626    0.00679    0.02086    0.01284
N1    3   -0.050410    0.679514    0.269133    11.00000    0.04687    0.04666 =
         0.04375   -0.00800    0.02144    0.00067
N2    3    0.164921    0.654380    0.199782    11.00000    0.04083    0.04788 =
         0.04246   -0.00688    0.01675    0.00063
C1    1   -0.099573    0.621095    0.204988    11.00000    0.04241    0.04878 =
         0.04030   -0.00143    0.01303    0.00144
C2    1   -0.031390    0.599641    0.161135    11.00000    0.04329    0.05404 =
         0.03695   -0.00529    0.01407    0.00220
C3    1    0.061806    0.646661    0.198635    11.00000    0.04101    0.05093 =
         0.03866   -0.00348    0.01504    0.00252
C4    1    0.049698    0.694842    0.265126    11.00000    0.04629    0.04922 =
         0.04499   -0.00422    0.01834    0.00137
C5    1    0.147818    0.730297    0.310194    11.00000    0.05638    0.04655 =
         0.04277   -0.00760    0.01271   -0.00214
AFIX  43
H5    2    0.162223    0.764542    0.358081    11.00000   -1.20000
AFIX   0
C6    1    0.218838    0.704894    0.270243    11.00000    0.04421    0.04994 =
         0.04050   -0.00279    0.01538    0.00124
C7    1    0.331259    0.726318    0.286753    11.00000    0.04874    0.03854 =
         0.06201   -0.00730    0.01481   -0.00151
C8    1    0.404342    0.729463    0.367253    11.00000    0.05139    0.05247 =
         0.06791   -0.00742    0.00683    0.00273
C9    1    0.510996    0.748200    0.379786    11.00000    0.04984    0.07885 =
         0.08833   -0.01006   -0.00041   -0.00081
AFIX  43
H9    2    0.558996    0.749230    0.433693    11.00000   -1.20000
AFIX   0
C10   1    0.543857    0.765108    0.311053    11.00000    0.05024    0.08274 =
         0.11290   -0.02269    0.02614   -0.01653
AFIX  43
H10   2    0.614774    0.776813    0.318880    11.00000   -1.20000
AFIX   0
C11   1    0.474357    0.764933    0.232202    11.00000    0.06035    0.07025 =
         0.09301   -0.01055    0.03724   -0.01063
AFIX  43
H11   2    0.497484    0.777714    0.186604    11.00000   -1.20000
AFIX   0
C12   1    0.368887    0.745712    0.219571    11.00000    0.05740    0.05467 =
         0.06893    0.00026    0.02633   -0.00526
AFIX  43
H12   2    0.322014    0.745694    0.165212    11.00000   -1.20000
AFIX   0
C13   1   -0.208214    0.588766    0.185310    11.00000    0.04600    0.06182 =
         0.04163   -0.00318    0.02009   -0.00460
C14   1   -0.297426    0.639247    0.154457    11.00000    0.05094    0.08106 =
         0.05597   -0.00554    0.02414    0.00352
C15   1   -0.399638    0.602630    0.128495    11.00000    0.04311    0.10108 =
         0.08811   -0.01992    0.02626   -0.00538
AFIX  43
H15   2   -0.459242    0.637028    0.106800    11.00000   -1.20000
AFIX   0
C16   1   -0.408383    0.515001    0.136211    11.00000    0.06062    0.09223 =
         0.10630   -0.02195    0.03935   -0.02322
C17   1   -0.321648    0.463124    0.168788    11.00000    0.10313    0.07045 =
         0.07420   -0.00518    0.04140   -0.02592
AFIX  43
H17   2   -0.333392    0.404432    0.174378    11.00000   -1.20000
AFIX   0
C18   1   -0.220619    0.490886    0.193312    11.00000    0.04886    0.14759 =
         0.02539   -0.02205    0.01543   -0.02765
AFIX  43
H18   2   -0.163318    0.453744    0.213387    11.00000   -1.20000
AFIX   0
C19   1   -0.087943    0.714875    0.332945    11.00000    0.04849    0.04895 =
         0.04158   -0.00465    0.01826    0.00389
C20   1   -0.084205    0.804678    0.340870    11.00000    0.06394    0.05271 =
         0.05754   -0.00229    0.02725    0.00640
AFIX  43
H20   2   -0.060163    0.838318    0.304553    11.00000   -1.20000
AFIX   0
C21   1   -0.116678    0.843633    0.403462    11.00000    0.07334    0.05600 =
         0.06447   -0.01736    0.02065    0.01100
AFIX  43
H21   2   -0.113054    0.903458    0.409781    11.00000   -1.20000
AFIX   0
C22   1   -0.153783    0.794368    0.455542    11.00000    0.06913    0.08432 =
         0.05255   -0.01486    0.02572    0.01103
AFIX  43
H22   2   -0.177192    0.820711    0.496391    11.00000   -1.20000
AFIX   0
C23   1   -0.156684    0.705772    0.447816    11.00000    0.06521    0.08173 =
         0.04574   -0.00410    0.02434    0.00672
AFIX  43
H23   2   -0.182637    0.673158    0.483698    11.00000   -1.20000
AFIX   0
C24   1   -0.121568    0.662749    0.387227    11.00000    0.05386    0.06481 =
         0.03661   -0.00323    0.01709    0.00119
C25   1   -0.118481    0.567638    0.387984    11.00000    0.07405    0.06351 =
         0.03813    0.00170    0.02245   -0.00425
C26   1   -0.202913    0.519452    0.396335    11.00000    0.10176    0.09087 =
         0.06262   -0.00744    0.04514   -0.02492
AFIX  43
H26   2   -0.263161    0.547525    0.399825    11.00000   -1.20000
AFIX   0
C27   1   -0.197749    0.429970    0.399479    11.00000    0.14468    0.07854 =
         0.09027   -0.00146    0.05528   -0.04042
AFIX  43
H27   2   -0.254411    0.398609    0.405739    11.00000   -1.20000
AFIX   0
C28   1   -0.110978    0.387163    0.393548    11.00000    0.15978    0.06289 =
         0.07065    0.01333    0.01713   -0.01670
AFIX  43
H28   2   -0.108944    0.327007    0.394881    11.00000   -1.20000
AFIX   0
C29   1   -0.026151    0.433504    0.385555    11.00000    0.10905    0.05722 =
         0.07783    0.00460    0.01007    0.01195
AFIX  43
H29   2    0.033454    0.404513    0.381922    11.00000   -1.20000
AFIX   0
C30   1   -0.029419    0.522824    0.382927    11.00000    0.08250    0.05652 =
         0.05238    0.00373    0.01125    0.00408
AFIX  43
H30   2    0.028268    0.553534    0.377735    11.00000   -1.20000
AFIX   0
C31   1    0.205831    0.604433    0.145587    11.00000    0.04358    0.04333 =
         0.04434   -0.00541    0.01996    0.00005
C32   1    0.167446    0.622509    0.060033    11.00000    0.05585    0.06287 =
         0.04341    0.00112    0.01943    0.00231
AFIX  43
H32   2    0.118080    0.666423    0.040689    11.00000   -1.20000
AFIX   0
C33   1    0.202268    0.575643    0.003946    11.00000    0.08129    0.07379 =
         0.04544   -0.00084    0.03312    0.00078
AFIX  43
H33   2    0.175796    0.587182   -0.053275    11.00000   -1.20000
AFIX   0
C34   1    0.276293    0.511787    0.033015    11.00000    0.07276    0.06615 =
         0.05859   -0.01335    0.04022   -0.00595
AFIX  43
H34   2    0.301833    0.481359   -0.004470    11.00000   -1.20000
AFIX   0
C35   1    0.312994    0.492512    0.117501    11.00000    0.04788    0.05775 =
         0.06617   -0.00886    0.02871   -0.00020
AFIX  43
H35   2    0.362378    0.448480    0.136111    11.00000   -1.20000
AFIX   0
C36   1    0.277408    0.537923    0.175976    11.00000    0.04317    0.04933 =
         0.04941   -0.00625    0.02020   -0.00375
C37   1    0.314127    0.511374    0.265140    11.00000    0.05491    0.04483 =
         0.05253   -0.00112    0.01342    0.00467
C38   1    0.419218    0.491989    0.303768    11.00000    0.06200    0.06711 =
         0.06666   -0.00387    0.00846    0.01149
AFIX  43
H38   2    0.467761    0.499371    0.274706    11.00000   -1.20000
AFIX   0
C39   1    0.452984    0.461484    0.385883    11.00000    0.08048    0.07777 =
         0.07172   -0.00295   -0.00747    0.01111
AFIX  43
H39   2    0.523721    0.447589    0.411304    11.00000   -1.20000
AFIX   0
C40   1    0.382935    0.452039    0.428735    11.00000    0.11327    0.05661 =
         0.05952    0.00478   -0.00302    0.00990
AFIX  43
H40   2    0.406064    0.431721    0.483694    11.00000   -1.20000
AFIX   0
C41   1    0.279071    0.471815    0.392664    11.00000    0.10706    0.06114 =
         0.05767    0.00744    0.02670   -0.00016
AFIX  43
H41   2    0.231837    0.465864    0.423103    11.00000   -1.20000
AFIX   0
C42   1    0.243943    0.500888    0.310297    11.00000    0.06934    0.05919 =
         0.05057    0.00301    0.02074    0.00241
AFIX  43
H42   2    0.172735    0.513421    0.285247    11.00000   -1.20000
AFIX   0
H2    2   -0.048010    0.568029    0.114627    11.00000    0.03694
H16   2   -0.470930    0.489135    0.122544    11.00000    0.08530
HKLF 4 1 1 0 0 0 1 0 0 0 1

REM  MK300_A_0m in P2(1)/c
REM R1 =  0.0670 for    4041 Fo > 4sig(Fo)  and  0.0992 for all    6005 data
REM    424 parameters refined using      0 restraints

END

WGHT      0.0922      5.9024

REM No hydrogen bonds found for HTAB generation

REM Highest difference peak  1.017,  deepest hole -0.706,  1-sigma level  0.091
Q1    1  -0.2053  0.4372  0.2052  11.00000  0.05    1.02
Q2    1  -0.2336  0.5006  0.1717  11.00000  0.05    0.72
Q3    1  -0.3793  0.7067  0.1232  11.00000  0.05    0.58
Q4    1  -0.2254  0.6804  0.1586  11.00000  0.05    0.54
Q5    1  -0.3443  0.8427  0.1223  11.00000  0.05    0.49
;
_shelx_res_checksum   95107

_shelx_hkl_file
;
   1   0   0   -0.15    0.07
   1   0   0   -0.35    0.04
   1   0   0   -0.16    0.04
  -1   0   0   -0.43    0.03
  -1   0   0   -0.36    0.05
  -1   0   0   -0.41    0.04
  -1   0   0   -0.10    0.05
   2   0   0  250.29   40.23
  -2   0   0  247.25   40.23
  -2   0   0  257.43   40.24
  -2   0   0  241.22   40.23
   2   0   0  269.58   40.25
  -3   0   0   38.35    6.23
  -3   0   0   37.89    6.21
  -3   0   0   35.09    6.21
  -3   0   0   41.64    6.21
   3   0   0   46.61    6.24
   3   0   0   42.71    6.23
   3   0   0   32.47    6.20
   4   0   0   27.54    4.49
   4   0   0   27.10    4.47
  -4   0   0   28.03    4.47
  -4   0   0   29.74    4.46
   4   0   0   28.74    4.46
   4   0   0   25.68    4.47
   5   0   0    7.29    1.31
  -5   0   0    8.61    1.30
   5   0   0    4.96    1.27
  -5   0   0    7.38    1.26
   5   0   0    9.95    1.30
  -5   0   0    7.77    1.26
   5   0   0    9.40    1.31
   5   0   0    6.89    1.27
   6   0   0    0.33    0.30
   6   0   0    0.25    0.26
   6   0   0    0.21    0.23
   6   0   0    0.45    0.24
   6   0   0    0.62    0.30
  -6   0   0    0.40    0.20
  -6   0   0    0.56    0.27
   6   0   0    0.06    0.26
  -7   0   0    0.34    0.28
   7   0   0    0.22    0.27
   7   0   0   -0.19    0.29
  -7   0   0   -0.03    0.37
   7   0   0    0.18    0.28
   7   0   0   -0.11    0.27
   8   0   0    0.31    0.30
   8   0   0    0.22    0.33
   8   0   0    0.05    0.31
  -8   0   0   -0.21    0.24
  -8   0   0    0.41    0.40
  -9   0   0   22.36    5.03
  -9   0   0   30.56    5.06
   9   0   0   30.35    5.08
  -9   0   0   30.42    5.07
   9   0   0   30.97    5.04
  -9   0   0   36.97    5.14
  -9   0   0   37.04    5.09
  -9   0   0   33.62    5.09
  10   0   0    5.11    1.11
 -10   0   0    3.20    1.01
  10   0   0    5.25    1.06
 -10   0   0    6.01    1.10
 -10   0   0    3.52    0.96
 -10   0   0    4.09    1.03
 -10   0   0    5.54    1.07
 -11   0   0    2.77    0.85
 -11   0   0    3.83    0.82
 -11   0   0    4.39    0.93
 -11   0   0    3.83    0.91
 -11   0   0    2.16    0.83
  11   0   0    3.59    0.98
 -11   0   0    2.96    0.86
 -12   0   0   19.62    3.19
 -12   0   0   16.22    3.11
 -12   0   0   19.96    3.17
 -12   0   0   17.31    3.25
  12   0   0   21.17    3.24
 -12   0   0   18.41    3.16
 -13   0   0    0.02    0.49
 -13   0   0    0.60    0.46
 -13   0   0   -0.96    0.46
 -13   0   0   -0.03    0.45
  13   0   0    0.31    0.58
  14   0   0    1.94    0.63
 -14   0   0    0.43    0.50
 -14   0   0    1.91    0.52
 -15   0   0    0.27    0.47
 -15   0   0    0.29    0.31
  15   0   0    0.67    0.41
 -15   0   0    1.14    0.33
   0  -1   0   -0.26    0.03
   0   1   0   -0.19    0.04
  -1  -1   0    0.23    0.07
   1  -1   0    0.26    0.08
   1  -1   0    0.36    0.08
   1  -1   0    0.12    0.07
   1   1   0    0.13    0.07
  -1   1   0    0.10    0.06
  -1   1   0    0.14    0.07
  -1   1   0    0.24    0.07
  -1   1   0    0.13    0.06
  -1   1   0    0.09    0.07
  -2  -1   0  112.70   17.07
   2  -1   0   88.75   17.08
   2  -1   0  124.41   17.09
   2  -1   0  113.61   17.09
  -2  -1   0  110.42   17.09
  -2   1   0  104.05   17.09
   2   1   0  112.18   17.09
  -2   1   0   89.96   17.08
  -2   1   0  115.52   17.09
   2   1   0  113.22   17.08
  -2   1   0   95.23   17.09
  -3  -1   0   22.52    3.58
   3  -1   0   18.73    3.59
   3  -1   0   22.23    3.60
   3  -1   0   25.97    3.61
  -3   1   0   17.79    3.59
  -3   1   0   20.77    3.61
   3   1   0   24.40    3.61
  -3   1   0   23.56    3.60
   3   1   0   23.59    3.59
  -3   1   0   25.27    3.60
  -4  -1   0   64.09    9.80
   4  -1   0   59.89    9.81
   4  -1   0   53.00    9.81
   4  -1   0   64.67    9.84
   4  -1   0   53.40    9.82
  -4  -1   0   59.95    9.80
   4  -1   0   66.68    9.83
   4   1   0   68.18    9.82
  -4   1   0   60.31    9.82
  -4   1   0   62.34    9.83
   4   1   0   64.01    9.83
   4   1   0   63.70    9.84
  -5  -1   0  122.37   20.54
   5  -1   0  133.03   20.57
   5  -1   0  153.57   20.59
   5  -1   0  123.65   20.55
   5  -1   0  115.84   20.58
  -5  -1   0  120.01   20.58
   5   1   0  139.43   20.56
  -5   1   0  137.44   20.56
  -5   1   0  129.61   20.57
  -5   1   0  131.76   20.57
   5   1   0  115.72   20.57
  -6  -1   0  250.14   37.97
   6  -1   0  235.42   37.93
   6  -1   0  248.57   37.97
   6  -1   0  248.16   37.95
   6  -1   0  254.32   37.92
   6   1   0  230.68   37.94
   6   1   0  233.74   37.95
   6   1   0  222.09   37.93
   6   1   0  223.79   37.92
  -7  -1   0    1.08    0.42
   7  -1   0    0.81    0.34
  -7  -1   0    0.46    0.39
   7  -1   0    0.10    0.32
   7   1   0    0.16    0.28
  -7   1   0    0.48    0.38
   7   1   0    0.65    0.32
   7   1   0    0.38    0.32
   7   1   0    0.62    0.35
   7   1   0    0.68    0.31
   7   1   0    0.68    0.28
  -7   1   0    0.42    0.33
  -8  -1   0   20.48    3.97
  -8  -1   0   28.89    3.99
  -8   1   0   25.96    3.97
   8   1   0   20.44    3.97
   8   1   0   22.47    3.95
   8   1   0   22.02    3.96
   8   1   0   28.66    3.96
   8   1   0   26.28    3.95
  -8   1   0   23.91    3.97
   9  -1   0   17.79    3.64
   9  -1   0   21.96    3.64
  -9  -1   0   22.37    3.59
  -9  -1   0   22.66    3.62
  -9  -1   0   19.48    3.60
   9  -1   0   20.79    3.58
   9  -1   0   21.30    3.64
  -9  -1   0   23.21    3.61
  -9  -1   0   24.18    3.61
  -9  -1   0   26.16    3.65
   9   1   0   23.24    3.65
  -9   1   0   20.92    3.63
  -9   1   0   25.13    3.62
  -9   1   0   21.00    3.60
  -9   1   0   16.76    3.57
  -9   1   0   23.14    3.61
  -9   1   0   26.20    3.61
   9   1   0   19.73    3.58
 -10  -1   0   -0.47    0.35
 -10  -1   0    0.40    0.52
 -10  -1   0   -0.36    0.33
  10  -1   0    1.02    0.65
 -10  -1   0   -0.43    0.34
  10  -1   0   -0.23    0.53
 -10  -1   0    1.14    0.39
 -10   1   0   -0.46    0.46
  10   1   0    0.23    0.56
 -10   1   0    0.27    0.50
 -10   1   0    0.12    0.48
 -10   1   0    0.73    0.51
 -10   1   0   -0.78    0.36
  11  -1   0    5.76    1.25
  11  -1   0    6.34    1.36
 -11  -1   0    4.35    1.22
 -11  -1   0    8.80    1.34
 -11  -1   0    6.16    1.24
 -11  -1   0    4.39    1.16
 -11  -1   0    6.60    1.28
 -11   1   0    6.18    1.21
 -11   1   0    4.65    1.20
 -11   1   0    4.22    1.19
 -11   1   0    5.36    1.21
 -11   1   0    6.51    1.26
 -11   1   0    9.15    1.35
  11   1   0    6.67    1.34
 -12  -1   0    0.79    0.60
 -12  -1   0    0.66    0.62
 -12  -1   0    1.66    0.59
  12  -1   0    0.14    0.66
  12  -1   0    1.53    0.72
 -12  -1   0    0.02    0.61
 -12  -1   0    0.63    0.52
 -12   1   0    0.87    0.48
 -12   1   0    0.72    0.57
 -12   1   0    0.77    0.60
 -12   1   0    0.46    0.50
 -12   1   0    0.39    0.43
 -12   1   0    0.15    0.50
  12   1   0    0.49    0.64
 -13  -1   0   -0.07    0.48
 -13  -1   0    0.60    0.44
 -13  -1   0    0.03    0.50
 -13  -1   0   -0.17    0.45
  13  -1   0    1.15    0.65
  13   1   0    0.61    0.65
 -13   1   0    0.53    0.50
 -13   1   0    0.15    0.40
 -13   1   0   -0.16    0.49
 -13   1   0    0.18    0.42
  14  -1   0    0.03    0.49
 -14  -1   0    0.66    0.43
 -14  -1   0    0.01    0.48
 -14  -1   0    0.51    0.38
 -14  -1   0   -0.40    0.41
 -14   1   0    0.05    0.35
  14   1   0   -0.52    0.47
  15  -1   0    0.29    0.40
 -15  -1   0    0.35    0.48
 -15  -1   0    0.07    0.27
 -15  -1   0    0.40    0.28
 -15   1   0    0.04    0.27
 -15   1   0    0.28    0.25
  15   1   0    0.33    0.37
   0  -2   0  149.02   25.75
   0  -2   0  166.94   25.75
   0  -2   0  183.22   25.75
   0   2   0  155.76   25.75
   0   2   0  146.34   25.75
   0   2   0  169.88   25.75
   0   2   0  160.23   25.75
   0   2   0  155.42   25.74
   1  -2   0   19.14    3.65
   1  -2   0   24.43    3.65
  -1  -2   0   20.40    3.65
  -1  -2   0   23.38    3.65
   1  -2   0   25.74    3.66
   1  -2   0   21.43    3.66
   1  -2   0   25.90    3.66
  -1   2   0   25.02    3.66
   1   2   0   19.74    3.65
  -1   2   0   21.50    3.65
   1   2   0   19.71    3.64
  -1   2   0   26.20    3.66
  -1   2   0   25.90    3.67
   2  -2   0   17.79    2.76
   2  -2   0   17.82    2.77
   2  -2   0   15.91    2.76
   2  -2   0   17.84    2.76
  -2  -2   0   17.82    2.76
  -2   2   0   16.39    2.75
  -2   2   0   15.47    2.77
   2   2   0   17.56    2.76
  -2   2   0   16.73    2.77
   2   2   0   18.61    2.75
  -2   2   0   16.11    2.76
   3  -2   0    8.58    1.55
   3  -2   0    9.30    1.55
  -3  -2   0   10.40    1.51
   3  -2   0   11.64    1.57
   3   2   0    8.87    1.56
   3   2   0    7.84    1.53
  -3   2   0   10.38    1.56
   3   2   0    8.91    1.54
  -3   2   0    8.03    1.57
  -3   2   0    9.37    1.56
  -4  -2   0  118.48   17.82
   4  -2   0  107.02   17.87
   4  -2   0   96.49   17.84
   4  -2   0  105.97   17.86
  -4   2   0  118.03   17.87
   4   2   0  110.85   17.85
  -4   2   0  126.88   17.86
   4   2   0  112.38   17.87
   5  -2   0   49.55    8.31
   5  -2   0   51.67    8.33
  -5  -2   0   53.87    8.33
  -5  -2   0   52.64    8.26
  -5   2   0   44.81    8.30
   5   2   0   55.50    8.29
   5   2   0   59.18    8.32
  -5   2   0   58.87    8.33
   5   2   0   40.65    8.31
  -5   2   0   59.18    8.32
   5   2   0   48.22    8.30
   5   2   0   50.72    8.33
  -6  -2   0    9.89    1.54
   6  -2   0    8.98    1.45
   6  -2   0    6.24    1.45
   6  -2   0    8.93    1.48
   6   2   0   10.00    1.50
  -6   2   0    7.70    1.46
  -6   2   0    9.71    1.50
   6   2   0    9.07    1.45
   6   2   0    6.57    1.48
   6   2   0    9.05    1.45
   6   2   0    8.64    1.41
  -7  -2   0    4.16    0.71
   7  -2   0    1.67    0.57
  -7  -2   0    2.65    0.61
   7  -2   0    2.84    0.58
  -7   2   0    2.40    0.59
   7   2   0    2.53    0.61
   7   2   0    2.09    0.55
   7   2   0    2.20    0.53
   7   2   0    2.94    0.63
  -7   2   0    3.25    0.65
   7   2   0    2.49    0.56
  -7   2   0    2.08    0.56
   7   2   0    2.75    0.60
   7   2   0    2.23    0.62
   7   2   0    3.25    0.55
  -8  -2   0   14.72    1.97
   8  -2   0   10.86    1.84
   8  -2   0   11.07    1.93
   8  -2   0   11.19    1.78
  -8  -2   0    9.03    1.83
  -8   2   0   10.51    1.84
   8   2   0   10.42    1.86
   8   2   0    8.64    1.78
   8   2   0    9.84    1.75
  -8   2   0   11.04    1.83
   8   2   0   11.34    1.84
   8   2   0    8.53    1.77
  -9  -2   0   32.17    5.38
  -9  -2   0   36.00    5.40
   9  -2   0   27.60    5.41
   9  -2   0   32.68    5.36
  -9  -2   0   32.21    5.36
   9  -2   0   38.11    5.42
  -9  -2   0   35.25    5.40
  -9  -2   0   34.89    5.42
   9   2   0   32.28    5.41
   9   2   0   29.78    5.39
  -9   2   0   33.45    5.38
  -9   2   0   35.80    5.39
  -9   2   0   34.45    5.39
  -9   2   0   34.48    5.40
  -9   2   0   32.68    5.38
  -9   2   0   31.63    5.37
  -9   2   0   30.35    5.37
 -10  -2   0    2.18    0.69
 -10  -2   0    1.67    0.65
 -10  -2   0    3.25    0.77
  10  -2   0    2.16    0.79
 -10  -2   0    2.08    0.65
 -10  -2   0    2.22    0.72
  10  -2   0    1.96    0.80
 -10   2   0    3.27    0.73
 -10   2   0    2.50    0.70
  10   2   0    0.93    0.64
  10   2   0    3.39    0.84
 -10   2   0    2.53    0.66
 -10   2   0    1.95    0.65
  10   2   0    1.31    0.67
 -10   2   0    1.84    0.66
 -10   2   0    1.09    0.60
  11  -2   0   14.15    2.08
 -11  -2   0    9.77    1.93
 -11  -2   0   12.27    2.01
 -11  -2   0   14.36    2.06
  11  -2   0   10.78    2.00
 -11  -2   0    5.32    1.85
 -11   2   0   10.53    1.90
 -11   2   0   10.84    1.92
 -11   2   0   11.89    1.91
 -11   2   0    8.56    1.86
 -11   2   0    7.15    1.84
  11   2   0   12.93    2.05
 -11   2   0   12.14    1.97
 -12  -2   0    4.41    1.12
 -12  -2   0    6.26    1.16
 -12  -2   0    3.36    1.04
 -12  -2   0    5.04    1.06
  12  -2   0    4.39    1.14
  12  -2   0    5.40    1.19
 -12  -2   0    3.83    1.04
 -12   2   0    5.80    1.03
  12   2   0    8.32    1.28
 -12   2   0    2.55    0.93
 -12   2   0    5.31    1.07
 -13  -2   0    0.63    0.54
  13  -2   0   -0.13    0.57
 -13  -2   0    0.98    0.46
 -13  -2   0    0.96    0.51
 -13  -2   0    0.35    0.48
  13  -2   0    0.22    0.57
  13   2   0    0.48    0.60
 -13   2   0    0.75    0.43
 -13   2   0    0.23    0.38
 -13   2   0    0.20    0.47
 -14  -2   0    1.90    0.69
 -14  -2   0    2.40    0.65
  14  -2   0    2.49    0.76
 -14  -2   0    2.26    0.62
 -14  -2   0    2.66    0.79
  14   2   0    4.50    0.85
 -14   2   0    2.34    0.65
 -15  -2   0    0.33    0.29
  15  -2   0    0.68    0.42
 -15  -2   0    0.35    0.26
 -15  -2   0    0.02    0.46
 -15   2   0    0.44    0.31
  15   2   0    0.41    0.38
   0  -3   0    0.01    0.11
   0  -3   0   -0.06    0.14
   0  -3   0   -0.07    0.13
   0  -3   0    0.02    0.14
   0   3   0    0.01    0.10
   0   3   0    0.02    0.10
   0   3   0   -0.12    0.09
   0   3   0    0.18    0.14
   0   3   0    0.06    0.15
   1  -3   0    9.87    1.45
  -1  -3   0    8.33    1.44
   1  -3   0    8.75    1.45
   1  -3   0    8.62    1.44
  -1  -3   0   10.19    1.44
   1  -3   0    9.73    1.46
  -1  -3   0    8.19    1.45
  -1  -3   0    7.67    1.44
   1  -3   0    8.86    1.46
   1  -3   0    8.63    1.45
   1   3   0    8.91    1.44
   1   3   0    8.28    1.45
   1   3   0    7.83    1.43
   1   3   0    9.17    1.44
  -1   3   0    8.91    1.45
  -1   3   0   11.58    1.47
  -1   3   0    7.99    1.44
  -1   3   0   10.14    1.46
   2  -3   0  146.22   22.49
   2  -3   0  149.07   22.48
   2  -3   0  162.23   22.49
   2  -3   0  126.17   22.48
   2  -3   0  123.20   22.47
  -2  -3   0  127.81   22.46
   2   3   0  140.83   22.47
  -2   3   0  138.32   22.49
   2   3   0  158.38   22.49
  -2   3   0  135.72   22.49
  -2   3   0  160.49   22.49
  -2   3   0  130.22   22.47
   3  -3   0  235.10   37.61
   3  -3   0  245.41   37.61
  -3  -3   0  229.56   37.57
   3  -3   0  251.24   37.62
   3   3   0  218.56   37.59
   3   3   0  234.42   37.60
  -3   3   0  263.10   37.62
  -3   3   0  232.91   37.62
   3   3   0  217.15   37.61
  -3   3   0  239.08   37.60
   4  -3   0   10.42    1.59
   4  -3   0   10.65    1.60
  -4  -3   0    8.97    1.61
   4  -3   0    8.48    1.58
   4  -3   0   11.00    1.61
   4   3   0   10.66    1.58
  -4   3   0   10.76    1.61
   4   3   0   10.36    1.59
   4   3   0    8.57    1.60
  -4   3   0    7.17    1.57
  -4   3   0   10.30    1.62
   4   3   0    8.57    1.60
   5  -3   0   44.71    7.39
  -5  -3   0   47.97    7.40
   5  -3   0   42.26    7.40
   5   3   0   51.15    7.41
   5   3   0   40.21    7.36
  -5   3   0   48.69    7.39
   5   3   0   44.93    7.38
   5   3   0   48.67    7.37
  -5   3   0   47.69    7.40
   6  -3   0   92.38   16.20
  -6  -3   0  109.37   16.22
   6  -3   0  116.88   16.21
   6  -3   0   99.01   16.22
  -6   3   0   93.24   16.20
   6   3   0  112.47   16.20
   6   3   0  100.05   16.18
   6   3   0   95.19   16.16
  -6   3   0   88.85   16.18
   6   3   0   95.59   16.22
  -6   3   0  101.22   16.19
   6   3   0  119.22   16.23
  -7  -3   0   21.61    2.89
   7  -3   0   18.54    2.86
  -7  -3   0   18.24    2.87
   7  -3   0   17.13    2.86
   7   3   0   18.45    2.88
   7   3   0   17.18    2.90
  -7   3   0   16.21    2.83
   7   3   0   14.69    2.81
   7   3   0   18.53    2.88
  -7   3   0   16.30    2.85
   7   3   0   14.78    2.83
   7   3   0   16.61    2.80
   7   3   0   18.66    2.83
  -8  -3   0   14.63    2.56
  -8  -3   0   16.61    2.64
  -8  -3   0   19.55    2.62
   8  -3   0   15.27    2.64
   8  -3   0   16.25    2.59
   8  -3   0   16.44    2.61
   8   3   0   15.34    2.56
   8   3   0   12.24    2.56
   8   3   0   18.83    2.63
  -8   3   0   15.59    2.58
   8   3   0   12.75    2.55
   8   3   0   15.31    2.61
   9  -3   0   23.54    3.52
  -9  -3   0   20.89    3.48
   9  -3   0   22.04    3.45
  -9  -3   0   18.39    3.45
  -9  -3   0   18.21    3.57
  -9  -3   0   24.88    3.50
  -9  -3   0   23.65    3.50
   9  -3   0   15.38    3.57
  -9   3   0   20.17    3.46
   9   3   0   18.27    3.46
  -9   3   0   20.09    3.47
  -9   3   0   23.07    3.48
   9   3   0   22.26    3.48
  -9   3   0   20.79    3.45
  -9   3   0   21.55    3.49
   9   3   0   20.67    3.48
  10  -3   0    6.62    1.42
 -10  -3   0    6.96    1.33
 -10  -3   0    4.99    1.28
 -10  -3   0    6.15    1.28
  10  -3   0    5.13    1.32
 -10  -3   0    8.53    1.42
  10  -3   0    8.13    1.47
 -10  -3   0    4.55    1.30
  10   3   0    7.79    1.36
 -10   3   0    5.52    1.21
 -10   3   0    6.82    1.29
 -10   3   0    5.00    1.23
  10   3   0    3.63    1.16
  10   3   0    8.51    1.36
 -10   3   0    7.99    1.33
 -11  -3   0    1.30    0.69
 -11  -3   0   -0.17    0.52
  11  -3   0   -0.50    0.61
 -11  -3   0   -0.24    0.50
 -11  -3   0    0.41    0.54
  11  -3   0   -0.23    0.60
 -11   3   0    1.05    0.55
 -11   3   0    0.29    0.51
  11   3   0    0.36    0.61
  11   3   0    1.09    0.66
 -11   3   0   -0.26    0.44
 -12  -3   0    0.03    0.46
  12  -3   0   -0.01    0.62
 -12  -3   0    0.70    0.56
 -12  -3   0    0.68    0.58
 -12  -3   0    0.29    0.51
 -12  -3   0   -0.52    0.59
  12  -3   0    0.64    0.70
  12   3   0   -0.03    0.60
 -12   3   0   -0.39    0.42
 -12   3   0   -0.05    0.47
 -12   3   0    1.00    0.46
 -13  -3   0    1.06    0.61
 -13  -3   0   -0.20    0.49
 -13  -3   0    0.82    0.47
 -13  -3   0    1.06    0.54
  13  -3   0    0.39    0.62
  13  -3   0    1.21    0.71
  13   3   0    0.25    0.62
 -13   3   0    0.77    0.45
 -13   3   0    1.13    0.42
 -13   3   0    0.17    0.44
 -14  -3   0    0.27    0.43
 -14  -3   0    0.17    0.36
 -14  -3   0    0.33    0.35
 -14  -3   0   -0.59    0.55
  14  -3   0   -0.28    0.44
  14  -3   0    0.01    0.48
 -14   3   0    0.29    0.39
  14   3   0   -0.21    0.48
 -14   3   0   -0.18    0.32
 -15  -3   0    0.04    0.29
  15  -3   0    0.02    0.38
 -15   3   0    0.22    0.28
  15   3   0    0.49    0.42
   0  -4   0  815.35  120.87
   0  -4   0  697.83  120.85
   0  -4   0  791.74  120.86
   0   4   0  705.81  120.86
   0   4   0  731.38  120.86
   0   4   0  782.28  120.85
   0   4   0  741.04  120.86
   0   4   0  817.23  120.86
   1  -4   0  401.14   66.92
  -1  -4   0  436.50   66.92
  -1  -4   0  449.80   66.91
  -1  -4   0  404.99   66.91
   1  -4   0  420.30   66.92
   1  -4   0  367.77   66.91
   1   4   0  457.05   66.90
   1   4   0  450.24   66.90
  -1   4   0  452.20   66.93
  -1   4   0  441.69   66.92
   1   4   0  427.25   66.91
   1   4   0  353.61   66.91
   1   4   0  421.73   66.90
  -1   4   0  398.73   66.92
  -1   4   0  468.70   66.92
  -1   4   0  382.93   66.90
  -2  -4   0   94.20   15.71
  -2  -4   0  106.69   15.74
   2  -4   0   86.19   15.71
   2  -4   0  113.04   15.73
   2  -4   0   96.59   15.73
   2  -4   0   98.17   15.73
  -2   4   0   88.81   15.71
  -2   4   0   92.49   15.73
   2   4   0   93.78   15.71
   2   4   0  111.61   15.74
  -2   4   0  109.25   15.75
  -2   4   0   96.38   15.73
   3  -4   0  120.99   20.12
   3  -4   0  125.39   20.11
   3  -4   0  133.05   20.11
  -3  -4   0  128.61   20.07
   3  -4   0  131.40   20.10
  -3   4   0  117.28   20.11
   3   4   0  135.86   20.12
   3   4   0  129.56   20.09
  -3   4   0  112.84   20.10
  -3   4   0  127.38   20.13
  -4  -4   0   26.41    4.88
   4  -4   0   29.70    4.88
   4  -4   0   26.69    4.88
   4  -4   0   28.22    4.89
   4   4   0   31.09    4.90
  -4   4   0   31.52    4.91
   4   4   0   30.87    4.86
   4   4   0   36.58    4.91
   4   4   0   31.58    4.86
   4   4   0   30.26    4.87
  -4   4   0   31.65    4.89
   5  -4   0   26.51    3.66
   5  -4   0   22.57    3.67
  -5  -4   0   21.63    3.66
   5  -4   0   20.76    3.65
   5   4   0   19.26    3.62
   5   4   0   23.96    3.64
   5   4   0   25.08    3.68
  -5   4   0   22.81    3.67
   5   4   0   20.22    3.61
  -5   4   0   22.81    3.65
   5   4   0   23.24    3.66
  -6  -4   0    0.14    0.34
  -6  -4   0    0.67    0.42
   6  -4   0    0.17    0.31
   6  -4   0    0.43    0.27
   6   4   0    0.23    0.24
  -6   4   0   -0.23    0.34
   6   4   0    0.57    0.48
   6   4   0    0.03    0.33
  -6   4   0    0.36    0.32
   6   4   0   -0.38    0.23
   6   4   0    0.31    0.28
   6   4   0    0.14    0.36
   6   4   0    0.08    0.27
  -7  -4   0   14.52    2.10
   7  -4   0    9.06    1.96
   7  -4   0   14.71    2.15
   7  -4   0   12.33    1.95
  -7  -4   0   13.02    1.96
  -7  -4   0   11.54    2.00
  -7   4   0   11.30    1.97
   7   4   0   13.61    2.00
   7   4   0    7.41    1.96
   7   4   0   10.30    1.92
   7   4   0   11.36    1.92
   7   4   0   11.25    1.93
   7   4   0   12.04    1.90
  -8  -4   0    1.28    0.50
   8  -4   0    1.35    0.50
   8  -4   0    1.23    0.64
  -8  -4   0    1.81    0.51
  -8  -4   0    1.82    0.49
  -8  -4   0    0.33    0.51
   8   4   0    1.45    0.46
  -8   4   0    1.17    0.52
   8   4   0    1.18    0.43
   8   4   0    1.07    0.57
   8   4   0    0.88    0.53
  -8   4   0    1.40    0.58
  -9  -4   0   11.32    2.12
  -9  -4   0   13.53    2.17
   9  -4   0   10.25    2.03
  -9  -4   0   15.67    2.19
  -9  -4   0   11.99    2.06
   9  -4   0   11.62    2.17
   9  -4   0   10.28    2.12
  -9  -4   0   11.66    2.09
   9   4   0    8.90    2.07
   9   4   0    8.93    2.03
   9   4   0   14.12    2.17
   9   4   0   10.71    1.95
  -9   4   0   17.40    2.19
  -9   4   0    9.19    1.98
  -9   4   0   12.78    2.09
  -9   4   0   13.30    2.09
 -10  -4   0    0.49    0.56
  10  -4   0    0.59    0.61
 -10  -4   0    0.00    0.50
 -10  -4   0    0.33    0.57
  10  -4   0    0.73    0.75
 -10  -4   0    0.52    0.58
  10  -4   0    0.02    0.61
 -10  -4   0    0.60    0.55
 -10   4   0    0.60    0.44
 -10   4   0   -0.17    0.45
  10   4   0   -0.36    0.51
  10   4   0    0.20    0.46
 -10   4   0    0.71    0.57
  10   4   0    0.57    0.60
 -10   4   0    0.20    0.39
 -11  -4   0    1.98    0.70
  11  -4   0    2.42    0.85
 -11  -4   0    2.37    0.77
  11  -4   0    2.50    0.85
 -11  -4   0    2.23    0.83
 -11  -4   0    2.40    0.71
 -11  -4   0    1.93    0.64
 -11  -4   0    1.72    0.67
  11   4   0    0.37    0.63
 -11   4   0    2.24    0.68
  11   4   0    2.03    0.78
  11   4   0    1.89    0.72
 -11   4   0    1.55    0.60
 -11   4   0    1.87    0.64
 -12  -4   0    2.37    0.73
  12  -4   0    2.76    0.86
  12  -4   0    2.51    0.85
 -12  -4   0    4.18    0.91
 -12  -4   0    3.06    0.83
 -12  -4   0    2.93    0.71
 -12  -4   0    1.86    0.69
 -12   4   0    0.73    0.56
  12   4   0    2.54    0.79
 -12   4   0    2.39    0.68
 -12   4   0    2.19    0.73
 -13  -4   0    0.00    0.40
 -13  -4   0   -0.92    0.41
  13  -4   0   -0.22    0.54
  13  -4   0    1.29    0.57
 -13  -4   0    0.79    0.42
 -13  -4   0    0.00    0.51
 -13   4   0    0.11    0.43
 -13   4   0   -0.19    0.45
  13   4   0    1.37    0.62
 -13   4   0    0.20    0.32
 -14  -4   0    1.57    0.60
 -14  -4   0    2.30    0.87
  14  -4   0    1.80    0.60
 -14  -4   0    1.40    0.49
  14  -4   0    2.30    0.67
 -14  -4   0    1.09    0.46
 -14   4   0    2.11    0.55
  14   4   0    2.87    0.68
   0  -5   0    0.13    0.21
   0  -5   0    0.45    0.24
   0  -5   0    0.27    0.20
   0   5   0    0.36    0.18
   0   5   0    0.25    0.16
   0   5   0    0.29    0.15
   0   5   0    0.18    0.16
   0   5   0    0.67    0.21
   0   5   0    0.27    0.16
  -1  -5   0    8.85    1.27
   1  -5   0    7.29    1.27
  -1  -5   0    6.14    1.27
  -1  -5   0    7.91    1.28
   1  -5   0    6.98    1.26
   1   5   0    7.81    1.28
   1   5   0    7.91    1.26
   1   5   0    7.25    1.25
  -1   5   0    8.51    1.26
   1   5   0    7.54    1.25
  -1   5   0    8.31    1.26
  -1   5   0    9.07    1.28
   1   5   0    7.11    1.26
  -1   5   0    6.35    1.28
  -1   5   0    7.34    1.27
  -1   5   0    8.50    1.29
   2  -5   0    0.37    0.23
  -2  -5   0    0.42    0.18
   2  -5   0    0.39    0.18
  -2  -5   0    0.15    0.16
  -2  -5   0    0.44    0.23
   2  -5   0    0.26    0.23
   2   5   0    0.10    0.16
  -2   5   0    0.44    0.19
  -2   5   0    0.13    0.24
   2   5   0    0.41    0.21
   2   5   0    0.15    0.16
  -2   5   0    0.42    0.18
  -2   5   0    0.50    0.29
   2   5   0    0.26    0.15
   3  -5   0   13.87    2.19
   3  -5   0   11.48    2.17
  -3  -5   0   10.80    2.12
   3  -5   0   14.84    2.18
  -3   5   0   14.58    2.16
  -3   5   0   12.37    2.21
   3   5   0   13.57    2.18
   3   5   0   15.68    2.14
  -3   5   0   11.98    2.15
   3   5   0   14.11    2.15
  -3   5   0   12.40    2.18
   3   5   0   16.29    2.20
   4  -5   0    0.44    0.24
  -4  -5   0    0.86    0.29
   4  -5   0    0.83    0.33
   4  -5   0    0.52    0.25
   4   5   0    1.12    0.26
  -4   5   0    0.90    0.37
   4   5   0    0.54    0.25
   4   5   0    0.80    0.31
   4   5   0    0.22    0.21
   4   5   0    0.52    0.29
  -4   5   0    0.56    0.33
  -5  -5   0   25.23    4.56
   5  -5   0   28.69    4.56
   5  -5   0   32.23    4.56
  -5   5   0   26.83    4.58
   5   5   0   31.30    4.53
   5   5   0   29.03    4.54
   5   5   0   27.49    4.58
   5   5   0   25.06    4.57
  -5   5   0   26.89    4.56
  -6  -5   0   18.03    3.87
   6  -5   0   22.46    3.87
  -6  -5   0   24.04    3.88
   6  -5   0   26.47    3.89
   6   5   0   21.21    3.88
   6   5   0   19.77    3.92
  -6   5   0   25.13    3.92
   6   5   0   25.72    3.85
   6   5   0   27.29    3.87
   6   5   0   23.24    3.91
   6   5   0   28.45    3.88
   6   5   0   22.42    3.83
   7  -5   0    2.01    0.56
  -7  -5   0    1.16    0.50
   7  -5   0    1.89    0.69
   7  -5   0    0.84    0.45
  -7  -5   0    1.99    0.62
  -7  -5   0    1.91    0.59
  -7  -5   0    2.03    0.55
  -7   5   0    1.39    0.64
   7   5   0    1.21    0.42
   7   5   0    2.19    0.50
   7   5   0    1.62    0.57
   7   5   0    2.98    0.54
   7   5   0    1.12    0.45
   7   5   0    1.79    0.67
  -7   5   0    1.68    0.52
  -8  -5   0   16.34    2.81
  -8  -5   0   14.15    2.87
  -8  -5   0   17.70    2.84
   8  -5   0   20.47    2.85
   8  -5   0   16.79    2.89
  -8  -5   0   18.16    2.87
  -8  -5   0   14.47    2.79
   8  -5   0   16.99    2.90
  -8  -5   0   20.13    2.86
  -8  -5   0   16.72    2.86
   8   5   0   18.69    2.80
   8   5   0   15.52    2.79
  -8   5   0   19.04    2.93
   8   5   0   16.36    2.85
  -8   5   0   16.35    2.83
  -8   5   0   17.54    2.81
  -8   5   0   11.60    2.85
   8   5   0   18.01    3.00
  -9  -5   0    4.74    1.07
  -9  -5   0    3.62    1.13
   9  -5   0    5.62    1.22
  -9  -5   0    6.11    1.22
  -9  -5   0    5.99    1.18
   9  -5   0    5.38    1.26
  -9  -5   0    4.08    1.14
  -9  -5   0    6.64    1.19
  -9  -5   0    5.57    1.22
   9   5   0    6.05    1.07
  -9   5   0    6.72    1.17
  -9   5   0    4.74    1.12
   9   5   0    6.02    1.18
   9   5   0    4.51    1.13
   9   5   0    5.42    1.21
  -9   5   0    5.39    1.13
  10  -5   0    5.95    1.29
  10  -5   0    7.57    1.42
 -10  -5   0    6.31    1.23
 -10  -5   0    4.85    1.21
 -10  -5   0    6.93    1.31
 -10  -5   0    5.30    1.24
  10  -5   0    4.24    1.30
 -10  -5   0    6.36    1.28
 -10  -5   0    6.88    1.23
 -10   5   0    7.54    1.30
  10   5   0    4.41    1.19
  10   5   0    3.95    1.17
  10   5   0    4.44    1.23
 -10   5   0    7.96    1.25
 -10   5   0    5.60    1.21
  11  -5   0   -0.17    0.66
 -11  -5   0    0.92    0.66
 -11  -5   0    1.34    0.61
 -11  -5   0   -0.07    0.49
 -11  -5   0    0.77    0.58
 -11  -5   0    0.91    0.50
  11  -5   0    0.47    0.75
 -11   5   0    0.24    0.48
 -11   5   0    0.03    0.52
  11   5   0   -0.66    0.43
  11   5   0   -0.09    0.57
 -11   5   0    1.55    0.61
  11   5   0   -0.12    0.53
 -12  -5   0    0.25    0.56
 -12  -5   0    0.12    0.51
  12  -5   0    0.88    0.70
  12  -5   0    0.47    0.59
 -12  -5   0   -0.02    0.47
 -12  -5   0   -0.11    0.47
 -12  -5   0   -0.32    0.46
 -12  -5   0   -0.55    0.63
  12   5   0   -0.22    0.57
  12   5   0    0.31    0.64
 -12   5   0    0.56    0.54
 -12   5   0   -0.06    0.39
 -13  -5   0    1.05    0.51
 -13  -5   0    0.00    0.43
  13  -5   0    0.37    0.55
 -13  -5   0    0.78    0.44
 -13  -5   0    1.06    0.88
 -13  -5   0    0.46    0.52
  13  -5   0   -0.64    0.54
 -13   5   0    0.73    0.39
 -13   5   0    1.23    0.49
  13   5   0    0.90    0.54
 -14  -5   0    0.25    0.63
  14  -5   0   -0.50    0.43
  14  -5   0    0.01    0.44
 -14  -5   0   -0.26    0.26
 -14  -5   0    0.02    0.44
  14   5   0   -0.15    0.39
 -14   5   0   -0.06    0.34
   0  -6   0   26.16    4.15
   0  -6   0   27.02    4.14
   0   6   0   26.03    4.12
   0   6   0   29.02    4.14
   0   6   0   22.53    4.14
   0   6   0   21.66    4.12
   0   6   0   28.72    4.16
  -1  -6   0   34.46    4.63
   1  -6   0   33.67    4.63
   1  -6   0   22.03    4.62
  -1  -6   0   26.65    4.63
  -1   6   0   31.63    4.63
   1   6   0   26.97    4.61
   1   6   0   27.61    4.60
  -1   6   0   28.10    4.61
   1   6   0   28.75    4.64
   1   6   0   25.65    4.59
  -1   6   0   25.98    4.60
  -1   6   0   28.48    4.64
   1   6   0   33.21    4.61
   1   6   0   27.62    4.62
  -1   6   0   35.59    4.66
   2  -6   0    4.72    0.94
   2  -6   0    7.29    0.98
  -2  -6   0    4.67    0.92
  -2   6   0    5.57    0.90
   2   6   0    3.00    0.91
  -2   6   0    5.97    0.91
  -2   6   0    6.15    0.99
   2   6   0    5.87    0.90
   2   6   0    6.69    0.98
   2   6   0    5.26    0.88
  -2   6   0    4.02    0.93
   2   6   0    4.72    0.89
   3  -6   0    1.07    0.28
   3  -6   0    0.65    0.34
  -3  -6   0    0.43    0.31
  -3   6   0    0.57    0.31
   3   6   0    0.52    0.26
   3   6   0    0.81    0.23
   3   6   0    0.41    0.27
   3   6   0    0.87    0.25
  -3   6   0    0.63    0.43
  -3   6   0    0.80    0.25
   4  -6   0    8.90    1.31
  -4  -6   0    6.14    1.29
   4  -6   0    7.92    1.31
   4   6   0    8.69    1.35
  -4   6   0    7.53    1.37
  -4   6   0    6.29    1.29
   4   6   0    7.88    1.25
   4   6   0    6.59    1.24
   4   6   0    7.84    1.21
   4   6   0    5.74    1.27
  -5  -6   0    3.25    0.54
   5  -6   0    1.81    0.66
   5  -6   0    2.15    0.47
   5  -6   0    2.03    0.53
  -5  -6   0    1.37    0.50
   5   6   0    1.79    0.43
   5   6   0    1.94    0.42
   5   6   0    0.87    0.55
   5   6   0    1.07    0.46
   5   6   0    1.51    0.44
   5   6   0    1.77    0.40
   5   6   0    1.53    0.47
  -5   6   0    1.11    0.56
   6  -6   0    2.47    0.64
  -6  -6   0    3.31    0.66
   6  -6   0    1.78    0.58
   6  -6   0    2.81    0.81
  -6  -6   0    2.41    0.66
  -6  -6   0    3.15    0.63
  -6   6   0    1.85    0.69
   6   6   0    2.30    0.62
   6   6   0    2.72    0.53
   6   6   0    2.33    0.63
   6   6   0    1.70    0.76
   6   6   0    2.05    0.54
   6   6   0    2.26    0.54
   6   6   0    2.52    0.57
  -7  -6   0    3.43    0.79
   7  -6   0    5.22    1.02
  -7  -6   0    3.64    0.84
  -7  -6   0    3.77    0.80
   7  -6   0    2.62    0.76
  -7  -6   0    2.81    0.72
   7   6   0    3.48    0.89
  -7   6   0    2.46    0.73
   7   6   0    2.84    0.67
  -7   6   0    2.02    0.73
   7   6   0    3.34    0.80
   7   6   0    2.48    0.67
   7   6   0    3.47    0.65
   8  -6   0    1.42    0.71
  -8  -6   0    0.73    0.50
  -8  -6   0   -0.01    0.50
  -8  -6   0   -0.03    0.48
  -8  -6   0    0.73    0.57
  -8  -6   0    2.03    0.63
  -8  -6   0    0.55    0.52
  -8  -6   0    0.67    0.44
  -8  -6   0    0.18    0.76
   8  -6   0    0.61    0.50
  -8  -6   0    0.14    0.41
   8  -6   0    0.71    0.68
  -8   6   0    0.06    0.47
  -8   6   0    1.18    0.54
   8   6   0    0.90    0.59
   8   6   0    0.89    0.43
   8   6   0   -0.19    0.60
  -8   6   0    0.89    0.55
   8   6   0    0.42    0.57
  -8   6   0    0.87    0.55
   9  -6   0    2.75    0.87
  -9  -6   0    3.63    0.88
  -9  -6   0    2.39    0.85
  -9  -6   0    3.90    0.82
   9  -6   0    2.18    0.92
  -9  -6   0    3.65    0.89
  -9  -6   0    4.85    0.96
  -9  -6   0    3.36    0.91
   9  -6   0    2.70    0.80
  -9  -6   0    3.09    0.86
   9   6   0    2.73    0.87
   9   6   0    3.62    0.94
  -9   6   0    4.50    0.91
  -9   6   0    3.01    0.88
  -9   6   0    2.77    0.81
   9   6   0    4.48    0.94
 -10  -6   0    5.39    1.27
 -10  -6   0    5.38    1.28
 -10  -6   0    2.68    1.21
  10  -6   0    5.54    1.41
  10  -6   0    6.90    1.37
 -10  -6   0    8.16    1.39
  10  -6   0    6.68    1.29
 -10  -6   0    7.34    1.40
 -10   6   0    7.16    1.31
  10   6   0    5.60    1.31
 -10   6   0    6.51    1.31
 -10   6   0    8.47    1.36
  10   6   0    7.72    1.41
  10   6   0    6.35    1.30
 -11  -6   0    4.45    0.90
 -11  -6   0    4.88    0.93
  11  -6   0    4.39    1.08
 -11  -6   0    4.07    0.99
  11  -6   0    2.95    0.95
 -11  -6   0    1.74    0.81
 -11  -6   0    4.32    0.94
 -11   6   0    3.26    0.91
 -11   6   0    2.44    0.83
  11   6   0    3.97    0.98
  11   6   0    2.59    0.90
 -11   6   0    4.91    0.95
  11   6   0    3.16    0.89
  12  -6   0    3.17    0.90
  12  -6   0    3.70    1.00
 -12  -6   0    4.22    1.36
 -12  -6   0    5.25    1.00
 -12  -6   0    2.42    0.78
 -12  -6   0    4.54    0.89
 -12  -6   0    3.86    0.85
 -12  -6   0    3.12    0.78
 -12  -6   0    3.51    0.89
  12   6   0    1.74    0.75
 -12   6   0    4.05    0.85
 -12   6   0    1.76    0.71
  12   6   0    3.82    0.87
 -13  -6   0   -0.20    0.39
 -13  -6   0   -0.10    0.44
 -13  -6   0    0.35    0.35
  13  -6   0    0.23    0.56
 -13  -6   0   -0.15    0.71
  13  -6   0    0.50    0.53
  13   6   0    0.13    0.49
 -13   6   0   -0.28    0.29
 -13   6   0   -0.03    0.42
 -14  -6   0    0.77    0.29
  14  -6   0    0.87    0.46
 -14  -6   0    0.83    0.66
  14  -6   0    0.93    0.46
 -14   6   0    0.59    0.31
 -14   6   0   -0.17    0.32
   0  -7   0   -0.21    0.26
   0   7   0    0.24    0.20
   0   7   0   -0.07    0.19
   0   7   0    0.50    0.20
   0   7   0    0.37    0.30
   0   7   0    0.70    0.24
   0   7   0    0.55    0.22
  -1  -7   0   12.93    1.96
   1  -7   0   11.15    1.96
  -1   7   0   11.64    1.92
  -1   7   0   13.42    1.94
   1   7   0   12.36    1.95
  -1   7   0   11.45    1.93
   1   7   0   11.30    1.92
  -1   7   0   10.36    1.96
   1   7   0   12.45    1.92
   1   7   0   11.16    1.93
  -1   7   0   10.99    1.97
   1   7   0   12.14    1.96
   2  -7   0   35.07    5.16
  -2  -7   0   26.98    5.14
  -2   7   0   25.00    5.15
  -2   7   0   33.41    5.19
  -2   7   0   29.52    5.13
   2   7   0   35.30    5.17
   2   7   0   34.81    5.13
   2   7   0   37.25    5.12
  -2   7   0   29.42    5.13
  -2   7   0   31.41    5.12
   2   7   0   34.01    5.16
  -3  -7   0   36.57    7.43
   3  -7   0   55.94    7.47
  -3   7   0   42.36    7.46
   3   7   0   42.27    7.42
   3   7   0   46.55    7.46
  -3   7   0   49.74    7.49
   3   7   0   50.12    7.46
   3   7   0   50.85    7.41
   4  -7   0   32.50    5.99
   4  -7   0   39.54    5.97
  -4  -7   0   33.47    5.94
  -4   7   0   38.34    6.01
   4   7   0   35.79    5.96
   4   7   0   32.63    5.92
   4   7   0   38.24    5.98
   4   7   0   33.77    5.99
   4   7   0   38.70    5.91
   4   7   0   40.28    5.93
   4   7   0   42.00    5.94
   5  -7   0    8.45    1.59
   5  -7   0    9.03    1.46
  -5  -7   0    9.04    1.47
  -5  -7   0    8.21    1.48
   5  -7   0   10.61    1.50
  -5  -7   0    5.91    1.39
  -5  -7   0    9.36    1.48
   5   7   0    7.64    1.36
   5   7   0    9.62    1.55
  -5   7   0    5.83    1.47
   5   7   0    5.75    1.35
   5   7   0    8.53    1.37
   5   7   0    6.63    1.41
   5   7   0    9.40    1.36
  -6  -7   0   14.82    1.99
  -6  -7   0   13.33    1.95
  -6  -7   0   12.07    1.91
  -6  -7   0    9.65    1.88
   6  -7   0   14.08    1.96
   6  -7   0   10.34    1.90
   6  -7   0   11.05    2.05
   6   7   0    8.98    1.93
   6   7   0    9.94    1.81
   6   7   0   10.60    1.79
   6   7   0   13.29    2.01
   6   7   0    8.22    1.80
  -6   7   0   11.12    1.98
   6   7   0    8.96    1.82
  -7  -7   0    0.08    0.29
  -7  -7   0    0.00    0.44
  -7  -7   0    0.46    0.51
   7  -7   0    0.34    0.44
   7  -7   0    0.40    0.50
  -7  -7   0   -0.52    0.40
  -7  -7   0   -0.02    0.46
   7  -7   0    0.51    0.68
  -7  -7   0    0.04    0.44
  -7  -7   0   -0.16    0.37
  -7   7   0    0.62    0.48
  -7   7   0    0.27    0.46
   7   7   0    0.37    0.59
   7   7   0    0.65    0.37
   7   7   0    0.01    0.31
  -7   7   0    0.92    0.58
   7   7   0    0.65    0.56
  -7   7   0   -0.34    0.35
  -8  -7   0    5.47    1.24
  -8  -7   0    5.77    1.27
  -8  -7   0    6.76    1.34
  -8  -7   0    6.99    1.35
  -8  -7   0    6.37    1.32
   8  -7   0    6.55    1.29
  -8  -7   0    4.92    1.19
   8  -7   0    7.70    1.45
  -8  -7   0    6.37    1.29
  -8  -7   0    6.51    1.31
   8  -7   0    7.75    1.47
   8   7   0    4.06    1.31
   8   7   0    6.21    1.35
  -8   7   0    6.71    1.29
   8   7   0    6.38    1.21
  -8   7   0    6.29    1.35
  -8   7   0    5.90    1.28
  -8   7   0    7.84    1.34
   9  -7   0    1.21    0.80
  -9  -7   0    1.58    0.67
   9  -7   0    0.31    0.57
  -9  -7   0    1.17    0.62
  -9  -7   0    1.82    0.70
  -9  -7   0    1.48    0.62
  -9  -7   0    1.32    0.64
  -9  -7   0    2.26    0.71
   9  -7   0    0.39    0.73
  -9  -7   0    1.75    0.64
  -9  -7   0    1.25    0.64
  -9   7   0    1.48    0.63
  -9   7   0    1.20    0.61
   9   7   0    1.24    0.57
   9   7   0    1.27    0.77
  -9   7   0    1.83    0.64
  10  -7   0    4.22    1.11
 -10  -7   0    2.38    0.88
 -10  -7   0    3.85    0.95
 -10  -7   0    3.25    1.39
  10  -7   0    2.37    0.96
 -10  -7   0    2.88    0.88
 -10  -7   0    3.16    0.93
  10  -7   0    2.39    0.90
 -10  -7   0    4.23    0.95
  10  -7   0    3.84    1.02
  10   7   0    4.62    1.04
 -10   7   0    4.23    0.96
  10   7   0    2.95    0.90
 -10   7   0    4.19    0.92
 -10   7   0    4.08    0.89
  10   7   0    3.48    0.90
 -11  -7   0    2.81    0.89
 -11  -7   0    3.56    0.87
  11  -7   0    4.78    1.12
  11  -7   0    3.29    0.98
 -11  -7   0    4.25    0.98
 -11  -7   0    4.24    0.97
 -11  -7   0    3.02    0.88
 -11  -7   0    2.74    1.25
 -11  -7   0    2.26    0.84
  11   7   0    3.23    0.93
 -11   7   0    3.63    0.88
 -11   7   0    5.28    1.00
  11   7   0    5.14    1.14
  11   7   0    3.84    1.04
 -11   7   0    4.28    0.92
 -12  -7   0    1.13    0.50
 -12  -7   0    0.20    0.53
 -12  -7   0    1.23    0.93
 -12  -7   0    1.31    0.59
  12  -7   0    1.21    0.65
 -12  -7   0    0.50    0.54
  12  -7   0    0.68    0.61
 -12   7   0    0.75    0.45
  12   7   0    1.13    0.59
 -12   7   0    0.42    0.45
  13  -7   0   -0.22    0.47
 -13  -7   0    0.41    0.71
 -13  -7   0    0.27    0.33
 -13  -7   0    1.09    0.47
  13  -7   0    0.42    0.48
 -13   7   0    0.78    0.42
 -13   7   0    1.31    0.40
  14  -7   0   -0.13    0.31
 -14  -7   0   -0.01    0.75
 -14   7   0   -0.01    0.27
   0  -8   0   40.10    6.87
   0   8   0   41.53    6.86
   0   8   0   51.57    6.86
   0   8   0   38.40    6.88
   0   8   0   41.12    6.85
   0   8   0   42.78    6.84
   0   8   0   44.29    6.90
   1  -8   0   32.13    4.90
  -1  -8   0   25.57    4.84
   1  -8   0   33.95    4.86
  -1   8   0   26.94    4.85
  -1   8   0   29.06    4.82
   1   8   0   31.26    4.87
   1   8   0   27.64    4.81
   1   8   0   33.50    4.83
  -1   8   0   30.43    4.82
  -1   8   0   34.11    4.89
  -1   8   0   27.79    4.82
   2  -8   0   24.63    5.06
  -2  -8   0   35.49    5.04
  -2  -8   0   29.41    5.05
   2  -8   0   31.77    5.04
   2   8   0   30.38    5.00
   2   8   0   35.36    5.00
   2   8   0   33.05    5.05
   2   8   0   30.78    5.02
  -2   8   0   35.30    5.09
   2   8   0   25.83    5.04
  -2   8   0   32.56    5.09
  -3  -8   0    2.54    0.64
   3  -8   0    2.75    0.56
   3  -8   0    3.24    0.68
   3   8   0    1.68    0.48
   3   8   0    2.79    0.60
   3   8   0    2.53    0.54
   3   8   0    2.29    0.46
   3   8   0    1.74    0.51
  -3   8   0    1.77    0.59
  -4  -8   0   24.92    3.91
  -4  -8   0   22.63    3.87
  -4  -8   0   16.80    3.86
   4  -8   0   24.43    3.95
   4  -8   0   29.78    3.91
   4   8   0   24.91    3.85
   4   8   0   23.26    3.92
   4   8   0   24.39    3.82
   4   8   0   19.16    3.88
   4   8   0   26.79    3.86
   4   8   0   27.38    3.92
   4   8   0   23.77    3.84
  -5  -8   0   25.38    5.31
  -5  -8   0   30.71    5.32
   5  -8   0   32.40    5.38
  -5  -8   0   36.09    5.33
  -5  -8   0   34.65    5.32
  -5  -8   0   31.89    5.31
   5  -8   0   42.84    5.36
   5   8   0   28.56    5.36
  -5   8   0   28.94    5.38
   5   8   0   34.08    5.30
   5   8   0   32.70    5.38
   5   8   0   31.22    5.28
   5   8   0   36.85    5.28
   5   8   0   34.57    5.30
  -6  -8   0    0.47    0.49
  -6  -8   0    0.48    0.44
  -6  -8   0    0.36    0.43
   6  -8   0    0.54    0.65
  -6  -8   0   -0.53    0.32
   6  -8   0    0.28    0.49
  -6  -8   0    0.40    0.41
   6   8   0    0.05    0.36
  -6   8   0    0.51    0.59
  -6   8   0    0.68    0.45
   6   8   0   -0.13    0.50
   6   8   0   -0.35    0.42
   6   8   0    0.59    0.32
  -7  -8   0   29.74    4.57
   7  -8   0   19.70    4.55
  -7  -8   0   27.29    4.55
   7  -8   0   23.33    4.63
   7  -8   0   30.72    4.64
  -7  -8   0   31.72    4.58
  -7  -8   0   28.71    4.58
  -7  -8   0   23.17    4.56
  -7  -8   0   29.41    4.58
  -7  -8   0   29.47    4.58
   7  -8   0   30.63    4.58
  -7  -8   0   30.02    4.56
  -7   8   0   28.69    4.65
   7   8   0   20.37    4.50
  -7   8   0   29.36    4.57
   7   8   0   34.67    4.68
   7   8   0   29.82    4.63
  -7   8   0   28.99    4.57
  -7   8   0   30.60    4.57
  -8  -8   0    3.43    0.83
   8  -8   0    2.09    0.80
  -8  -8   0    1.92    0.77
  -8  -8   0    3.36    0.90
   8  -8   0    4.46    1.07
  -8  -8   0    2.71    0.85
  -8  -8   0    3.11    0.79
   8  -8   0    3.69    0.98
  -8  -8   0    4.42    0.88
  -8  -8   0    2.03    0.82
   8  -8   0    1.58    0.80
  -8  -8   0    2.43    0.78
   8   8   0    2.40    0.82
  -8   8   0    4.07    0.84
  -8   8   0    3.41    0.84
   8   8   0    2.42    0.70
  -8   8   0    3.74    0.83
   8   8   0    2.33    0.87
  -9  -8   0    3.11    0.82
   9  -8   0    1.33    0.83
  -9  -8   0    2.53    0.75
   9  -8   0    1.27    0.75
  -9  -8   0    3.79    0.84
   9  -8   0    3.31    1.02
  -9  -8   0    2.46    0.81
  -9  -8   0    2.84    0.78
  -9  -8   0    3.95    0.86
  -9  -8   0    2.96    0.76
  -9  -8   0    1.71    0.77
  -9  -8   0    3.52    1.30
  -9   8   0    3.85    0.88
  -9   8   0    2.08    0.75
   9   8   0    2.59    0.85
   9   8   0    4.05    1.01
  -9   8   0    1.80    0.73
 -10  -8   0    7.35    1.82
 -10  -8   0    7.17    1.34
  10  -8   0    8.25    1.50
 -10  -8   0    6.46    1.38
 -10  -8   0    4.86    1.25
 -10  -8   0    7.12    1.32
  10  -8   0    5.02    1.34
  10  -8   0    7.88    1.42
 -10   8   0    6.56    1.32
  10   8   0    5.93    1.42
 -10   8   0    8.27    1.38
 -10   8   0    7.65    1.38
  10   8   0    3.68    1.27
 -11  -8   0   -0.30    0.48
 -11  -8   0    0.32    0.51
 -11  -8   0    0.81    0.56
 -11  -8   0   -0.32    0.82
  11  -8   0    0.26    0.67
  11  -8   0    0.33    0.59
 -11  -8   0   -0.07    0.37
 -11  -8   0   -0.32    0.47
 -11   8   0    0.37    0.46
  11   8   0    0.66    0.52
 -11   8   0   -0.33    0.46
 -11   8   0   -0.03    0.45
  11   8   0   -0.17    0.59
  12  -8   0    0.41    0.78
 -12  -8   0   -0.71    0.42
 -12  -8   0   -0.68    0.38
 -12  -8   0   -0.41    0.37
 -12  -8   0    0.25    0.81
 -12  -8   0    0.32    0.46
  12  -8   0   -0.64    0.56
 -12   8   0   -0.29    0.38
 -12   8   0    0.28    0.38
  12   8   0    0.58    0.47
  13  -8   0    0.48    0.46
 -13  -8   0    0.05    0.28
 -13  -8   0   -0.21    0.57
 -13  -8   0    0.40    0.68
 -13   8   0   -0.29    0.32
 -13   8   0    0.54    0.32
   0  -9   0    0.28    0.33
   0  -9   0    0.01    0.23
   0   9   0    0.12    0.22
   0   9   0   -0.19    0.20
   0   9   0   -0.04    0.24
   0   9   0    0.28    0.29
   0   9   0    0.28    0.34
   0   9   0   -0.06    0.31
  -1  -9   0   29.67    4.76
   1  -9   0   29.44    4.77
   1  -9   0   33.23    4.74
  -1  -9   0   29.99    4.73
   1   9   0   26.58    4.72
   1   9   0   24.10    4.73
   1   9   0   29.09    4.70
   1   9   0   30.54    4.69
  -1   9   0   31.14    4.71
   1   9   0   27.08    4.67
  -1   9   0   28.65    4.70
  -1   9   0   31.47    4.76
  -2  -9   0   39.44    6.11
  -2  -9   0   32.30    6.10
   2  -9   0   45.44    6.09
   2  -9   0   44.04    6.15
   2   9   0   35.77    6.07
   2   9   0   38.42    6.05
   2   9   0   32.65    6.02
  -2   9   0   33.79    6.05
  -2   9   0   42.62    6.14
   2   9   0   39.82    6.04
   2   9   0   34.53    6.08
   3  -9   0    9.53    1.61
  -3  -9   0   10.26    1.67
   3  -9   0    9.22    1.75
  -3  -9   0    8.98    1.61
   3  -9   0    8.83    1.60
   3   9   0   10.09    1.64
   3   9   0    9.87    1.56
   3   9   0    7.61    1.48
  -3   9   0    7.57    1.63
   3   9   0   10.02    1.55
   3   9   0    6.96    1.57
   4  -9   0    4.77    0.99
  -4  -9   0    4.66    1.02
  -4  -9   0    4.59    0.96
   4  -9   0    4.92    1.10
  -4  -9   0    5.14    0.96
   4  -9   0    4.47    0.94
  -4   9   0    3.88    1.01
   4   9   0    5.48    1.11
   4   9   0    5.95    1.06
   4   9   0    4.73    0.86
   4   9   0    3.90    0.88
   4   9   0    4.46    0.91
   5  -9   0    5.93    1.20
  -5  -9   0    3.10    0.90
   5  -9   0    4.97    0.97
  -5  -9   0    5.24    0.95
  -5  -9   0    3.95    0.88
   5  -9   0    5.92    0.99
   5  -9   0    3.44    0.94
  -5  -9   0    5.78    1.02
   5   9   0    4.06    0.80
  -5   9   0    5.02    0.93
   5   9   0    3.09    0.84
  -5   9   0    4.17    1.05
   5   9   0    2.53    0.99
   6  -9   0    0.86    0.64
  -6  -9   0    2.14    0.78
  -6  -9   0    2.37    0.65
  -6  -9   0    1.37    0.60
   6  -9   0    2.57    0.80
  -6  -9   0    2.67    0.69
  -6  -9   0    0.94    0.68
   6  -9   0    2.59    0.70
   6  -9   0    1.49    0.78
   6  -9   0    2.26    0.75
  -6  -9   0    2.08    0.63
  -6  -9   0    2.15    0.64
   6   9   0    1.93    0.62
   6   9   0    1.11    0.79
  -6   9   0    1.98    0.66
  -6   9   0    2.02    0.69
  -6   9   0    2.94    0.70
   6   9   0    0.92    0.51
  -6   9   0    2.29    0.73
  -7  -9   0    0.23    0.43
  -7  -9   0    1.37    0.56
  -7  -9   0    0.70    0.49
  -7  -9   0   -0.29    0.57
   7  -9   0   -0.16    0.74
   7  -9   0    0.36    0.63
  -7  -9   0   -0.33    0.57
  -7  -9   0   -0.53    0.41
  -7  -9   0   -0.18    0.49
   7  -9   0    0.78    0.68
   7  -9   0    0.38    0.58
  -7   9   0    0.92    0.56
   7   9   0    0.04    0.66
  -7   9   0    0.47    0.49
   7   9   0    0.42    0.43
  -7   9   0    0.59    0.55
   7   9   0    0.62    0.64
  -8  -9   0    0.46    0.53
  -8  -9   0    1.72    0.73
  -8  -9   0   -0.52    0.53
  -8  -9   0    0.81    0.55
   8  -9   0    1.40    0.77
  -8  -9   0    1.13    0.67
   8  -9   0    1.27    0.66
   8  -9   0    0.84    0.71
   8  -9   0    0.34    0.63
  -8  -9   0    1.10    0.58
  -8  -9   0    0.88    0.63
  -8   9   0    1.14    0.58
  -8   9   0    0.86    0.61
  -8   9   0    0.15    0.55
   8   9   0    1.44    0.68
   8   9   0    0.51    0.67
   9  -9   0    0.15    0.64
  -9  -9   0    1.21    0.63
  -9  -9   0    0.03    0.48
   9  -9   0   -0.15    0.61
  -9  -9   0   -0.06    0.65
  -9  -9   0    1.84    0.61
  -9  -9   0   -0.23    0.51
  -9  -9   0   -0.49    0.44
   9  -9   0   -0.32    0.66
  -9  -9   0    0.07    0.59
   9  -9   0   -0.83    0.74
  -9   9   0    0.26    0.48
  -9   9   0    1.01    0.54
   9   9   0    1.18    0.68
   9   9   0    0.38    0.71
  -9   9   0    0.82    0.55
 -10  -9   0    0.61    0.58
  10  -9   0    1.45    0.75
 -10  -9   0    0.34    0.49
 -10  -9   0    0.76    0.49
 -10  -9   0    0.20    1.11
 -10  -9   0    0.06    0.59
 -10  -9   0    1.16    0.50
  10  -9   0    0.41    0.54
  10  -9   0    0.37    0.64
  10   9   0    1.68    0.76
  10   9   0    1.03    0.62
 -10   9   0    0.56    0.56
 -10   9   0    0.99    0.56
 -10   9   0    0.47    0.54
 -11  -9   0    6.04    1.01
 -11  -9   0    4.07    0.98
  11  -9   0    5.16    1.19
 -11  -9   0    6.62    1.47
 -11  -9   0    2.77    0.93
 -11  -9   0    4.36    1.02
 -11   9   0    5.16    0.99
 -11   9   0    3.51    0.94
 -11   9   0    5.80    1.06
  11   9   0    4.87    1.11
 -12  -9   0    0.76    0.48
 -12  -9   0    0.64    0.47
 -12  -9   0    0.99    0.40
 -12  -9   0    0.68    0.72
  12  -9   0    0.60    0.59
  12   9   0    0.88    0.57
 -12   9   0    0.68    0.41
 -12   9   0    0.58    0.39
  13  -9   0    1.96    0.50
 -13  -9   0    0.71    0.34
 -13   9   0    1.63    0.37
 -13   9   0    1.16    0.39
   0 -10   0    0.76    0.46
   0 -10   0    0.85    0.46
   0 -10   0    0.28    0.51
   0 -10   0    0.81    0.46
   0  10   0    0.97    0.49
   0  10   0    1.01    0.39
  -1 -10   0    2.09    0.56
   1 -10   0    2.33    0.74
   1 -10   0    2.65    0.66
   1 -10   0    2.99    0.67
  -1 -10   0    1.82    0.69
  -1 -10   0    3.13    0.67
   1  10   0    2.12    0.63
   1  10   0    2.04    0.57
   1  10   0    2.54    0.51
  -1  10   0    2.17    0.58
  -1  10   0    2.32    0.66
   2 -10   0    2.22    0.66
   2 -10   0    1.79    0.51
   2 -10   0    1.59    0.59
  -2 -10   0    2.87    0.69
  -2 -10   0    1.57    0.56
   2  10   0    1.45    0.42
   2  10   0    1.40    0.49
  -2  10   0    1.97    0.67
   2  10   0    1.93    0.57
   3 -10   0   -0.30    0.43
  -3 -10   0    0.13    0.31
   3 -10   0    0.03    0.31
   3 -10   0   -0.25    0.38
  -3 -10   0    0.57    0.48
  -3  10   0   -0.17    0.40
   3  10   0    0.11    0.35
   3  10   0   -0.08    0.25
   3  10   0   -0.59    0.39
  -4 -10   0   13.70    2.02
   4 -10   0   14.06    2.11
   4 -10   0   11.26    1.99
  -4 -10   0    6.57    1.87
  -4 -10   0   11.83    2.00
   4 -10   0   11.28    1.98
  -4 -10   0   11.26    2.03
   4 -10   0   14.70    2.24
  -4 -10   0   12.23    1.99
   4 -10   0    9.36    1.93
  -4 -10   0   13.36    2.09
  -4  10   0   11.11    1.95
   4  10   0    9.76    1.84
   4  10   0   11.61    2.01
   4  10   0   11.59    2.07
  -4  10   0    8.65    2.03
   4  10   0   10.73    1.87
   5 -10   0   31.30    5.29
  -5 -10   0   31.39    5.33
  -5 -10   0   34.57    5.30
   5 -10   0   28.17    5.33
   5 -10   0   39.65    5.45
  -5 -10   0   34.26    5.30
   5 -10   0   31.27    5.31
  -5 -10   0   33.69    5.33
  -5 -10   0   32.42    5.31
   5 -10   0   27.13    5.31
  -5 -10   0   38.28    5.32
  -5  10   0   28.56    5.36
  -5  10   0   33.80    5.29
   5  10   0   32.09    5.34
   5  10   0   32.96    5.27
  -5  10   0   30.05    5.28
   5  10   0   33.20    5.39
   6 -10   0    0.21    0.68
   6 -10   0    0.30    0.68
  -6 -10   0   -0.35    0.43
   6 -10   0   -0.44    0.74
  -6 -10   0   -0.10    0.46
  -6 -10   0   -0.19    0.41
   6 -10   0    0.20    0.56
  -6 -10   0    0.94    0.67
   6 -10   0   -0.26    0.53
  -6 -10   0    0.54    0.56
   6  10   0    0.18    0.44
   6  10   0   -0.66    0.66
   6  10   0    0.78    0.62
  -6  10   0    1.15    0.53
  -6  10   0    0.12    0.49
  -6  10   0   -0.07    0.48
  -7 -10   0   26.33    4.00
  -7 -10   0   27.05    4.04
   7 -10   0   22.89    4.01
   7 -10   0   18.06    4.05
  -7 -10   0   25.17    4.00
   7 -10   0   18.42    4.15
  -7 -10   0   25.69    4.04
  -7 -10   0   22.67    4.11
   7 -10   0   27.42    4.08
   7  10   0   28.71    4.16
  -7  10   0   23.56    3.99
  -7  10   0   24.95    3.99
   7  10   0   20.21    4.03
  -7  10   0   24.38    4.01
   8 -10   0    0.14    0.65
   8 -10   0    1.26    0.80
  -8 -10   0    1.65    0.62
  -8 -10   0    1.99    0.67
  -8 -10   0    1.57    0.72
   8 -10   0    1.58    0.75
  -8 -10   0    0.24    0.59
   8 -10   0    0.01    0.67
  -8 -10   0    0.41    0.53
   8 -10   0    1.71    0.68
   8  10   0    1.00    0.78
   8  10   0    0.90    0.57
  -8  10   0    1.19    0.57
  -8  10   0    0.74    0.60
  -8  10   0    1.65    0.65
   9 -10   0    2.79    0.83
   9 -10   0    1.38    0.81
  -9 -10   0    3.01    0.85
  -9 -10   0    2.87    0.75
   9 -10   0    1.75    0.72
  -9 -10   0    2.92    0.83
  -9 -10   0    2.29    0.74
  -9 -10   0    3.01    0.77
   9 -10   0    3.60    0.98
   9  10   0    1.88    0.81
  -9  10   0    2.54    0.74
   9  10   0    2.23    0.90
  -9  10   0    2.06    0.75
  -9  10   0    3.02    0.76
 -10 -10   0    0.80    0.54
 -10 -10   0    0.54    0.56
  10 -10   0    0.95    0.61
  10 -10   0    0.79    0.65
 -10 -10   0    0.35    0.45
  10 -10   0   -0.10    0.51
 -10  10   0    0.68    0.54
 -10  10   0    1.13    0.57
  10  10   0    1.89    0.65
  10  10   0    1.19    0.69
 -10  10   0    0.74    0.51
  11 -10   0    1.48    0.65
 -11 -10   0    0.57    0.39
 -11 -10   0    0.12    0.47
 -11  10   0    0.48    0.42
 -11  10   0    0.55    0.43
 -11  10   0   -0.34    0.39
  11  10   0    0.34    0.60
 -12 -10   0   -0.38    0.33
  12 -10   0    0.66    0.53
 -12 -10   0    0.48    0.33
 -12  10   0    0.35    0.33
 -12  10   0    0.11    0.29
   0 -11   0   -0.06    0.54
   0 -11   0    0.30    0.41
   0 -11   0    0.52    0.49
   0 -11   0   -0.45    0.41
   0 -11   0    0.98    0.47
   0 -11   0    0.03    0.41
   0  11   0    0.01    0.42
   0  11   0    0.66    0.41
   0  11   0    0.81    0.51
   1 -11   0   18.41    3.34
  -1 -11   0   21.32    3.37
   1 -11   0   32.89    4.21
  -1 -11   0   18.18    3.37
   1 -11   0   24.05    3.41
  -1 -11   0   22.60    3.39
   1 -11   0   19.22    3.39
  -1 -11   0   19.26    3.35
   1 -11   0   19.38    3.44
   1 -11   0   20.83    3.38
   1 -11   0   20.64    3.34
  -1 -11   0   21.26    3.38
  -1 -11   0   22.67    3.44
   1  11   0   18.50    3.34
  -1  11   0   21.15    3.36
  -1  11   0   19.15    3.35
   1  11   0   20.17    3.39
   1  11   0   20.04    3.37
  -1  11   0   18.35    3.38
   2 -11   0   19.70    3.17
  -2 -11   0   21.02    3.19
   2 -11   0   22.01    3.23
   2 -11   0   18.86    3.19
  -2 -11   0   19.14    3.22
  -2 -11   0   19.73    3.20
  -2 -11   0   17.76    3.17
  -2 -11   0   18.71    3.19
   2 -11   0   23.17    3.30
   2 -11   0   20.13    3.26
   2  11   0   19.73    3.16
   2  11   0   15.24    3.18
  -2  11   0   18.37    3.24
   2  11   0   19.60    3.21
  -2  11   0   18.58    3.17
  -2  11   0   15.66    3.16
   3 -11   0    7.76    1.33
   3 -11   0    5.57    1.22
  -3 -11   0    5.42    1.16
  -3 -11   0    6.93    1.23
   3 -11   0    7.92    1.23
   3 -11   0    6.00    1.42
   3 -11   0    3.30    1.13
  -3 -11   0    6.37    1.27
  -3 -11   0    6.07    1.16
  -3 -11   0    6.05    1.31
   3 -11   0    6.76    1.24
   3  11   0    5.78    1.22
   3  11   0    5.72    1.11
   3  11   0    3.79    1.17
  -3  11   0    4.76    1.20
  -3  11   0    6.42    1.22
   3  11   0    6.94    1.32
  -3  11   0    5.58    1.16
  -4 -11   0   13.76    2.12
   4 -11   0   12.72    2.05
   4 -11   0   11.53    2.01
   4 -11   0   11.39    2.12
  -4 -11   0    8.31    1.99
  -4 -11   0   13.07    2.05
   4 -11   0   13.62    2.11
  -4 -11   0   12.52    2.02
  -4 -11   0   10.77    2.04
  -4 -11   0   11.76    2.09
   4 -11   0   15.20    2.33
  -4  11   0    6.20    2.02
   4  11   0    8.62    2.06
  -4  11   0   10.06    1.99
  -4  11   0   10.55    2.00
   4  11   0   11.62    1.95
  -5 -11   0    0.89    0.68
   5 -11   0    1.59    0.75
   5 -11   0    3.34    1.00
  -5 -11   0    2.01    0.64
  -5 -11   0    2.12    0.86
  -5 -11   0    0.87    0.57
  -5 -11   0    2.47    0.70
  -5 -11   0    1.12    0.65
   5 -11   0    1.57    0.60
   5 -11   0    2.04    0.68
   5 -11   0    1.96    0.85
  -5  11   0    2.77    0.67
   5  11   0    1.69    0.75
   5  11   0    0.80    0.55
   5  11   0    1.30    0.68
  -5  11   0    1.92    0.63
   6 -11   0    4.91    1.22
  -6 -11   0    4.12    0.99
  -6 -11   0    3.92    0.94
   6 -11   0    4.43    1.02
  -6 -11   0    4.67    1.02
   6 -11   0    5.29    1.10
   6 -11   0    4.65    1.11
  -6 -11   0    2.33    0.86
  -6 -11   0    5.35    1.10
   6  11   0    2.64    1.09
  -6  11   0    3.42    0.93
  -6  11   0    3.06    0.89
   6  11   0    2.53    0.99
  -6  11   0    4.67    0.98
  -7 -11   0    1.26    0.71
   7 -11   0    0.95    0.71
  -7 -11   0   -0.24    0.55
  -7 -11   0    1.79    0.60
   7 -11   0   -0.33    0.55
  -7 -11   0    0.75    0.63
   7 -11   0   -0.31    0.65
   7 -11   0    0.45    0.72
   7 -11   0    0.26    0.73
  -7 -11   0    0.67    0.54
   7  11   0    0.43    0.65
   7  11   0    1.37    0.80
  -7  11   0    0.58    0.56
  -7  11   0    0.54    0.61
  -7  11   0   -0.02    0.50
   8 -11   0    0.34    0.71
  -8 -11   0    0.10    0.54
   8 -11   0   -0.41    0.59
  -8 -11   0    0.31    0.62
  -8 -11   0    0.77    0.53
  -8 -11   0    0.42    0.49
   8 -11   0   -0.05    0.57
   8 -11   0    0.30    0.70
  -8 -11   0   -0.45    0.56
  -8  11   0    0.61    0.54
  -8  11   0   -0.06    0.51
  -8  11   0   -0.45    0.44
   8  11   0    0.48    0.81
   8  11   0    0.14    0.66
   9 -11   0    0.51    0.48
  -9 -11   0   -0.63    0.47
   9 -11   0    0.21    0.55
  -9 -11   0    0.09    0.42
   9 -11   0    0.17    0.68
   9 -11   0    2.02    0.78
  -9 -11   0   -0.69    0.56
  -9 -11   0    0.30    0.55
  -9 -11   0   -0.74    0.47
  -9  11   0    0.50    0.46
   9  11   0   -0.69    0.47
  -9  11   0    0.30    0.45
  -9  11   0   -0.36    0.52
   9  11   0   -0.34    0.74
  10 -11   0    0.75    0.61
 -10 -11   0   -0.08    0.38
 -10 -11   0   -0.06    0.43
 -10 -11   0    0.35    0.52
  10 -11   0    1.72    0.66
  10  11   0    0.98    0.67
 -10  11   0    0.78    0.47
 -10  11   0    0.65    0.51
 -10  11   0    0.51    0.46
 -11 -11   0    0.78    0.53
  11 -11   0    1.69    0.67
 -11 -11   0    1.27    0.49
  11  11   0    2.23    0.60
 -11  11   0    2.48    0.58
 -11  11   0    1.84    0.53
 -11  11   0    2.60    0.55
 -12 -11   0   -0.11    0.29
  12 -11   0    0.64    0.43
 -12  11   0    0.22    0.28
 -12  11   0   -0.16    0.24
   0 -12   0    1.87    0.63
   0 -12   0    1.92    0.74
   0 -12   0    2.24    0.86
   0 -12   0    2.69    0.65
   0 -12   0    1.20    0.59
   0 -12   0    2.37    0.76
   0 -12   0    2.10    0.63
   0 -12   0    2.40    0.63
   0  12   0    1.55    0.70
   1 -12   0    0.44    0.44
   1 -12   0   -0.26    0.66
  -1 -12   0    0.05    0.54
   1 -12   0    0.07    0.43
   1 -12   0    0.21    0.52
  -1 -12   0    0.61    0.48
  -1 -12   0    0.18    0.45
   1 -12   0    0.14    0.57
   1 -12   0   -0.17    0.48
  -1 -12   0    1.19    0.57
  -1 -12   0   -0.07    0.40
   1 -12   0    0.13    0.66
   1 -12   0   -0.43    0.45
   1  12   0    0.50    0.57
  -1  12   0    0.26    0.51
  -1  12   0    0.53    0.48
   2 -12   0    6.17    1.11
   2 -12   0    5.32    1.16
  -2 -12   0    5.12    1.19
  -2 -12   0    4.82    1.10
   2 -12   0    4.79    1.29
   2 -12   0    6.89    1.33
   2 -12   0    4.43    1.13
  -2 -12   0    4.73    1.06
  -2 -12   0    5.22    1.14
   2 -12   0    4.60    1.17
   2 -12   0    5.59    1.13
  -2 -12   0    4.98    1.11
  -2  12   0    6.70    1.16
  -2  12   0    5.09    1.10
   2  12   0    4.46    1.11
  -2  12   0    4.95    1.15
   2  12   0    4.14    1.14
   3 -12   0    0.41    0.44
  -3 -12   0   -0.18    0.49
  -3 -12   0   -0.21    0.40
   3 -12   0    0.58    0.54
   3 -12   0    0.09    0.71
  -3 -12   0    0.19    0.50
   3 -12   0   -0.21    0.52
   3 -12   0   -0.29    0.49
   3 -12   0    0.72    0.79
  -3 -12   0    0.75    0.72
  -3 -12   0    0.37    0.56
   3  12   0    0.61    0.59
  -3  12   0    0.52    0.44
  -3  12   0   -0.36    0.50
   3  12   0    0.53    0.56
   3  12   0    1.23    0.71
  -4 -12   0   13.19    2.38
   4 -12   0   12.59    2.49
   4 -12   0    8.47    2.36
   4 -12   0   16.27    2.47
  -4 -12   0   16.18    2.45
  -4 -12   0   16.28    2.37
   4 -12   0   14.03    2.61
   4 -12   0   16.29    2.44
  -4 -12   0   10.15    2.40
  -4 -12   0   13.62    2.48
  -4 -12   0   14.37    2.44
   4  12   0   14.45    2.53
  -4  12   0   15.88    2.41
  -4  12   0   14.43    2.40
   4  12   0    8.80    2.36
   4  12   0   14.47    2.47
   5 -12   0    3.87    1.17
   5 -12   0    5.54    1.08
  -5 -12   0    3.95    0.99
   5 -12   0    3.94    1.11
   5 -12   0    3.95    1.07
   5 -12   0    3.89    1.29
  -5 -12   0    5.36    1.11
  -5 -12   0    4.84    1.08
  -5 -12   0    5.54    1.21
  -5 -12   0    5.65    1.17
   5  12   0    4.78    1.14
   5  12   0    2.90    1.10
   5  12   0    4.66    1.17
  -5  12   0    4.98    1.05
  -5  12   0    5.11    1.04
   6 -12   0   -0.17    0.76
   6 -12   0   -0.42    0.64
  -6 -12   0   -0.26    0.47
  -6 -12   0   -0.31    0.48
   6 -12   0    0.08    0.61
  -6 -12   0    0.37    0.67
  -6 -12   0    0.24    0.53
   6 -12   0    0.37    0.67
  -6 -12   0   -0.10    0.58
   6  12   0   -0.31    0.60
  -6  12   0   -0.07    0.44
  -6  12   0   -0.27    0.48
   6  12   0    0.23    0.71
  -6  12   0   -0.38    0.54
   6  12   0    0.26    0.56
  -7 -12   0    3.86    1.14
  -7 -12   0    6.62    1.19
   7 -12   0    6.15    1.26
  -7 -12   0    5.47    1.22
  -7 -12   0    6.01    1.27
   7 -12   0    5.63    1.19
  -7 -12   0    4.99    1.12
   7 -12   0    4.82    1.34
  -7  12   0    5.55    1.16
  -7  12   0    4.63    1.12
   7  12   0    6.99    1.28
   7  12   0    3.82    1.18
  -7  12   0    5.74    1.18
   8 -12   0    1.40    0.67
  -8 -12   0    0.54    0.51
   8 -12   0    2.34    0.88
  -8 -12   0    1.90    0.71
  -8 -12   0    1.49    0.64
  -8 -12   0    1.34    0.67
   8 -12   0    1.06    0.61
  -8 -12   0    1.61    0.72
   8 -12   0    1.43    0.76
  -8  12   0    1.47    0.64
   8  12   0    1.47    0.68
   8  12   0    0.56    0.77
  -8  12   0    2.05    0.62
  -8  12   0    1.51    0.61
  -9 -12   0    0.66    0.52
   9 -12   0    0.63    0.62
   9 -12   0    0.56    0.54
  -9 -12   0    0.31    0.49
  -9 -12   0    0.06    0.56
  -9 -12   0   -0.06    0.45
   9 -12   0    0.78    0.66
  -9 -12   0    0.35    0.44
  -9  12   0   -0.29    0.44
  -9  12   0    0.60    0.45
  -9  12   0    0.04    0.44
   9  12   0   -0.20    0.59
   9  12   0    0.04    0.52
 -10 -12   0    0.31    0.49
  10 -12   0    0.49    0.56
 -10 -12   0    0.75    0.42
 -10 -12   0    1.35    0.50
  10  12   0    0.92    0.61
 -10  12   0    0.39    0.40
 -10  12   0    1.35    0.49
 -10  12   0    1.39    0.49
  10  12   0    1.70    0.59
  11 -12   0    0.07    0.43
 -11 -12   0    0.60    0.31
 -11 -12   0    1.26    0.41
 -11  12   0    0.97    0.35
 -11  12   0    0.33    0.34
 -11  12   0    1.34    0.44
  11  12   0    0.49    0.38
   0 -13   0   -0.26    0.44
   0 -13   0    0.31    0.46
   0 -13   0   -0.50    0.39
   0 -13   0   -0.32    0.64
   0 -13   0    0.73    0.72
   0 -13   0   -0.33    0.57
   0 -13   0    0.27    0.56
   0  13   0   -0.71    0.38
   0  13   0    0.67    0.60
   1 -13   0   10.64    2.21
   1 -13   0   11.20    2.27
  -1 -13   0   12.61    2.26
   1 -13   0    9.16    2.15
   1 -13   0   12.71    2.25
   1 -13   0   12.49    2.37
  -1 -13   0   10.30    2.15
   1 -13   0   14.59    2.23
  -1 -13   0   12.13    2.20
  -1 -13   0   16.89    2.42
  -1  13   0   15.05    2.26
  -1  13   0   14.84    2.25
   1  13   0   10.27    2.21
   2 -13   0    2.95    1.10
   2 -13   0    4.46    1.15
   2 -13   0    6.30    1.19
   2 -13   0    5.84    1.13
  -2 -13   0    5.33    1.07
  -2 -13   0    5.90    1.12
  -2 -13   0    3.83    1.13
   2 -13   0    3.91    1.20
   2 -13   0    6.15    1.10
  -2 -13   0    4.57    1.20
  -2 -13   0    4.90    1.10
   2 -13   0    3.04    1.19
  -2  13   0    6.62    1.13
   2  13   0    3.69    1.13
   2  13   0    6.42    1.19
   2  13   0    5.80    1.15
  -2  13   0    4.22    1.06
   3 -13   0    0.01    0.63
  -3 -13   0   -0.21    0.35
   3 -13   0   -0.39    0.51
   3 -13   0    0.29    0.46
   3 -13   0    0.35    0.57
  -3 -13   0    0.48    0.49
   3 -13   0   -0.26    0.69
  -3 -13   0    1.19    0.61
   3 -13   0    0.44    0.79
  -3 -13   0    1.06    0.67
  -3 -13   0    0.44    0.69
  -3 -13   0    0.42    0.57
   3 -13   0   -0.52    0.50
   3  13   0   -0.51    0.55
  -3  13   0    0.19    0.57
  -3  13   0    0.07    0.48
   3  13   0    0.06    0.56
   3  13   0   -0.29    0.61
  -4 -13   0    1.18    0.85
   4 -13   0    1.34    0.90
  -4 -13   0    2.41    0.72
  -4 -13   0    1.93    0.78
   4 -13   0    1.92    0.87
  -4 -13   0    2.78    0.86
  -4 -13   0    3.02    0.84
   4 -13   0    2.09    0.98
   4 -13   0    3.05    0.77
   4 -13   0    3.25    0.88
  -4 -13   0    2.74    0.77
   4  13   0    2.30    0.90
  -4  13   0    3.22    0.79
   4  13   0    2.32    0.85
  -4  13   0    2.62    0.72
  -4  13   0    2.34    0.78
   4  13   0    2.19    0.85
   5 -13   0    1.56    0.89
  -5 -13   0    2.26    0.73
   5 -13   0    2.29    0.70
  -5 -13   0    1.39    0.72
   5 -13   0    1.55    0.87
  -5 -13   0    2.14    0.66
  -5 -13   0    1.16    0.77
   5 -13   0    2.44    0.75
  -5 -13   0    2.11    0.69
  -5  13   0    3.01    0.71
   5  13   0    0.68    0.80
  -5  13   0    2.37    0.69
   5  13   0    2.24    0.81
   5  13   0    1.54    0.72
  -6 -13   0    0.49    0.57
   6 -13   0    0.74    0.73
  -6 -13   0    1.64    0.58
   6 -13   0    0.75    0.67
  -6 -13   0    0.25    0.62
  -6 -13   0    1.29    0.66
   6 -13   0    1.63    0.87
  -6 -13   0    1.33    0.71
   6  13   0    2.53    0.85
  -6  13   0    0.49    0.55
  -6  13   0    1.32    0.53
   6  13   0    0.97    0.72
  -6  13   0    1.22    0.56
   6  13   0    0.33    0.60
   7 -13   0    0.92    0.72
   7 -13   0    0.52    0.72
  -7 -13   0   -0.01    0.49
   7 -13   0    0.34    0.54
  -7 -13   0    1.05    0.62
  -7 -13   0    0.49    0.57
  -7 -13   0   -0.19    0.59
  -7 -13   0    1.79    0.62
   7  13   0    0.45    0.65
  -7  13   0    0.10    0.46
   7  13   0   -0.37    0.59
  -7  13   0    0.94    0.55
   7  13   0    0.74    0.68
  -7  13   0    0.14    0.48
  -8 -13   0    2.06    0.66
   8 -13   0    2.53    0.71
  -8 -13   0    1.69    0.67
  -8 -13   0    1.28    0.56
  -8 -13   0    2.76    0.75
  -8 -13   0    0.47    0.61
   8 -13   0    1.31    0.70
  -8  13   0    2.33    0.65
  -8  13   0    1.48    0.62
  -8  13   0    1.07    0.56
   8  13   0    2.07    0.72
   8  13   0    1.73    0.78
   9 -13   0   -0.33    0.45
  -9 -13   0    0.84    0.50
  -9 -13   0   -0.11    0.36
  -9 -13   0    0.11    0.45
  -9 -13   0    0.20    0.42
   9 -13   0   -0.72    0.45
   9 -13   0    0.00    0.56
  -9 -13   0    0.11    0.47
   9  13   0    0.68    0.50
  -9  13   0    0.66    0.40
  -9  13   0   -0.32    0.41
  -9  13   0   -0.34    0.33
   9  13   0   -0.47    0.53
 -10 -13   0   -0.18    0.28
 -10 -13   0    0.37    0.37
  10 -13   0    0.38    0.38
 -10 -13   0    0.15    0.38
 -10  13   0   -0.15    0.30
 -10  13   0   -0.27    0.31
  10  13   0    0.26    0.39
 -10  13   0    0.41    0.33
   0 -14   0    0.30    0.63
   0 -14   0   -0.56    0.63
   0 -14   0   -0.25    0.75
   0 -14   0   -0.47    0.51
   0 -14   0    0.12    0.43
   0  14   0    0.13    0.48
   0  14   0    0.03    0.52
  -1 -14   0    0.48    0.65
   1 -14   0    1.14    0.77
   1 -14   0   -0.03    0.60
   1 -14   0    0.31    0.73
  -1 -14   0   -0.90    0.57
  -1 -14   0   -0.94    0.44
   1 -14   0   -0.67    0.41
   1 -14   0    0.48    0.51
  -1 -14   0    0.84    0.51
   1 -14   0    0.41    0.52
  -1 -14   0    0.69    0.50
   1 -14   0    0.11    0.59
   1  14   0    0.53    0.46
  -1  14   0    0.06    0.50
  -1  14   0    0.23    0.46
   1  14   0   -0.41    0.53
  -2 -14   0    0.34    0.58
   2 -14   0    0.49    0.82
  -2 -14   0    0.18    0.62
   2 -14   0    0.37    0.48
   2 -14   0    1.04    0.87
  -2 -14   0   -0.39    0.64
   2 -14   0    0.39    0.71
   2 -14   0    0.81    0.56
  -2 -14   0    0.47    0.48
   2 -14   0   -0.34    0.54
  -2 -14   0    1.00    0.56
   2 -14   0   -0.36    0.49
  -2  14   0    0.05    0.47
  -2  14   0    0.59    0.52
   2  14   0    0.24    0.55
  -3 -14   0    0.64    0.54
  -3 -14   0    0.92    0.54
   3 -14   0   -0.24    0.80
  -3 -14   0    0.53    0.56
   3 -14   0    2.14    0.70
  -3 -14   0    0.68    0.64
  -3 -14   0    1.11    0.72
   3 -14   0    1.78    0.90
   3 -14   0    0.25    0.60
   3 -14   0    0.71    0.52
  -3 -14   0    1.72    0.63
   3  14   0   -0.04    0.65
   3  14   0    2.04    0.76
   3  14   0    1.75    0.72
  -3  14   0    1.07    0.55
  -3  14   0    0.77    0.55
   4 -14   0    3.74    1.10
   4 -14   0    1.39    1.06
  -4 -14   0    3.40    0.86
   4 -14   0    4.16    1.03
  -4 -14   0    5.06    1.13
   4 -14   0    2.93    0.92
   4 -14   0    4.83    0.96
  -4 -14   0    4.45    1.00
  -4 -14   0    4.97    1.12
  -4 -14   0    5.91    1.02
  -4 -14   0    3.32    0.91
  -4  14   0    3.05    1.11
  -4  14   0    4.47    0.92
   4  14   0    3.59    1.01
   4  14   0    2.78    0.95
  -4  14   0    3.79    0.91
   4  14   0    3.31    1.09
   5 -14   0    2.93    0.89
  -5 -14   0    4.60    0.93
  -5 -14   0    2.62    0.97
   5 -14   0    3.27    1.13
  -5 -14   0    3.38    0.88
  -5 -14   0    3.19    0.93
   5 -14   0    1.83    0.89
  -5 -14   0    4.03    0.87
   5 -14   0    4.44    1.05
   5  14   0    3.79    1.00
   5  14   0    4.19    1.00
  -5  14   0    3.53    0.87
   5  14   0    2.78    0.98
  -5  14   0    3.60    0.82
  -6 -14   0   -0.41    0.37
   6 -14   0   -0.85    0.52
  -6 -14   0    0.16    0.53
   6 -14   0   -0.33    0.73
  -6 -14   0    0.68    0.65
  -6 -14   0    0.10    0.45
   6 -14   0   -0.58    0.58
   6 -14   0    0.17    0.56
  -6 -14   0   -0.51    0.49
   6  14   0   -0.89    0.49
   6  14   0   -0.06    0.57
  -6  14   0   -0.22    0.40
  -6  14   0    0.28    0.48
  -6  14   0    0.35    0.41
   7 -14   0    2.03    0.89
  -7 -14   0    3.37    0.70
  -7 -14   0    2.19    0.72
   7 -14   0    1.07    0.70
   7 -14   0    1.85    0.72
  -7 -14   0    2.51    0.74
  -7 -14   0    0.98    0.68
  -7 -14   0    2.10    0.69
  -7  14   0    1.40    0.60
   7  14   0    2.10    0.72
   7  14   0    3.64    0.88
  -7  14   0    2.68    0.66
  -7  14   0    2.33    0.66
  -8 -14   0   -0.10    0.41
   8 -14   0    0.06    0.54
  -8 -14   0    0.02    0.44
  -8 -14   0   -0.10    0.47
   8 -14   0    0.25    0.53
   8 -14   0    0.67    0.48
  -8 -14   0    0.49    0.39
  -8 -14   0    0.64    0.49
  -8  14   0    0.36    0.44
   8  14   0    0.90    0.52
  -8  14   0    0.36    0.42
  -8  14   0    0.08    0.37
   8  14   0   -0.09    0.52
  -9 -14   0    0.41    0.40
   9 -14   0    0.61    0.44
   9 -14   0    0.14    0.41
  -9 -14   0    0.29    0.35
  -9 -14   0    0.60    0.41
  -9  14   0   -0.23    0.33
  -9  14   0    1.46    0.38
   9  14   0    1.22    0.46
  -9  14   0    0.99    0.43
 -10 -14   0    0.29    0.30
   0 -15   0    1.19    0.64
   0 -15   0   -0.18    0.58
   0 -15   0    0.22    0.43
   0 -15   0   -0.06    0.48
   0 -15   0   -0.76    0.66
   0  15   0   -0.32    0.47
   0  15   0   -0.04    0.44
   1 -15   0    2.99    0.78
   1 -15   0    3.81    0.87
  -1 -15   0    2.03    0.73
   1 -15   0    3.06    1.05
  -1 -15   0    2.52    0.84
  -1 -15   0    4.82    0.81
   1 -15   0    0.81    0.79
   1 -15   0    2.87    0.80
  -1 -15   0    0.60    0.77
   1  15   0    2.96    0.83
  -1  15   0    2.26    0.75
  -1  15   0    3.24    0.76
   1  15   0    2.76    0.75
  -2 -15   0    1.99    0.82
  -2 -15   0    2.32    0.62
  -2 -15   0    1.74    0.66
   2 -15   0    1.32    0.83
   2 -15   0    3.33    0.78
   2 -15   0    1.81    0.60
  -2 -15   0    2.72    0.80
   2 -15   0    1.42    0.85
  -2 -15   0    1.64    0.66
   2 -15   0    2.01    0.72
  -2 -15   0    1.37    0.73
   2 -15   0    1.45    0.71
  -2  15   0    1.49    0.60
  -2  15   0    2.46    0.71
   2  15   0    2.27    0.66
   2  15   0    1.64    0.71
   3 -15   0    0.33    0.58
   3 -15   0   -0.17    0.40
  -3 -15   0   -0.23    0.61
  -3 -15   0    0.10    0.52
  -3 -15   0   -0.39    0.60
  -3 -15   0    1.11    0.61
  -3 -15   0   -0.37    0.43
  -3 -15   0   -0.16    0.45
   3 -15   0   -0.32    0.71
   3 -15   0    0.24    0.47
   3 -15   0    0.48    0.74
   3  15   0    0.22    0.57
  -3  15   0    0.49    0.46
  -3  15   0   -0.02    0.42
  -3  15   0   -0.83    0.43
  -4 -15   0    1.66    0.67
   4 -15   0    1.79    0.85
   4 -15   0    1.35    0.78
   4 -15   0    2.03    0.68
   4 -15   0    2.70    0.75
  -4 -15   0    1.40    0.65
   4 -15   0    2.75    0.66
  -4 -15   0    1.22    0.73
  -4 -15   0    1.72    0.61
   4 -15   0    2.56    0.89
  -4 -15   0    2.94    0.78
   4  15   0    1.14    0.69
  -4  15   0    3.00    0.68
   4  15   0    0.82    0.77
  -4  15   0    1.73    0.62
  -5 -15   0   -0.18    0.51
   5 -15   0   -0.11    0.52
   5 -15   0   -0.28    0.64
  -5 -15   0    0.24    0.52
   5 -15   0    0.41    0.73
   5 -15   0    0.40    0.59
  -5 -15   0   -0.22    0.61
  -5 -15   0    0.75    0.41
  -5 -15   0    0.17    0.49
  -5  15   0   -0.54    0.41
  -5  15   0   -0.05    0.37
   5  15   0   -0.61    0.56
   5  15   0   -0.03    0.55
   6 -15   0    0.25    0.70
  -6 -15   0    0.43    0.50
   6 -15   0   -0.40    0.47
  -6 -15   0   -0.18    0.54
  -6 -15   0   -0.27    0.48
   6 -15   0    0.43    0.59
  -6 -15   0   -0.75    0.36
  -6 -15   0    0.41    0.46
  -6  15   0    0.21    0.57
  -6  15   0    0.46    0.40
  -6  15   0    0.78    0.45
   6  15   0    0.13    0.48
   6  15   0   -0.13    0.55
  -7 -15   0   -0.13    0.44
   7 -15   0    0.07    0.89
  -7 -15   0   -0.19    0.40
  -7 -15   0   -0.45    0.43
   7 -15   0   -0.38    0.41
  -7 -15   0   -0.03    0.32
  -7 -15   0    1.02    0.49
   7 -15   0    0.38    0.47
  -7  15   0    0.44    0.39
   7  15   0    0.18    0.56
  -7  15   0    0.24    0.36
  -7  15   0    0.86    0.44
   7  15   0    0.13    0.45
  -8 -15   0    0.33    0.39
   8 -15   0   -0.02    0.42
   8 -15   0    0.22    0.42
  -8 -15   0    0.39    0.30
  -8 -15   0    0.31    0.42
  -8 -15   0    0.31    0.42
  -8  15   0    0.32    0.35
   8  15   0    0.25    0.40
  -8  15   0    0.29    0.31
  -8  15   0   -0.05    0.35
  -9 -15   0    0.54    0.32
  -9  15   0    0.26    0.35
   0 -16   0    1.02    0.67
   0 -16   0    1.16    0.51
   0 -16   0    1.19    0.57
   0 -16   0    0.19    0.61
   0  16   0   -0.20    0.41
   0  16   0    0.74    0.55
   1 -16   0    0.37    0.41
  -1 -16   0   -0.25    0.42
   1 -16   0   -0.83    0.47
   1 -16   0    0.06    0.52
   1 -16   0    0.48    0.66
   1 -16   0    0.26    0.64
  -1 -16   0   -0.28    0.37
  -1 -16   0   -0.13    0.51
  -1 -16   0   -0.13    0.64
  -1 -16   0    0.71    0.67
  -1  16   0    0.02    0.47
   1  16   0   -0.02    0.41
  -1  16   0   -0.49    0.40
   1  16   0   -0.21    0.50
   2 -16   0   -0.36    0.58
  -2 -16   0   -0.21    0.57
   2 -16   0    1.21    0.59
  -2 -16   0    0.93    0.52
   2 -16   0    0.39    0.69
  -2 -16   0    1.02    0.62
   2 -16   0    1.31    0.48
  -2 -16   0    0.43    0.47
  -2 -16   0    1.06    0.47
  -2  16   0    0.24    0.46
  -2  16   0    0.31    0.41
   2  16   0    0.99    0.59
   2  16   0    0.08    0.45
  -2  16   0    0.35    0.44
  -3 -16   0    1.08    0.68
  -3 -16   0    0.48    0.41
   3 -16   0    0.62    0.43
  -3 -16   0    1.46    0.56
   3 -16   0    2.60    0.73
  -3 -16   0   -0.28    0.62
   3 -16   0    0.27    0.53
  -3 -16   0    0.01    0.48
   3 -16   0    0.70    0.82
   3 -16   0    0.49    0.48
   3 -16   0   -0.16    0.63
  -3  16   0    0.66    0.49
   3  16   0    0.38    0.52
   3  16   0    0.38    0.41
  -3  16   0    0.81    0.47
  -4 -16   0    0.57    0.50
   4 -16   0    1.23    0.78
   4 -16   0    1.10    0.59
  -4 -16   0    1.48    0.54
   4 -16   0    0.84    0.65
   4 -16   0    1.05    0.56
  -4 -16   0    0.73    0.50
  -4 -16   0    1.32    0.65
  -4 -16   0    0.94    0.45
   4 -16   0    0.07    0.64
   4  16   0    0.27    0.50
  -4  16   0    1.12    0.48
  -4  16   0    0.65    0.48
   4  16   0    1.40    0.50
   5 -16   0    0.51    0.55
   5 -16   0    0.02    0.61
  -5 -16   0    0.87    0.59
  -5 -16   0    0.58    0.39
  -5 -16   0    1.23    0.50
  -5 -16   0    1.54    0.54
  -5 -16   0    0.70    0.50
   5 -16   0    1.30    0.54
   5  16   0    0.52    0.51
  -5  16   0    0.56    0.43
  -5  16   0    0.98    0.44
  -6 -16   0   -0.25    0.36
  -6 -16   0   -0.56    0.42
  -6 -16   0   -0.18    0.44
  -6 -16   0   -0.13    0.31
   6 -16   0    0.26    0.40
   6 -16   0    0.35    0.48
  -6 -16   0    0.46    0.40
   6  16   0   -0.15    0.43
  -6  16   0    0.26    0.35
  -6  16   0   -0.46    0.27
  -7 -16   0    0.56    0.40
  -7 -16   0   -0.48    0.29
   7 -16   0    0.83    0.44
   7  16   0    0.23    0.36
  -7  16   0    0.29    0.31
  -7  16   0   -0.33    0.28
   0 -17   0   -0.28    0.48
   0 -17   0   -0.68    0.34
   0 -17   0   -0.34    0.59
   0 -17   0   -0.09    0.40
   0 -17   0   -0.04    0.40
   0  17   0   -0.41    0.39
   0  17   0    0.32    0.38
  -1 -17   0    0.95    0.44
   1 -17   0    0.93    0.54
  -1 -17   0    1.07    0.49
  -1 -17   0   -0.12    0.60
   1 -17   0    1.03    0.56
  -1 -17   0    0.28    0.53
   1 -17   0   -0.12    0.62
   1 -17   0    1.13    0.46
  -1 -17   0    0.56    0.47
  -1  17   0    1.62    0.48
   1  17   0    0.75    0.48
   1  17   0    1.81    0.51
  -1  17   0    0.99    0.47
  -1  17   0    0.82    0.41
  -2 -17   0   -0.04    0.42
  -2 -17   0   -0.17    0.41
   2 -17   0    0.24    0.50
   2 -17   0    0.24    0.36
   2 -17   0    0.25    0.43
  -2 -17   0   -0.44    0.50
   2 -17   0    0.58    0.73
  -2 -17   0    0.88    0.38
   2 -17   0   -0.41    0.50
   2  17   0    0.33    0.38
  -2  17   0    0.27    0.41
   2  17   0    0.63    0.47
  -2  17   0    0.27    0.38
  -3 -17   0    1.05    0.45
  -3 -17   0    0.72    0.59
  -3 -17   0    1.49    0.51
  -3 -17   0    0.72    0.40
   3 -17   0    1.40    0.56
   3 -17   0   -0.18    0.65
   3  17   0    1.01    0.43
  -3  17   0    0.27    0.37
   3  17   0    0.85    0.47
  -3  17   0    0.28    0.36
  -4 -17   0    0.34    0.42
  -4 -17   0   -0.27    0.36
   4 -17   0    0.50    0.48
  -4 -17   0    0.35    0.52
  -4 -17   0   -0.14    0.31
  -4  17   0    1.05    0.36
   4  17   0    0.25    0.36
   4  17   0   -0.34    0.42
  -4  17   0    0.11    0.31
  -5 -17   0   -0.06    0.47
   5 -17   0    0.75    0.48
  -5 -17   0   -0.02    0.44
   5  17   0    0.04    0.29
  -5  17   0    0.09    0.28
  -5  17   0    0.11    0.30
   5  17   0    0.07    0.39
  -6 -17   0    0.13    0.35
   6 -17   0    0.02    0.38
   6  17   0    0.21    0.28
   6  17   0    0.54    0.36
  -6  17   0    0.18    0.27
   0 -18   0    0.71    0.66
   0 -18   0    0.17    0.30
   0 -18   0   -0.05    0.34
   0  18   0    0.09    0.31
   0  18   0   -0.40    0.32
   1 -18   0   -0.42    0.57
  -1 -18   0    0.41    0.31
   1 -18   0   -0.35    0.27
  -1 -18   0    0.23    0.55
   1  18   0   -0.35    0.29
  -1  18   0   -0.03    0.29
   1  18   0   -0.35    0.30
   2 -18   0   -0.30    0.47
  -2 -18   0   -0.63    0.48
  -2 -18   0   -0.01    0.38
  -2 -18   0    1.44    0.57
   2 -18   0    0.16    0.55
   2  18   0    1.08    0.39
  -2  18   0   -0.08    0.27
   2  18   0   -0.21    0.29
   3 -18   0    0.27    0.54
  -3 -18   0    0.03    0.50
  -3 -18   0   -0.22    0.34
  -3  18   0    0.65    0.29
   3  18   0    0.24    0.34
   3  18   0    0.19    0.29
 -15   0   1   -0.66    0.27
 -15   0   1   -0.32    0.50
  15   0  -1   -0.36    0.43
 -15   0   1    0.46    0.31
 -14   0   1    0.29    0.50
 -14   0   1    0.12    0.41
 -14   0   1    0.02    0.37
 -14   0   1   -0.61    0.44
  14   0  -1   -0.16    0.50
  13   0  -1   -0.21    0.56
 -13   0   1    0.00    0.51
 -13   0   1    0.69    0.49
 -13   0   1   -0.02    0.47
 -13   0   1    0.43    0.47
 -12   0   1    0.35    0.49
 -12   0   1    0.07    0.50
 -12   0   1    0.00    0.40
  12   0  -1   -0.56    0.58
 -12   0   1   -0.70    0.43
 -12   0   1    0.12    0.59
 -12   0   1   -0.47    0.52
 -11   0   1    0.81    0.65
 -11   0   1   -0.05    0.51
  11   0  -1    0.11    0.55
 -11   0   1    0.64    0.56
 -11   0   1    0.66    0.43
 -11   0   1   -0.55    0.47
 -11   0   1    0.56    0.52
  10   0  -1    0.48    0.43
 -10   0   1    0.50    0.52
 -10   0   1    0.14    0.47
 -10   0   1   -0.06    0.48
 -10   0   1    0.08    0.50
 -10   0   1   -0.52    0.45
 -10   0   1   -0.04    0.35
 -10   0   1    0.55    0.46
  10   0  -1   -0.85    0.49
   9   0  -1    0.13    0.29
  -9   0   1    0.26    0.43
  -9   0   1   -0.05    0.37
  -9   0   1   -0.16    0.43
   9   0  -1    0.35    0.40
  -9   0   1   -0.18    0.41
   9   0  -1    0.13    0.57
   8   0  -1    0.48    0.29
   8   0  -1   -0.08    0.30
  -8   0   1    0.14    0.39
   8   0  -1    0.14    0.28
   8   0  -1    0.35    0.25
  -8   0   1    0.66    0.32
   8   0  -1    0.07    0.29
   8   0  -1   -0.26    0.27
   7   0  -1   -0.12    0.22
  -7   0   1    0.38    0.29
  -7   0   1   -0.18    0.31
   7   0  -1    0.24    0.27
   7   0  -1    0.44    0.25
   7   0  -1    0.15    0.29
   7   0  -1    0.48    0.26
   7   0  -1   -0.05    0.28
  -6   0   1    0.20    0.23
   6   0  -1    0.33    0.27
   6   0  -1    0.10    0.27
   6   0  -1    0.07    0.21
   6   0  -1    0.14    0.20
   6   0  -1    0.51    0.29
  -6   0   1    0.16    0.17
  -5   0   1    0.21    0.16
  -5   0   1    0.39    0.19
   5   0  -1    0.09    0.18
   5   0  -1    0.61    0.22
   5   0  -1    0.19    0.24
   5   0  -1    0.49    0.21
  -5   0   1    0.16    0.28
   5   0  -1    0.60    0.17
   5   0  -1    0.39    0.26
   4   0  -1   -0.04    0.15
   4   0  -1    0.22    0.12
   4   0  -1    0.44    0.18
  -4   0   1    0.05    0.14
   4   0  -1    0.32    0.17
  -4   0   1    0.16    0.16
   3   0  -1    0.72    0.24
  -3   0   1   -0.27    0.14
   3   0  -1    0.18    0.12
   3   0  -1    0.37    0.16
   3   0  -1    0.12    0.15
  -3   0   1    0.10    0.14
   2   0  -1   -0.37    0.07
   2   0  -1    0.14    0.11
  -2   0   1   -0.19    0.10
  -2   0   1   -0.23    0.07
  -2   0   1   -0.27    0.09
   2   0  -1   -0.09    0.11
   1   0  -1   -0.78    0.05
  -1   0   1   -1.04    0.04
  -1   0   1   -1.04    0.04
   1   0  -1   -1.08    0.03
   0   0  -1   -0.18    0.02
   1   0   1   -1.03    0.10
  -1   0  -1   -0.98    0.09
  -1   0  -1   -0.93    0.09
  -1   0  -1   -0.92    0.11
  -1   0  -1   -0.98    0.09
   1   0   1   -1.02    0.08
   1   0   1   -0.90    0.09
   2   0   1    0.06    0.11
   2   0   1    0.27    0.14
  -2   0  -1   -0.03    0.13
  -2   0  -1    0.26    0.12
  -2   0  -1    0.25    0.13
   2   0   1    0.07    0.10
  -2   0  -1    0.08    0.16
   3   0   1    0.38    0.17
  -3   0  -1   -0.09    0.18
  -3   0  -1    0.47    0.18
  -3   0  -1    0.55    0.24
  -3   0  -1    0.23    0.18
   3   0   1    0.42    0.24
   3   0   1    0.33    0.19
   4   0   1    0.04    0.16
   4   0   1    0.34    0.17
  -4   0  -1    0.17    0.17
  -4   0  -1    0.44    0.21
   4   0   1    0.02    0.19
   4   0   1    0.05    0.23
   4   0   1   -0.03    0.18
  -4   0  -1    0.23    0.20
   5   0   1    0.00    0.24
  -5   0  -1    0.21    0.20
  -5   0  -1    0.43    0.24
   5   0   1    0.63    0.23
   5   0   1    0.75    0.30
   5   0   1    0.08    0.20
  -5   0  -1    0.59    0.24
   6   0   1    0.38    0.22
   6   0   1   -0.40    0.26
   6   0   1   -0.23    0.25
   6   0   1    0.12    0.29
  -6   0  -1    0.08    0.21
  -6   0  -1    0.85    0.36
   7   0   1    0.32    0.37
   7   0   1    0.17    0.28
   7   0   1   -0.15    0.29
  -7   0  -1    0.21    0.37
   7   0   1    0.29    0.31
  -7   0  -1    0.58    0.30
   8   0   1    0.04    0.33
  -8   0  -1    0.54    0.39
   8   0   1    0.85    0.41
  -8   0  -1   -0.27    0.37
   8   0   1    0.11    0.33
  -9   0  -1    1.16    0.53
   9   0   1    0.05    0.32
  -9   0  -1    0.39    0.52
  -9   0  -1    0.08    0.41
  -9   0  -1    0.29    0.43
   9   0   1    0.13    0.51
  -9   0  -1   -0.06    0.45
  -9   0  -1    0.94    0.49
   9   0   1   -0.44    0.46
  10   0   1    0.71    0.59
  10   0   1   -0.57    0.56
 -10   0  -1   -0.04    0.45
 -10   0  -1    0.02    0.40
 -10   0  -1    0.17    0.49
 -10   0  -1    0.22    0.50
 -10   0  -1   -0.48    0.41
 -11   0  -1    0.14    0.53
 -11   0  -1   -0.93    0.54
 -11   0  -1   -0.88    0.44
  11   0   1    0.18    0.63
 -11   0  -1   -0.09    0.38
 -11   0  -1   -0.20    0.42
  11   0   1   -0.09    0.67
  12   0   1   -0.42    0.61
 -12   0  -1   -0.77    0.40
 -12   0  -1    0.04    0.49
 -12   0  -1   -0.02    0.62
 -12   0  -1   -0.71    0.43
 -12   0  -1   -0.87    0.35
 -13   0  -1   -0.25    0.45
  13   0   1    0.03    0.55
 -13   0  -1   -0.06    0.45
 -13   0  -1    0.17    0.37
 -13   0  -1    0.25    0.44
  14   0   1    0.21    0.49
 -14   0  -1   -0.38    0.34
 -15  -1   1   -0.29    0.49
 -15  -1   1   -0.64    0.28
 -15  -1   1    0.07    0.30
  15  -1  -1   -0.03    0.42
  15   1  -1   -0.19    0.36
 -15   1   1   -0.17    0.30
 -15   1   1   -0.21    0.25
 -15   1   1   -0.04    0.48
 -14  -1   1   -0.87    0.34
 -14  -1   1   -0.06    0.47
 -14  -1   1   -0.18    0.33
  14  -1  -1   -0.20    0.51
 -14  -1   1    0.66    0.40
 -14  -1   1   -0.04    0.36
 -14   1   1   -0.40    0.40
  14   1  -1    0.30    0.60
 -14   1   1    0.04    0.36
 -13  -1   1    0.40    0.62
 -13  -1   1   -0.77    0.39
 -13  -1   1    0.97    0.60
 -13  -1   1   -0.45    0.46
  13  -1  -1   -0.47    0.53
 -13  -1   1   -0.31    0.43
 -13   1   1    0.02    0.39
 -13   1   1   -0.04    0.51
  13   1  -1    0.10    0.59
 -13   1   1   -0.12    0.43
 -13   1   1    0.56    0.52
 -13   1   1    0.92    0.59
  12  -1  -1   -0.41    0.55
  12  -1  -1    0.23    0.68
 -12  -1   1    0.46    0.51
 -12  -1   1   -0.65    0.45
 -12  -1   1   -0.02    0.55
 -12  -1   1    0.31    0.61
 -12  -1   1    0.30    0.49
 -12   1   1   -0.02    0.45
 -12   1   1    0.84    0.53
  12   1  -1   -0.03    0.57
 -12   1   1    0.06    0.50
 -12   1   1    0.28    0.40
 -12   1   1   -0.33    0.49
 -12   1   1    0.49    0.61
 -11  -1   1    7.30    1.18
 -11  -1   1    7.06    1.26
 -11  -1   1    4.16    1.13
 -11  -1   1    4.66    1.11
  11  -1  -1    4.47    1.16
 -11  -1   1    6.07    1.16
  11  -1  -1    2.78    1.11
  11  -1  -1    6.11    1.23
 -11  -1   1    5.79    1.11
 -11   1   1    5.69    1.20
 -11   1   1    2.88    1.02
  11   1  -1    5.46    1.19
 -11   1   1    6.81    1.20
 -11   1   1    4.28    1.08
 -11   1   1    5.30    1.12
 -11   1   1    4.86    1.07
  10  -1  -1    0.27    0.43
 -10  -1   1    0.18    0.47
  10  -1  -1   -0.46    0.59
  10  -1  -1    0.31    0.56
 -10  -1   1   -0.09    0.46
 -10  -1   1    0.20    0.41
 -10  -1   1    0.10    0.51
 -10  -1   1   -0.16    0.37
 -10  -1   1   -0.14    0.50
 -10  -1   1    1.15    0.46
  10  -1  -1    0.10    0.58
  10   1  -1    0.86    0.60
 -10   1   1    0.62    0.41
 -10   1   1    0.04    0.43
 -10   1   1    0.23    0.49
 -10   1   1   -0.54    0.41
 -10   1   1    0.27    0.48
  10   1  -1    0.25    0.46
 -10   1   1    0.90    0.49
 -10   1   1    0.69    0.52
 -10   1   1    1.05    0.51
   9  -1  -1    0.35    0.39
  -9  -1   1    0.29    0.46
  -9  -1   1    1.14    0.53
  -9  -1   1    0.96    0.42
   9  -1  -1    0.44    0.34
  -9  -1   1    1.07    0.50
   9   1  -1   -0.16    0.49
  -9   1   1    0.75    0.45
  -9   1   1    0.57    0.42
   9   1  -1    0.47    0.35
  -9   1   1    0.60    0.48
  -9   1   1    0.56    0.47
   9   1  -1    0.17    0.40
  -8  -1   1    2.49    0.65
   8  -1  -1    2.84    0.63
   8  -1  -1    2.37    0.58
  -8  -1   1    3.49    0.65
   8  -1  -1    2.74    0.57
   8  -1  -1    2.06    0.52
  -8   1   1    2.21    0.59
   8   1  -1    1.63    0.57
  -8   1   1    3.44    0.71
   8   1  -1    3.03    0.59
   8   1  -1    1.83    0.53
   8   1  -1    2.09    0.61
   8   1  -1    2.97    0.54
   8   1  -1    2.54    0.64
   8   1  -1    2.84    0.59
   7  -1  -1    2.52    0.51
   7  -1  -1    2.94    0.55
  -7  -1   1    2.80    0.56
   7  -1  -1    1.78    0.53
  -7  -1   1    1.51    0.54
   7  -1  -1    2.31    0.48
   7  -1  -1    1.91    0.45
   7   1  -1    2.14    0.45
   7   1  -1    1.63    0.48
  -7   1   1    3.02    0.55
   7   1  -1    1.90    0.52
   7   1  -1    1.63    0.49
  -7   1   1    2.41    0.56
   7   1  -1    1.83    0.48
   7   1  -1    1.77    0.46
   7   1  -1    2.37    0.53
   6  -1  -1    9.61    1.45
   6  -1  -1    7.98    1.40
   6  -1  -1    9.66    1.46
  -6  -1   1    8.92    1.45
   6  -1  -1    6.61    1.46
   6  -1  -1    9.10    1.43
   6   1  -1    8.09    1.46
  -6   1   1    8.04    1.41
   6   1  -1    7.63    1.47
   6   1  -1    8.43    1.41
  -6   1   1    9.89    1.47
  -6   1   1    8.19    1.43
   6   1  -1    8.02    1.41
   6   1  -1    9.23    1.46
   5  -1  -1    2.34    0.54
   5  -1  -1    3.24    0.54
   5  -1  -1    3.12    0.56
   5  -1  -1    4.01    0.58
  -5  -1   1    3.07    0.61
   5  -1  -1    3.60    0.60
  -5   1   1    2.86    0.53
   5   1  -1    3.73    0.60
  -5   1   1    3.64    0.61
   5   1  -1    2.96    0.54
   5   1  -1    2.61    0.57
   5   1  -1    2.80    0.52
  -5   1   1    3.24    0.57
   5   1  -1    1.89    0.47
   4  -1  -1    5.64    0.83
   4  -1  -1    5.04    0.83
  -4  -1   1    4.30    0.79
   4  -1  -1    6.79    0.86
   4  -1  -1    5.95    0.86
   4  -1  -1    3.48    0.81
   4   1  -1    4.42    0.82
   4   1  -1    7.39    0.87
   4   1  -1    3.72    0.78
  -4   1   1    5.18    0.82
  -4   1   1    5.03    0.83
   4   1  -1    5.97    0.83
   3  -1  -1   22.28    3.25
   3  -1  -1   21.70    3.23
   3  -1  -1   20.35    3.24
   3  -1  -1   20.89    3.23
   3   1  -1   20.70    3.22
   3   1  -1   18.05    3.23
  -3   1   1   19.68    3.23
  -3   1   1   21.73    3.24
   3   1  -1   18.88    3.24
   3   1  -1   18.26    3.21
   2  -1  -1  146.43   25.62
   2  -1  -1  174.99   25.63
   2  -1  -1  157.51   25.63
  -2  -1   1  148.18   25.63
  -2   1   1  156.84   25.63
   2   1  -1  168.72   25.61
  -2   1   1  173.28   25.63
  -2   1   1  157.94   25.63
   2   1  -1  166.48   25.63
   2   1  -1  157.03   25.63
   1  -1  -1    4.70    0.79
  -1  -1   1    5.02    0.78
   1  -1  -1    4.20    0.79
   1  -1  -1    4.93    0.79
   1  -1  -1    5.56    0.79
  -1   1   1    4.21    0.79
   1   1  -1    4.90    0.78
  -1   1   1    4.84    0.79
  -1   1   1    5.52    0.79
   0  -1  -1    4.36    0.58
   0  -1  -1    2.89    0.57
   0   1   1    3.95    0.57
   0   1  -1    3.06    0.57
   1  -1   1    5.44    0.78
   1  -1   1    4.07    0.76
   1  -1   1    4.15    0.77
  -1  -1  -1    4.59    0.76
  -1  -1  -1    4.48    0.75
  -1   1  -1    5.26    0.77
   1   1   1    5.41    0.77
  -1   1  -1    3.49    0.76
  -1   1  -1    3.97    0.76
  -1   1  -1    4.97    0.77
   1   1   1    4.87    0.75
  -1   1  -1    3.98    0.77
  -2  -1  -1    0.96    0.23
  -2  -1  -1    1.35    0.22
   2  -1   1    1.29    0.24
   2  -1   1    1.34    0.25
   2  -1   1    1.26    0.25
  -2  -1  -1    0.99    0.23
  -2   1  -1    1.01    0.28
  -2   1  -1    0.61    0.25
   2   1   1    1.22    0.24
  -2   1  -1    0.97    0.23
   2   1   1    0.75    0.23
  -2   1  -1    0.92    0.24
  -3  -1  -1    3.73    0.62
   3  -1   1    2.87    0.65
   3  -1   1    2.59    0.63
   3  -1   1    3.37    0.63
  -3  -1  -1    3.65    0.63
   3  -1   1    4.32    0.64
  -3  -1  -1    4.08    0.61
  -3   1  -1    3.80    0.64
  -3   1  -1    2.39    0.62
  -3   1  -1    4.18    0.67
   3   1   1    3.68    0.65
   3   1   1    4.00    0.64
  -3   1  -1    3.57    0.67
   4  -1   1    1.13    0.32
   4  -1   1    0.75    0.30
  -4  -1  -1    1.20    0.30
   4  -1   1    1.10    0.33
   4  -1   1    1.78    0.34
  -4  -1  -1    1.03    0.28
   4   1   1    1.57    0.31
  -4   1  -1    1.92    0.35
   4   1   1    1.03    0.35
  -4   1  -1    1.69    0.34
   4   1   1    1.09    0.31
  -4   1  -1    1.77    0.36
  -5  -1  -1    1.80    0.38
   5  -1   1    2.09    0.47
   5  -1   1    2.43    0.45
   5  -1   1    0.96    0.45
   5  -1   1    2.35    0.49
  -5  -1  -1    1.77    0.45
  -5   1  -1    2.03    0.45
   5   1   1    2.96    0.44
  -5   1  -1    1.32    0.45
  -5   1  -1    1.71    0.41
   5   1   1    2.34    0.43
   5   1   1    1.93    0.44
   5   1   1    2.04    0.50
   5   1   1    2.13    0.48
   6  -1   1    9.77    1.90
   6  -1   1   11.75    1.89
  -6  -1  -1   13.60    1.92
   6  -1   1   11.17    1.87
   6  -1   1   10.39    1.88
  -6   1  -1   11.87    1.88
   6   1   1   12.81    1.89
  -6   1  -1   11.05    1.88
  -6   1  -1    9.49    1.85
   6   1   1   12.18    1.90
   6   1   1   12.18    1.86
   6   1   1   10.09    1.90
  -7  -1  -1    0.78    0.40
   7  -1   1   -0.07    0.29
   7  -1   1    0.50    0.29
  -7  -1  -1    0.53    0.41
   7  -1   1    0.09    0.28
   7   1   1    0.83    0.45
   7   1   1    0.38    0.29
   7   1   1    0.10    0.24
  -7   1  -1    0.38    0.26
  -7   1  -1   -0.57    0.32
   8  -1   1    8.79    1.92
  -8  -1  -1   10.32    1.95
  -8  -1  -1   15.03    2.08
  -8   1  -1   12.86    1.93
   8   1   1   11.02    1.97
  -8   1  -1   12.93    2.00
   8   1   1    8.87    1.91
   8   1   1   12.16    2.00
  -9  -1  -1    0.30    0.43
   9  -1   1    0.06    0.50
  -9  -1  -1    0.15    0.35
  -9  -1  -1    1.07    0.52
  -9  -1  -1    0.54    0.47
  -9  -1  -1    0.72    0.50
  -9  -1  -1    0.36    0.51
   9  -1   1    0.83    0.63
  -9   1  -1    0.43    0.43
  -9   1  -1    0.10    0.42
   9   1   1    0.35    0.42
   9   1   1    0.72    0.42
  -9   1  -1    1.20    0.48
   9   1   1    0.26    0.46
  -9   1  -1   -0.92    0.61
  -9   1  -1   -0.32    0.40
  -9   1  -1   -0.28    0.31
 -10  -1  -1    9.49    1.62
  10  -1   1    9.82    1.66
 -10  -1  -1    8.75    1.54
 -10  -1  -1   10.80    1.65
 -10  -1  -1   12.04    1.59
 -10  -1  -1    7.75    1.58
 -10  -1  -1    9.48    1.63
  10  -1   1   10.04    1.70
 -10   1  -1    7.25    1.51
 -10   1  -1    6.27    1.49
 -10   1  -1    7.37    1.55
 -10   1  -1    4.47    1.44
 -10   1  -1    6.88    1.53
  10   1   1    9.88    1.70
 -11  -1  -1    1.11    0.59
  11  -1   1   -0.15    0.58
 -11  -1  -1    0.75    0.59
  11  -1   1    0.82    0.69
 -11  -1  -1    0.60    0.55
 -11  -1  -1    0.87    0.58
 -11   1  -1    0.58    0.50
 -11   1  -1    0.08    0.55
 -11   1  -1    0.82    0.52
 -11   1  -1    0.43    0.52
  11   1   1    0.69    0.67
 -11   1  -1    0.89    0.45
 -11   1  -1    0.65    0.48
 -12  -1  -1    0.38    0.49
 -12  -1  -1    0.48    0.52
 -12  -1  -1    0.10    0.60
  12  -1   1    1.19    0.73
  12  -1   1    0.20    0.59
 -12  -1  -1    0.05    0.55
 -12  -1  -1    0.54    0.47
 -12   1  -1    0.36    0.46
 -12   1  -1   -0.20    0.48
  12   1   1    0.23    0.60
 -12   1  -1    0.21    0.41
 -12   1  -1    1.21    0.58
 -12   1  -1    1.14    0.51
 -13  -1  -1   -0.18    0.50
  13  -1   1    0.72    0.62
 -13  -1  -1    0.72    0.50
 -13  -1  -1    0.36    0.41
  13   1   1    0.01    0.57
 -13   1  -1    0.38    0.40
 -13   1  -1    0.26    0.44
 -14  -1  -1   -0.41    0.29
 -14  -1  -1   -0.44    0.30
 -14  -1  -1   -0.23    0.41
  14  -1   1   -0.24    0.47
  14   1   1    0.16    0.49
 -14   1  -1   -0.42    0.33
 -15  -2   1    0.08    0.30
 -15  -2   1   -0.12    0.53
 -15  -2   1    0.06    0.28
  15  -2  -1   -0.27    0.37
 -15   2   1   -0.21    0.28
  15   2  -1   -0.20    0.37
 -14  -2   1    0.60    0.39
 -14  -2   1    0.11    0.46
  14  -2  -1   -0.22    0.50
 -14  -2   1    0.35    0.40
 -14  -2   1   -0.38    0.38
  14   2  -1    0.24    0.52
 -14   2   1    0.42    0.41
 -14   2   1   -0.30    0.33
 -13  -2   1    0.05    0.49
  13  -2  -1    0.57    0.63
 -13  -2   1    0.44    0.48
  13  -2  -1    0.33    0.59
 -13  -2   1   -0.25    0.62
 -13  -2   1    0.69    0.51
 -13  -2   1    0.17    0.51
 -13   2   1    0.64    0.52
 -13   2   1    0.27    0.41
  13   2  -1    0.08    0.58
 -13   2   1    0.68    0.43
 -12  -2   1    0.10    0.52
  12  -2  -1    0.73    0.69
 -12  -2   1    0.59    0.55
 -12  -2   1   -0.34    0.59
 -12  -2   1    0.73    0.53
  12  -2  -1   -0.33    0.55
 -12  -2   1   -0.12    0.53
 -12   2   1    0.43    0.45
 -12   2   1   -0.01    0.49
 -12   2   1    0.15    0.42
  12   2  -1    0.54    0.66
 -12   2   1    0.23    0.48
 -11  -2   1    0.66    0.55
  11  -2  -1   -0.05    0.58
 -11  -2   1   -0.11    0.54
 -11  -2   1   -0.80    0.49
  11  -2  -1    0.38    0.64
 -11  -2   1    0.91    0.67
  11  -2  -1    1.61    1.11
 -11  -2   1    0.25    0.49
 -11   2   1   -0.08    0.37
 -11   2   1   -0.26    0.43
  11   2  -1    0.39    0.59
 -11   2   1   -0.44    0.44
 -11   2   1    0.35    0.48
 -11   2   1   -0.04    0.35
 -11   2   1    0.21    0.50
  10  -2  -1    0.09    0.56
 -10  -2   1    0.53    0.54
 -10  -2   1    1.07    0.46
 -10  -2   1    0.16    0.50
 -10  -2   1    0.08    0.51
 -10  -2   1    0.05    0.50
  10  -2  -1    0.72    0.68
  10  -2  -1    0.44    0.44
 -10  -2   1    0.48    0.47
  10  -2  -1   -0.30    0.49
 -10   2   1    0.02    0.43
 -10   2   1    0.51    0.43
 -10   2   1    0.72    0.50
  10   2  -1    0.21    0.53
 -10   2   1   -0.67    0.41
 -10   2   1    0.52    0.50
 -10   2   1   -0.40    0.42
 -10   2   1    0.44    0.47
  10   2  -1    0.08    0.35
 -10   2   1   -0.65    0.41
  -9  -2   1   -0.58    0.38
  -9  -2   1   -0.26    0.42
   9  -2  -1   -0.34    0.61
  -9  -2   1    0.55    0.50
  -9  -2   1   -0.01    0.36
  -9  -2   1    0.21    0.38
   9  -2  -1    0.12    0.53
   9  -2  -1    0.32    0.42
  -9  -2   1    0.43    0.49
  -9  -2   1    0.87    0.49
   9   2  -1   -0.48    0.29
   9   2  -1   -0.39    0.44
   9   2  -1   -0.79    0.27
   9   2  -1    0.49    0.41
   9   2  -1    0.14    0.45
  -9   2   1    0.07    0.38
  -9   2   1   -0.33    0.38
  -9   2   1   -0.11    0.41
  -9   2   1    0.27    0.44
  -9   2   1    0.14    0.31
   9   2  -1   -0.63    0.30
  -9   2   1    0.68    0.44
  -8  -2   1    6.43    1.28
  -8  -2   1    8.22    1.31
   8  -2  -1    6.92    1.18
   8  -2  -1    5.42    1.21
   8  -2  -1    5.41    1.21
   8   2  -1    4.76    1.14
   8   2  -1    7.06    1.21
   8   2  -1    5.91    1.13
   8   2  -1    6.85    1.23
   8   2  -1    7.51    1.28
   8   2  -1    6.90    1.23
  -8   2   1    7.75    1.27
   8   2  -1    6.77    1.18
  -8   2   1    7.57    1.26
   8   2  -1    5.87    1.23
  -7  -2   1   14.16    2.15
   7  -2  -1   12.99    2.08
  -7  -2   1   16.89    2.18
   7  -2  -1   12.26    2.14
   7  -2  -1   14.47    2.14
   7  -2  -1   13.57    2.14
   7   2  -1   14.20    2.16
   7   2  -1   10.54    2.07
  -7   2   1    9.05    2.09
   7   2  -1   10.98    2.11
  -7   2   1   12.78    2.12
   7   2  -1   12.47    2.12
   7   2  -1   12.00    2.10
   7   2  -1   16.71    2.11
   6  -2  -1    4.97    1.06
   6  -2  -1    9.01    1.18
   6  -2  -1    5.15    1.08
  -6  -2   1    9.05    1.23
   6  -2  -1    6.39    1.12
  -6   2   1    7.23    1.10
  -6   2   1    5.63    1.13
   6   2  -1    6.65    1.09
  -6   2   1    7.39    1.14
   6   2  -1    5.68    1.13
   6   2  -1    6.00    1.14
   6   2  -1    4.94    1.05
   6   2  -1    6.46    1.12
   5  -2  -1    0.90    0.32
   5  -2  -1    0.84    0.26
   5  -2  -1    0.85    0.27
  -5  -2   1    0.96    0.35
   5  -2  -1    0.82    0.27
  -5   2   1    0.68    0.29
  -5   2   1    0.96    0.32
   5   2  -1    0.97    0.25
   5   2  -1    0.60    0.32
   5   2  -1    0.40    0.30
  -5   2   1    0.49    0.25
   5   2  -1    0.91    0.30
   5   2  -1    0.77    0.24
   4  -2  -1    3.26    0.76
   4  -2  -1    3.28    0.77
   4  -2  -1    4.16    0.77
   4  -2  -1    3.46    0.75
   4  -2  -1    4.32    0.78
   4   2  -1    5.11    0.77
   4   2  -1    5.37    0.74
  -4   2   1    4.36    0.80
  -4   2   1    4.53    0.77
   4   2  -1    5.38    0.77
   3  -2  -1   49.26    7.15
   3  -2  -1   44.62    7.14
   3  -2  -1   46.25    7.15
   3  -2  -1   48.19    7.15
   3   2  -1   45.66    7.15
  -3   2   1   41.64    7.14
   3   2  -1   44.07    7.13
   3   2  -1   50.49    7.15
  -3   2   1   37.44    7.13
  -3   2   1   40.99    7.15
   2  -2  -1   58.95    8.52
   2  -2  -1   53.24    8.52
   2  -2  -1   44.30    8.52
  -2  -2   1   57.67    8.52
   2  -2  -1   45.79    8.52
  -2   2   1   57.53    8.53
  -2   2   1   46.43    8.52
  -2   2   1   61.55    8.53
   2   2  -1   53.22    8.52
   2   2  -1   56.67    8.51
   1  -2  -1   60.28    9.71
   1  -2  -1   67.44    9.72
   1  -2  -1   59.63    9.71
  -1  -2   1   64.68    9.71
   1  -2  -1   53.73    9.72
   1  -2  -1   62.31    9.72
  -1  -2   1   57.21    9.71
  -1   2   1   61.11    9.72
   1   2  -1   58.99    9.71
  -1   2   1   59.77    9.72
  -1   2   1   61.50    9.72
   1   2  -1   66.92    9.71
  -1   2   1   52.86    9.71
   1   2  -1   67.55    9.72
   0  -2   1  224.21   31.76
   0  -2   1  210.29   31.76
   0  -2  -1  177.49   31.76
   0  -2  -1  191.19   31.75
   0  -2  -1  199.11   31.75
   0  -2   1  192.03   31.76
   0  -2  -1  219.89   31.76
   0   2  -1  208.73   31.76
   0   2  -1  215.91   31.76
   0   2   1  181.28   31.76
   0   2  -1  227.56   31.76
   0   2   1  178.34   31.75
   0   2   1  187.57   31.76
   0   2  -1  187.16   31.76
   0   2  -1  195.50   31.75
   1  -2   1   33.05    5.60
   1  -2   1   31.79    5.59
  -1  -2  -1   38.35    5.60
  -1  -2  -1   30.50    5.59
   1  -2   1   31.59    5.60
  -1   2  -1   40.65    5.60
  -1   2  -1   33.81    5.59
  -1   2  -1   37.91    5.60
   1   2   1   34.16    5.60
  -1   2  -1   40.26    5.61
   2  -2   1   27.14    4.47
   2  -2   1   29.50    4.48
   2  -2   1   26.60    4.49
  -2  -2  -1   30.29    4.47
  -2  -2  -1   22.39    4.48
   2  -2   1   31.04    4.49
   2   2   1   31.19    4.49
  -2   2  -1   30.19    4.49
  -2   2  -1   29.28    4.49
  -2   2  -1   25.42    4.49
  -2   2  -1   26.30    4.48
   3  -2   1   37.30    5.11
   3  -2   1   31.73    5.10
   3  -2   1   28.28    5.11
  -3  -2  -1   33.40    5.08
  -3  -2  -1   27.79    5.09
   3   2   1   32.57    5.12
  -3   2  -1   30.91    5.10
   3   2   1   28.84    5.09
   3   2   1   34.53    5.10
  -3   2  -1   31.06    5.10
  -3   2  -1   35.68    5.12
  -3   2  -1   30.72    5.12
  -4  -2  -1   17.83    3.38
  -4  -2  -1   23.38    3.35
   4  -2   1   19.68    3.37
  -4  -2  -1   19.60    3.35
   4  -2   1   21.57    3.40
   4  -2   1   21.21    3.39
  -4   2  -1   23.21    3.40
  -4   2  -1   18.53    3.37
   4   2   1   23.47    3.40
   4   2   1   16.69    3.36
  -4   2  -1   24.40    3.38
   4   2   1   21.03    3.40
   4   2   1   23.67    3.38
  -4   2  -1   19.54    3.36
   5  -2   1   11.13    2.30
   5  -2   1   14.29    2.31
   5  -2   1   11.55    2.30
  -5  -2  -1   14.50    2.26
  -5  -2  -1   13.06    2.33
   5  -2   1   15.01    2.33
  -5   2  -1   15.15    2.31
   5   2   1   13.01    2.32
  -5   2  -1   15.00    2.31
   5   2   1   14.38    2.30
   5   2   1   17.32    2.32
   5   2   1   13.31    2.34
  -5   2  -1   15.42    2.33
   6  -2   1    7.93    1.41
  -6  -2  -1    8.47    1.48
   6  -2   1    8.64    1.36
  -6  -2  -1    9.27    1.45
   6  -2   1    7.61    1.39
   6   2   1    9.53    1.37
  -6   2  -1    6.81    1.36
  -6   2  -1    5.96    1.37
  -6   2  -1    6.91    1.38
   6   2   1    7.38    1.41
   6   2   1   10.95    1.48
   7  -2   1    0.60    0.31
  -7  -2  -1    0.85    0.45
   7  -2   1    0.16    0.30
   7  -2   1    0.18    0.50
  -7  -2  -1    0.14    0.30
   7   2   1    0.78    0.52
   7   2   1   -0.15    0.37
  -7   2  -1   -0.30    0.32
  -7   2  -1    0.24    0.29
  -7   2  -1    0.05    0.34
   7   2   1    0.13    0.33
   7   2   1   -0.09    0.26
  -8  -2  -1   -0.32    0.41
   8  -2   1    0.33    0.38
   8  -2   1    0.08    0.32
  -8  -2  -1    0.60    0.38
   8   2   1    0.55    0.31
  -8   2  -1    0.23    0.34
   8   2   1   -0.22    0.28
   8   2   1    0.28    0.46
  -8   2  -1    0.48    0.41
  -9  -2  -1    7.79    1.52
  -9  -2  -1    9.31    1.60
  -9  -2  -1   10.56    1.53
  -9  -2  -1    9.39    1.53
  -9  -2  -1    7.12    1.47
   9  -2   1    7.40    1.58
   9  -2   1    6.51    1.58
  -9  -2  -1   10.59    1.61
  -9   2  -1    8.40    1.51
  -9   2  -1    9.58    1.57
  -9   2  -1    8.78    1.52
  -9   2  -1    5.69    1.45
   9   2   1    5.55    1.45
   9   2   1    6.76    1.47
  -9   2  -1    7.87    1.48
   9   2   1    9.35    1.63
 -10  -2  -1   -0.03    0.49
 -10  -2  -1    0.04    0.48
 -10  -2  -1   -0.03    0.47
  10  -2   1   -0.41    0.52
  10  -2   1   -0.14    0.61
 -10  -2  -1    0.29    0.54
 -10  -2  -1   -0.09    0.48
 -10   2  -1    0.65    0.50
  10   2   1   -0.04    0.55
 -10   2  -1   -0.16    0.45
  10   2   1    1.30    0.60
  10   2   1   -0.18    0.47
 -10   2  -1   -0.11    0.44
 -10   2  -1    0.12    0.44
 -10   2  -1    0.67    0.48
  11  -2   1    2.93    0.88
  11  -2   1    1.61    0.84
 -11  -2  -1    2.72    0.85
 -11  -2  -1    1.68    0.74
 -11  -2  -1    4.55    0.91
 -11  -2  -1    3.29    0.80
 -11  -2  -1    2.62    1.10
 -11   2  -1    2.20    0.69
 -11   2  -1    2.24    0.71
  11   2   1    1.70    0.81
 -11   2  -1    3.12    0.78
 -12  -2  -1    0.84    0.54
 -12  -2  -1   -0.85    0.57
  12  -2   1    1.12    0.71
 -12  -2  -1    0.96    0.60
 -12  -2  -1    0.35    0.52
  12  -2   1    1.33    0.68
 -12  -2  -1    0.53    0.57
 -12   2  -1    0.62    0.39
  12   2   1    0.82    0.69
 -12   2  -1    1.04    0.54
 -12   2  -1    0.32    0.48
 -13  -2  -1   -0.09    0.40
 -13  -2  -1   -0.03    0.48
 -13  -2  -1   -0.07    0.37
 -13  -2  -1    0.08    0.49
  13  -2   1    1.36    0.64
  13  -2   1   -0.11    0.53
  13   2   1    0.14    0.64
 -13   2  -1    0.08    0.37
 -13   2  -1    0.53    0.45
 -14  -2  -1    0.06    0.31
 -14  -2  -1    0.30    0.35
 -14  -2  -1    0.16    0.43
  14  -2   1   -0.12    0.48
  14   2   1    0.23    0.47
 -14   2  -1   -0.43    0.31
 -15  -3   1   -0.11    0.30
 -15  -3   1   -0.01    0.25
 -15  -3   1    0.33    0.52
  15  -3  -1    0.39    0.42
  15   3  -1    0.05    0.38
 -15   3   1    0.17    0.28
 -14  -3   1    0.08    0.37
 -14  -3   1    0.58    0.55
  14  -3  -1   -0.05    0.45
 -14  -3   1   -0.22    0.42
 -14  -3   1    0.74    0.39
 -14  -3   1    0.14    0.72
  14  -3  -1    1.47    0.61
 -14   3   1    0.21    0.39
  14   3  -1   -0.07    0.51
 -14   3   1    0.43    0.36
  13  -3  -1   -0.58    0.59
  13  -3  -1    0.16    0.60
 -13  -3   1    0.48    0.65
 -13  -3   1    0.12    0.45
 -13  -3   1    0.82    0.51
 -13  -3   1    0.95    0.49
 -13  -3   1    0.36    0.45
 -13  -3   1   -0.55    0.52
  13   3  -1    0.51    0.59
 -13   3   1   -0.18    0.40
 -13   3   1    0.32    0.40
 -13   3   1    0.41    0.50
 -12  -3   1   -0.39    0.58
 -12  -3   1    0.47    0.59
 -12  -3   1    0.56    0.53
 -12  -3   1   -0.16    0.63
  12  -3  -1    0.29    0.60
 -12  -3   1    0.50    0.52
  12  -3  -1    0.65    0.67
  12   3  -1    0.45    0.65
 -12   3   1    0.66    0.48
 -12   3   1    0.49    0.47
 -12   3   1    0.05    0.50
 -11  -3   1    1.38    0.73
 -11  -3   1    3.96    0.86
 -11  -3   1    3.23    0.86
 -11  -3   1    0.89    0.70
 -11  -3   1    2.48    0.79
  11  -3  -1    2.16    0.86
  11  -3  -1    4.25    0.95
 -11   3   1    2.52    0.71
 -11   3   1    1.58    0.69
  11   3  -1    2.14    0.79
 -11   3   1    3.65    0.82
 -10  -3   1    0.51    0.46
  10  -3  -1    0.32    0.60
 -10  -3   1    0.46    0.49
 -10  -3   1   -0.26    0.42
  10  -3  -1    0.06    0.63
 -10  -3   1    0.55    0.54
 -10  -3   1    0.30    0.55
  10  -3  -1    0.52    0.53
  10   3  -1    0.32    0.44
 -10   3   1   -0.15    0.41
 -10   3   1    0.46    0.43
  10   3  -1   -1.19    0.43
 -10   3   1    0.61    0.49
  10   3  -1   -0.18    0.50
 -10   3   1    0.18    0.49
  10   3  -1    0.37    0.38
 -10   3   1    0.19    0.44
 -10   3   1    0.26    0.43
 -10   3   1    0.59    0.51
 -10   3   1   -0.53    0.42
  -9  -3   1    2.81    0.73
   9  -3  -1    2.88    0.93
  -9  -3   1    3.18    0.82
   9  -3  -1    4.40    0.95
   9  -3  -1    3.62    0.79
  -9  -3   1    2.82    0.75
  -9  -3   1    5.00    0.95
  -9  -3   1    3.42    0.79
  -9  -3   1    3.77    0.80
  -9  -3   1    3.42    0.79
  -9   3   1    3.45    0.75
   9   3  -1    2.97    0.67
   9   3  -1    3.57    0.87
  -9   3   1    3.68    0.82
  -9   3   1    4.24    0.80
   9   3  -1    3.73    0.84
   9   3  -1    3.24    0.72
  -9   3   1    2.84    0.78
  -9   3   1    1.80    0.75
  -9   3   1    1.51    0.71
   9   3  -1    3.36    0.73
  -9   3   1    4.43    0.87
   9   3  -1    2.95    0.77
  -8  -3   1   11.68    1.76
  -8  -3   1   10.30    1.61
   8  -3  -1    6.56    1.63
  -8  -3   1   10.90    1.69
   8  -3  -1    8.25    1.73
  -8  -3   1   15.99    1.83
   8  -3  -1    8.93    1.66
  -8   3   1   10.28    1.68
   8   3  -1   11.26    1.60
  -8   3   1    5.20    1.59
   8   3  -1    9.58    1.71
   8   3  -1   11.73    1.71
   8   3  -1    8.40    1.58
   8   3  -1   13.03    1.63
   8   3  -1    5.48    1.65
  -8   3   1    8.34    1.62
   8   3  -1    9.67    1.66
   7  -3  -1    7.06    1.33
   7  -3  -1   11.16    1.54
   7  -3  -1    8.59    1.35
  -7  -3   1    7.59    1.34
  -7  -3   1   10.26    1.44
   7   3  -1    7.50    1.28
   7   3  -1    9.13    1.37
   7   3  -1    9.03    1.29
  -7   3   1    6.98    1.34
   7   3  -1    4.47    1.30
   7   3  -1    7.36    1.26
   7   3  -1    6.99    1.30
   7   3  -1    6.90    1.32
  -7   3   1    4.57    1.26
   6  -3  -1   23.85    4.02
   6  -3  -1   24.89    3.98
  -6  -3   1   28.37    4.04
   6  -3  -1   22.42    4.02
   6  -3  -1   29.06    4.03
   6   3  -1   20.96    4.00
  -6   3   1   22.25    4.00
   6   3  -1   26.98    4.02
   6   3  -1   25.87    3.99
  -6   3   1   24.95    4.02
   6   3  -1   22.21    3.97
  -6   3   1   25.45    4.00
   6   3  -1   26.78    4.04
  -5  -3   1    2.96    0.58
   5  -3  -1    2.77    0.54
   5  -3  -1    2.72    0.48
   5  -3  -1    2.67    0.51
   5  -3  -1    1.13    0.50
   5   3  -1    2.12    0.44
   5   3  -1    2.17    0.48
  -5   3   1    2.17    0.51
   5   3  -1    1.79    0.49
   5   3  -1    2.68    0.49
  -5   3   1    2.41    0.55
   5   3  -1    2.46    0.46
  -5   3   1    2.28    0.50
   4  -3  -1    2.41    0.43
   4  -3  -1    1.84    0.38
   4  -3  -1    1.75    0.40
   4  -3  -1    1.67    0.41
   4   3  -1    1.80    0.41
  -4   3   1    1.33    0.41
   4   3  -1    0.98    0.38
  -4   3   1    1.93    0.46
   4   3  -1    2.40    0.38
   3  -3  -1   39.32    7.47
   3  -3  -1   49.62    7.50
   3  -3  -1   53.67    7.49
   3  -3  -1   45.38    7.49
   3  -3  -1   47.34    7.50
   3   3  -1   45.22    7.49
  -3   3   1   50.65    7.48
   3   3  -1   48.02    7.48
  -3   3   1   48.40    7.51
   3   3  -1   43.12    7.47
  -2  -3   1   87.55   12.53
   2  -3  -1   86.29   12.56
   2  -3  -1   73.06   12.55
  -2  -3   1   82.09   12.55
   2  -3  -1   77.22   12.55
   2  -3  -1   72.27   12.55
   2  -3  -1   68.40   12.55
  -2   3   1   87.86   12.57
   2   3  -1   77.64   12.55
  -2   3   1   85.98   12.55
  -2   3   1   84.70   12.56
   2   3  -1   86.37   12.53
  -2   3   1   68.48   12.56
   2   3  -1   64.76   12.53
   1  -3  -1   85.60   14.27
  -1  -3   1   86.88   14.26
   1  -3  -1   81.14   14.27
   1  -3  -1  100.24   14.27
  -1  -3   1   97.21   14.27
  -1  -3   1   75.06   14.26
   1  -3  -1   84.25   14.26
   1  -3  -1   76.82   14.26
  -1   3   1  105.09   14.28
   1   3  -1   87.34   14.25
  -1   3   1   89.67   14.27
  -1   3   1   78.75   14.25
  -1   3   1   91.23   14.27
   1   3  -1   92.70   14.25
   1   3  -1   97.42   14.26
   1   3  -1   93.52   14.26
   1   3  -1  101.87   14.27
   0  -3  -1    5.91    1.18
   0  -3  -1    7.61    1.17
   0  -3   1    4.87    1.18
   0  -3  -1    6.68    1.16
   0  -3   1    7.21    1.16
   0  -3  -1    6.92    1.18
   0   3  -1    7.96    1.19
   0   3  -1    8.34    1.17
   0   3  -1    6.65    1.15
   0   3   1    7.87    1.16
   0   3  -1    8.06    1.18
   0   3  -1    7.69    1.16
   0   3  -1    7.17    1.17
   0   3   1    7.59    1.18
   0   3   1    6.53    1.17
  -1  -3  -1   26.08    4.02
   1  -3   1   27.43    4.03
  -1  -3  -1   24.84    4.03
   1  -3   1   23.60    4.03
  -1  -3  -1   24.94    4.02
   1  -3   1   25.54    4.04
   1  -3   1   27.05    4.03
   1  -3   1   23.82    4.02
   1   3   1   21.59    4.02
  -1   3  -1   24.86    4.02
  -1   3  -1   26.51    4.03
  -1   3  -1   24.48    4.02
  -1   3  -1   26.20    4.04
  -1   3  -1   27.01    4.04
   1   3   1   24.45    4.03
   2  -3   1    1.06    0.29
  -2  -3  -1    1.37    0.27
   2  -3   1    1.55    0.33
   2  -3   1    1.47    0.30
   2  -3   1    1.16    0.32
  -2  -3  -1    0.92    0.28
  -2   3  -1    1.33    0.30
  -2   3  -1    1.53    0.32
  -2   3  -1    0.96    0.30
   2   3   1    1.48    0.31
  -2   3  -1    1.72    0.34
   2   3   1    1.47    0.31
  -2   3  -1    1.36    0.40
   3  -3   1   59.13   10.10
  -3  -3  -1   67.07   10.08
  -3   3  -1   54.13   10.09
  -3   3  -1   73.25   10.13
   3   3   1   58.89   10.09
  -3   3  -1   73.31   10.12
  -3   3  -1   60.04   10.10
   3   3   1   62.35   10.09
   3   3   1   63.69   10.12
   4  -3   1   68.03    9.69
   4  -3   1   64.48    9.69
  -4  -3  -1   58.76    9.65
  -4  -3  -1   66.02    9.70
   4  -3   1   54.40    9.70
  -4   3  -1   57.82    9.69
  -4   3  -1   50.64    9.67
   4   3   1   70.49    9.72
  -4   3  -1   63.55    9.71
   4   3   1   62.27    9.70
   4   3   1   68.42    9.68
  -4   3  -1   48.98    9.66
   4   3   1   58.80    9.67
  -5  -3  -1    6.00    1.11
   5  -3   1    6.10    1.07
   5  -3   1    7.09    1.09
   5  -3   1    6.28    1.07
   5   3   1    3.87    1.05
   5   3   1    7.90    1.14
   5   3   1    6.73    1.06
   5   3   1    4.71    1.00
   5   3   1    4.94    1.02
  -5   3  -1    7.27    1.11
  -5   3  -1    5.84    1.05
   6  -3   1   30.92    5.08
  -6  -3  -1   32.19    5.10
  -6  -3  -1   33.98    5.12
   6  -3   1   33.03    5.10
   6   3   1   27.71    5.12
   6   3   1   32.85    5.11
   6   3   1   30.73    5.12
  -6   3  -1   34.74    5.11
   6   3   1   24.22    5.11
  -6   3  -1   32.26    5.09
   6   3   1   32.46    5.08
   7  -3   1    1.54    0.53
   7  -3   1    2.53    0.69
  -7  -3  -1    2.92    0.62
   7  -3   1    2.01    0.55
  -7  -3  -1    3.70    0.69
  -7  -3  -1    2.42    0.56
   7   3   1    1.25    0.58
   7   3   1    2.00    0.50
  -7   3  -1    1.76    0.55
   7   3   1    2.31    0.55
   7   3   1    1.51    0.49
   8  -3   1    4.62    1.05
  -8  -3  -1    6.14    1.23
   8  -3   1    5.07    1.10
  -8  -3  -1    6.13    1.18
   8  -3   1    5.80    1.25
   8   3   1    5.47    1.14
   8   3   1    6.94    1.21
   9  -3   1    1.01    0.61
  -9  -3  -1   -0.23    0.45
   9  -3   1   -0.01    0.62
  -9  -3  -1    0.06    0.36
  -9  -3  -1    0.50    0.52
  -9  -3  -1   -0.55    0.45
  -9  -3  -1    0.00    0.50
  -9   3  -1    0.05    0.48
  -9   3  -1   -0.04    0.39
  -9   3  -1    0.24    0.32
   9   3   1    0.07    0.40
   9   3   1    0.40    0.46
   9   3   1   -0.15    0.47
  -9   3  -1    0.43    0.40
 -10  -3  -1    1.64    0.62
 -10  -3  -1    1.07    0.56
 -10  -3  -1    0.16    0.53
 -10  -3  -1    0.23    0.54
  10  -3   1    0.75    0.58
 -10  -3  -1    0.52    0.53
  10  -3   1    0.39    0.68
 -10   3  -1    1.37    0.58
  10   3   1    0.74    0.56
  10   3   1    0.22    0.46
 -10   3  -1    0.47    0.45
  10   3   1    0.68    0.63
 -10   3  -1    0.46    0.48
 -11  -3  -1   -0.22    0.47
 -11  -3  -1    0.09    0.61
 -11  -3  -1    0.35    0.54
 -11  -3  -1    0.79    0.60
 -11  -3  -1    0.67    0.52
  11  -3   1    0.58    0.68
  11  -3   1   -1.05    0.54
  11   3   1    1.32    0.60
 -11   3  -1   -0.37    0.46
 -11   3  -1    0.35    0.43
 -11   3  -1    0.26    0.43
  11   3   1   -0.01    0.58
  11   3   1    0.69    0.66
 -12  -3  -1    1.97    0.74
 -12  -3  -1    0.67    0.58
 -12  -3  -1    1.31    0.67
  12  -3   1    1.68    0.74
  12  -3   1    1.68    0.77
 -12  -3  -1    0.96    0.50
 -12  -3  -1    0.68    0.53
 -12   3  -1    0.88    0.45
 -12   3  -1    1.38    0.53
 -12   3  -1    0.65    0.54
  12   3   1    1.78    0.74
 -13  -3  -1   -0.17    0.45
 -13  -3  -1    0.33    0.40
 -13  -3  -1    0.12    0.45
  13  -3   1    0.73    0.59
  13  -3   1    1.45    0.61
 -13  -3  -1    0.55    0.44
 -13   3  -1   -0.22    0.39
 -13   3  -1    0.10    0.34
  13   3   1    1.12    0.66
 -14  -3  -1   -0.27    0.41
 -14  -3  -1    0.51    0.31
  14  -3   1    0.17    0.45
  14  -3   1    0.34    0.46
 -14  -3  -1    0.40    0.35
  14   3   1    0.36    0.47
 -14   3  -1    0.10    0.34
  15  -4  -1    0.09    0.39
 -15  -4   1    0.09    0.50
 -15  -4   1    0.22    0.25
 -15   4   1    0.05    0.26
 -14  -4   1   -0.35    0.58
 -14  -4   1    0.32    0.34
 -14  -4   1   -0.07    0.47
  14  -4  -1    0.01    0.46
 -14  -4   1    0.36    0.41
  14  -4  -1    0.79    0.56
 -14  -4   1    0.71    0.52
 -14   4   1    0.11    0.33
 -14   4   1    0.39    0.39
  14   4  -1   -0.28    0.39
 -14   4   1    0.36    0.35
 -13  -4   1   -0.06    0.56
 -13  -4   1    0.49    0.48
 -13  -4   1    0.44    0.50
  13  -4  -1    0.13    0.55
 -13  -4   1    0.41    0.51
  13  -4  -1   -0.07    0.58
 -13   4   1   -0.14    0.39
  13   4  -1   -0.05    0.54
 -13   4   1    0.55    0.50
 -13   4   1   -0.31    0.33
  12  -4  -1    0.55    0.73
 -12  -4   1    0.03    0.56
  12  -4  -1    2.10    0.75
 -12  -4   1    0.64    0.55
 -12  -4   1    0.21    0.46
 -12  -4   1    0.25    0.55
 -12  -4   1    0.19    0.56
 -12  -4   1    2.01    0.75
 -12   4   1    1.33    0.58
 -12   4   1    0.83    0.51
  12   4  -1    1.66    0.67
 -12   4   1    0.41    0.48
 -11  -4   1    0.56    0.45
 -11  -4   1    0.84    0.58
 -11  -4   1    0.52    0.56
 -11  -4   1    1.04    0.65
  11  -4  -1   -0.14    0.64
  11  -4  -1    0.65    0.67
 -11  -4   1    0.87    0.64
 -11  -4   1   -0.02    0.48
 -11  -4   1    0.40    0.53
  11   4  -1    0.17    0.56
 -11   4   1    0.21    0.49
 -11   4   1    0.18    0.39
 -11   4   1   -0.85    0.45
 -11   4   1    0.01    0.47
  11   4  -1   -0.21    0.49
 -10  -4   1   10.34    1.94
  10  -4  -1   10.88    2.08
 -10  -4   1   13.52    2.08
 -10  -4   1   10.70    1.91
  10  -4  -1    7.67    1.87
  10  -4  -1   16.21    2.20
 -10  -4   1   11.54    2.00
 -10  -4   1   13.61    2.05
 -10   4   1   11.16    1.93
 -10   4   1   13.72    2.03
  10   4  -1    7.21    1.92
 -10   4   1   11.68    1.95
  10   4  -1    8.19    1.83
 -10   4   1   10.56    1.94
 -10   4   1   10.88    1.91
 -10   4   1   10.12    1.92
  10   4  -1   10.54    1.95
  -9  -4   1    2.94    0.79
  -9  -4   1    2.31    0.68
  -9  -4   1    3.34    0.78
  -9  -4   1    1.64    0.65
  -9  -4   1    1.48    0.71
   9  -4  -1    2.70    0.72
   9  -4  -1    3.78    0.92
   9  -4  -1    4.23    0.91
   9   4  -1    2.48    0.74
   9   4  -1    2.46    0.76
   9   4  -1    1.66    0.68
  -9   4   1    2.75    0.75
  -9   4   1    2.44    0.72
   9   4  -1    2.90    0.61
   9   4  -1    2.63    0.71
  -9   4   1    3.10    0.71
  -9   4   1    3.38    0.78
  -9   4   1    3.84    0.79
   9   4  -1    2.35    0.63
  -8  -4   1   11.77    2.03
   8  -4  -1    9.96    2.11
  -8  -4   1   13.41    2.09
   8  -4  -1   13.43    2.06
  -8  -4   1   11.97    1.99
  -8  -4   1   14.73    2.03
   8   4  -1    9.70    1.99
   8   4  -1   10.33    2.07
  -8   4   1   13.45    2.07
   8   4  -1    8.69    2.02
  -8   4   1   12.00    2.01
   8   4  -1   10.72    1.96
   8   4  -1   11.52    1.97
   8   4  -1   11.96    1.93
   7  -4  -1   19.48    2.94
  -7  -4   1   19.31    2.95
   7  -4  -1   18.71    2.99
  -7  -4   1   20.73    2.97
   7  -4  -1   21.28    2.96
   7   4  -1   16.81    2.92
   7   4  -1   14.49    2.91
  -7   4   1   12.85    2.91
   7   4  -1   17.36    2.90
   7   4  -1   20.05    3.00
   7   4  -1   16.17    2.89
   7   4  -1   16.22    2.94
   7   4  -1   21.21    2.89
  -6  -4   1   26.73    4.19
   6  -4  -1   25.08    4.20
  -6  -4   1   26.65    4.19
   6  -4  -1   26.03    4.19
   6  -4  -1   25.93    4.19
   6   4  -1   24.56    4.16
   6   4  -1   24.37    4.19
   6   4  -1   29.40    4.14
   6   4  -1   29.00    4.18
  -6   4   1   20.05    4.16
   6   4  -1   26.62    4.15
   6   4  -1   25.00    4.19
  -6   4   1   25.86    4.20
  -5  -4   1    6.46    1.18
   5  -4  -1    5.60    1.17
   5  -4  -1    4.98    1.16
   5  -4  -1    6.79    1.18
   5   4  -1    6.16    1.12
   5   4  -1    6.97    1.18
   5   4  -1    7.07    1.10
   5   4  -1    7.46    1.21
   5   4  -1    7.97    1.15
  -5   4   1    7.04    1.17
  -5   4   1    5.93    1.21
   4  -4  -1   13.71    2.13
   4  -4  -1   10.41    2.11
   4  -4  -1   12.65    2.13
  -4  -4   1   12.84    2.12
   4  -4  -1   11.96    2.10
   4  -4  -1   14.98    2.14
   4   4  -1   12.00    2.08
  -4   4   1   13.24    2.14
   4   4  -1   14.68    2.12
   4   4  -1   12.03    2.13
   4   4  -1   13.66    2.09
  -4   4   1   13.92    2.16
   4   4  -1   12.63    2.12
   3  -4  -1   33.83    5.95
   3  -4  -1   39.70    5.94
   3  -4  -1   39.96    5.94
   3  -4  -1   38.73    5.95
  -3  -4   1   37.89    5.90
   3  -4  -1   29.10    5.92
   3   4  -1   38.01    5.92
  -3   4   1   37.18    5.93
  -3   4   1   37.14    5.96
  -3   4   1   40.82    5.98
   2  -4  -1   56.64    8.71
   2  -4  -1   55.48    8.71
  -2  -4   1   52.84    8.69
   2  -4  -1   61.64    8.73
  -2  -4   1   57.12    8.72
  -2   4   1   49.98    8.72
   2   4  -1   48.79    8.69
   2   4  -1   57.53    8.70
  -2   4   1   56.38    8.70
   2   4  -1   51.13    8.70
  -2   4   1   57.14    8.74
   2   4  -1   52.78    8.71
   1  -4  -1  105.16   17.82
   1  -4  -1  116.47   17.82
  -1  -4   1  121.82   17.81
   1  -4  -1  105.38   17.80
   1  -4  -1   95.00   17.80
  -1  -4   1  107.44   17.81
   1  -4  -1  117.61   17.82
   1  -4  -1   99.91   17.81
  -1   4   1  108.79   17.82
  -1   4   1  123.63   17.82
   1   4  -1  117.71   17.80
   1   4  -1  114.68   17.80
   1   4  -1  119.13   17.82
   1   4  -1  118.00   17.81
  -1   4   1  113.62   17.80
  -1   4   1   92.68   17.82
  -1   4   1  126.82   17.82
   0  -4   1   48.94    7.99
   0  -4  -1   59.07    8.01
   0  -4  -1   45.63    7.99
   0  -4  -1   52.22    8.00
   0  -4   1   41.10    8.00
   0   4   1   54.00    8.01
   0   4   1   43.71    7.99
   0   4   1   51.24    7.99
   0   4  -1   46.75    7.98
   0   4  -1   54.94    7.98
   0   4  -1   53.06    8.00
   0   4  -1   46.83    8.00
   0   4   1   45.22    7.99
   0   4  -1   59.80    8.00
  -1  -4  -1   48.81    9.06
  -1  -4  -1   55.14    9.06
  -1  -4  -1   56.36    9.09
   1  -4   1   58.41    9.08
   1  -4   1   52.61    9.08
   1  -4   1   56.74    9.09
   1   4   1   49.21    9.06
  -1   4  -1   66.88    9.09
   1   4   1   65.51    9.07
  -1   4  -1   56.91    9.08
  -1   4  -1   53.03    9.06
  -1   4  -1   56.40    9.06
  -1   4  -1   61.04    9.09
   1   4   1   62.46    9.09
   2  -4   1   89.87   14.09
   2  -4   1   81.61   14.09
   2  -4   1   97.19   14.09
  -2  -4  -1   95.70   14.08
  -2   4  -1   81.03   14.10
   2   4   1   84.19   14.08
  -2   4  -1   84.56   14.10
   2   4   1   93.11   14.10
  -2   4  -1   75.63   14.07
  -2   4  -1  100.04   14.08
  -2   4  -1   89.82   14.11
   3  -4   1    3.62    0.57
   3  -4   1    3.37    0.55
   3  -4   1    2.54    0.54
  -3  -4  -1    2.00    0.48
  -3   4  -1    2.97    0.62
   3   4   1    2.97    0.52
   3   4   1    2.82    0.52
  -3   4  -1    3.39    0.57
   3   4   1    2.92    0.57
  -3   4  -1    2.74    0.53
   3   4   1    3.01    0.58
  -3   4  -1    2.52    0.53
   4  -4   1    8.87    1.41
  -4  -4  -1    9.09    1.43
   4  -4   1    9.12    1.44
   4  -4   1    7.16    1.42
   4   4   1    7.62    1.39
  -4   4  -1    6.83    1.41
  -4   4  -1    9.16    1.47
  -4   4  -1    7.93    1.43
   4   4   1    7.95    1.40
   4   4   1    9.73    1.41
   4   4   1    9.11    1.50
  -4   4  -1    8.50    1.42
   4   4   1    9.23    1.46
   5  -4   1   36.91    6.20
   5  -4   1   45.79    6.23
  -5  -4  -1   36.87    6.22
  -5   4  -1   42.12    6.23
   5   4   1   30.70    6.17
   5   4   1   40.56    6.24
  -5   4  -1   39.40    6.22
   5   4   1   39.75    6.19
   5   4   1   38.44    6.24
   6  -4   1    3.00    0.70
   6  -4   1    3.31    0.72
  -6  -4  -1    2.27    0.72
  -6  -4  -1    5.44    0.83
   6   4   1    3.65    0.84
   6   4   1    2.74    0.65
  -6   4  -1    3.65    0.72
  -6   4  -1    5.12    0.82
   6   4   1    4.51    0.78
   6   4   1    2.41    0.67
   6   4   1    3.69    0.81
   6   4   1    3.63    0.78
  -7  -4  -1    0.23    0.40
   7  -4   1    0.63    0.43
  -7  -4  -1    0.96    0.50
   7  -4   1    0.54    0.34
  -7  -4  -1    0.15    0.43
   7  -4   1    0.77    0.39
   7   4   1    0.42    0.30
   7   4   1    0.45    0.51
  -7   4  -1    0.13    0.41
   7   4   1    0.66    0.37
   7   4   1    0.88    0.36
   8  -4   1    1.01    0.66
  -8  -4  -1    1.62    0.57
   8  -4   1    1.65    0.66
  -8  -4  -1    1.46    0.61
  -8  -4  -1    1.74    0.55
  -8  -4  -1    1.56    0.51
   8  -4   1    1.42    0.53
  -8   4  -1    1.03    0.46
   8   4   1    1.14    0.48
   8   4   1    1.52    0.64
   8   4   1    1.04    0.61
  -8   4  -1    0.84    0.54
  -9  -4  -1    9.65    1.45
  -9  -4  -1    7.49    1.39
   9  -4   1    6.56    1.33
  -9  -4  -1    8.33    1.35
  -9  -4  -1    6.14    1.31
   9  -4   1    6.06    1.39
  -9  -4  -1    5.53    1.28
   9   4   1    6.80    1.41
   9   4   1    4.29    1.27
  -9   4  -1    6.44    1.32
   9   4   1    5.98    1.27
  -9   4  -1    5.47    1.26
  -9   4  -1    7.18    1.29
  10  -4   1    0.86    0.70
 -10  -4  -1   -0.41    0.48
  10  -4   1   -0.11    0.58
 -10  -4  -1    0.16    0.54
 -10  -4  -1   -0.87    0.44
 -10  -4  -1    0.21    0.54
 -10  -4  -1   -0.19    0.47
  10   4   1   -0.67    0.51
  10   4   1    0.02    0.58
 -10   4  -1   -0.99    0.40
 -10   4  -1   -0.53    0.44
 -10   4  -1   -0.91    0.38
  10   4   1    0.41    0.46
  11  -4   1    3.88    1.04
 -11  -4  -1    2.90    0.84
 -11  -4  -1    4.18    0.91
  11  -4   1    2.86    0.87
 -11  -4  -1    2.63    0.82
 -11  -4  -1    3.35    0.86
 -11  -4  -1    3.11    0.89
  11   4   1    2.45    0.84
  11   4   1    4.80    0.96
  11   4   1    3.66    0.98
 -11   4  -1    2.36    0.79
 -11   4  -1    3.30    0.85
 -12  -4  -1   -0.24    0.48
 -12  -4  -1    0.17    0.55
  12  -4   1    0.29    0.62
 -12  -4  -1    0.47    0.58
 -12  -4  -1    0.25    0.53
 -12  -4  -1    0.40    0.45
 -12  -4  -1    0.02    0.60
  12  -4   1   -0.67    0.61
  12   4   1    0.69    0.61
 -12   4  -1    0.36    0.47
 -12   4  -1   -0.40    0.34
  13  -4   1    1.36    0.64
 -13  -4  -1    3.07    0.69
  13  -4   1    1.27    0.66
 -13  -4  -1    1.96    0.63
 -13  -4  -1    0.92    0.50
 -13  -4  -1    2.51    0.56
 -13   4  -1    0.44    0.52
  13   4   1    1.76    0.65
 -13   4  -1    1.53    0.46
  14  -4   1   -0.35    0.41
  14  -4   1   -0.01    0.39
 -14  -4  -1    0.41    0.33
 -14  -4  -1    0.31    0.45
 -14  -4  -1    0.81    0.29
 -14  -4  -1   -0.24    0.56
 -14   4  -1    0.01    0.30
  14   4   1    0.67    0.46
  14  -5  -1    0.05    0.47
  14  -5  -1   -0.64    0.39
 -14  -5   1    0.07    0.37
 -14  -5   1    0.20    0.44
 -14  -5   1   -0.49    0.56
 -14  -5   1   -0.18    0.28
 -14   5   1   -0.53    0.33
  14   5  -1   -0.23    0.41
 -14   5   1    0.31    0.30
  13  -5  -1   -0.08    0.57
 -13  -5   1   -0.43    0.39
 -13  -5   1   -0.60    0.35
  13  -5  -1   -0.66    0.46
 -13  -5   1   -0.36    0.72
 -13  -5   1    0.24    0.43
 -13  -5   1   -0.65    0.43
 -13   5   1   -0.72    0.31
  13   5  -1    0.32    0.53
 -13   5   1    0.07    0.44
  12  -5  -1    1.89    0.80
 -12  -5   1    3.35    0.88
 -12  -5   1    2.83    0.76
 -12  -5   1    1.76    0.62
 -12  -5   1    0.48    0.56
 -12  -5   1    1.85    0.65
  12  -5  -1    3.02    0.86
 -12   5   1    0.15    0.49
  12   5  -1    2.16    0.72
 -12   5   1    1.26    0.59
 -12   5   1    1.20    0.54
 -11  -5   1    1.96    0.65
 -11  -5   1    2.93    0.73
  11  -5  -1    1.19    0.76
  11  -5  -1    0.76    0.76
 -11  -5   1    1.84    0.74
 -11  -5   1    1.37    0.65
 -11  -5   1    2.59    0.74
 -11  -5   1    1.28    0.62
 -11  -5   1    1.25    0.57
  11   5  -1    1.26    0.63
 -11   5   1    0.59    0.49
 -11   5   1    1.46    0.62
 -11   5   1    1.05    0.63
  11   5  -1    1.39    0.66
 -11   5   1    0.24    0.57
  11   5  -1    2.32    0.76
 -10  -5   1    0.60    0.45
 -10  -5   1    0.85    0.61
 -10  -5   1    0.37    0.45
 -10  -5   1    1.27    0.60
  10  -5  -1    1.08    0.56
  10  -5  -1    0.20    0.64
  10  -5  -1    1.30    0.78
 -10  -5   1   -0.22    0.53
 -10  -5   1    1.20    0.58
 -10  -5   1    0.31    0.54
 -10   5   1   -0.03    0.45
 -10   5   1    1.67    0.57
  10   5  -1    1.91    0.60
 -10   5   1    0.53    0.51
  10   5  -1    0.46    0.55
  10   5  -1    0.53    0.43
 -10   5   1    0.07    0.47
 -10   5   1    0.03    0.43
  10   5  -1    0.94    0.58
  -9  -5   1    3.13    0.76
  -9  -5   1    1.76    0.79
   9  -5  -1    2.28    0.73
  -9  -5   1    4.43    0.84
  -9  -5   1    3.25    0.75
  -9  -5   1    2.21    0.75
  -9  -5   1    3.21    0.78
   9  -5  -1    4.38    1.00
   9  -5  -1    2.26    0.87
  -9  -5   1    2.30    0.77
  -9  -5   1    2.65    0.70
  -9   5   1    2.32    0.74
  -9   5   1    2.14    0.73
  -9   5   1    2.92    0.72
   9   5  -1    2.96    0.79
  -9   5   1    4.11    0.81
  -9   5   1    1.95    0.74
   9   5  -1    3.54    0.87
   9   5  -1    2.06    0.80
   9   5  -1    2.14    0.65
  -8  -5   1    1.32    0.57
  -8  -5   1    1.14    0.57
   8  -5  -1    0.94    0.67
   8  -5  -1    1.62    0.77
  -8  -5   1    1.28    0.46
  -8  -5   1    1.52    0.54
  -8  -5   1    1.78    0.61
   8  -5  -1    1.21    0.54
  -8   5   1    0.51    0.52
  -8   5   1    1.50    0.53
   8   5  -1    0.64    0.44
   8   5  -1    1.47    0.53
   8   5  -1    1.61    0.48
  -8   5   1    1.20    0.57
   8   5  -1    1.45    0.41
   8   5  -1    1.77    0.47
   8   5  -1    0.34    0.56
  -7  -5   1    9.69    1.54
  -7  -5   1    8.41    1.50
  -7  -5   1    8.61    1.49
   7  -5  -1    7.29    1.46
  -7  -5   1   12.30    1.59
   7  -5  -1   11.19    1.53
   7  -5  -1    5.13    1.48
  -7   5   1    9.10    1.54
   7   5  -1    8.21    1.52
  -7   5   1    7.16    1.52
   7   5  -1    8.58    1.56
   7   5  -1    7.82    1.39
   7   5  -1    6.04    1.46
   7   5  -1    8.79    1.44
   7   5  -1    7.90    1.41
   7   5  -1    6.72    1.43
   6  -5  -1    6.45    1.36
  -6  -5   1    7.71    1.30
   6  -5  -1    5.79    1.22
   6  -5  -1    5.79    1.20
  -6  -5   1    8.22    1.31
  -6   5   1    8.17    1.31
   6   5  -1    9.77    1.41
   6   5  -1    5.20    1.14
   6   5  -1    6.13    1.24
   6   5  -1    6.64    1.25
   6   5  -1    5.87    1.17
   6   5  -1    8.31    1.23
   6   5  -1    6.91    1.20
   5  -5  -1   23.23    3.88
   5  -5  -1   27.39    3.88
  -5  -5   1   22.60    3.87
   5  -5  -1   27.29    3.89
   5   5  -1   23.04    3.83
   5   5  -1   24.18    3.88
  -5   5   1   26.29    3.88
  -5   5   1   27.09    3.92
   5   5  -1   23.47    3.88
   5   5  -1   18.20    3.81
   4  -5  -1   47.98    8.23
   4  -5  -1   55.24    8.22
  -4  -5   1   51.35    8.22
   4  -5  -1   48.12    8.22
  -4   5   1   43.08    8.22
  -4   5   1   41.65    8.24
   4   5  -1   56.69    8.20
   4   5  -1   56.86    8.24
   4   5  -1   57.82    8.19
   4   5  -1   54.26    8.23
   4   5  -1   49.76    8.21
   3  -5  -1   10.82    1.64
   3  -5  -1    9.59    1.61
   3  -5  -1    8.62    1.63
   3  -5  -1   13.36    1.64
  -3   5   1   11.49    1.66
   3   5  -1    9.68    1.59
  -3   5   1    8.46    1.64
   3   5  -1    9.52    1.62
   3   5  -1    9.20    1.58
   3   5  -1    8.45    1.62
   2  -5  -1    4.28    0.69
  -2  -5   1    3.53    0.69
   2  -5  -1    4.60    0.72
   2  -5  -1    4.08    0.68
   2  -5  -1    5.68    0.73
  -2  -5   1    2.81    0.65
  -2  -5   1    4.22    0.70
   2   5  -1    3.06    0.65
   2   5  -1    4.05    0.70
   2   5  -1    4.06    0.66
  -2   5   1    3.39    0.68
   2   5  -1    3.27    0.64
  -2   5   1    5.06    0.74
   2   5  -1    3.64    0.66
  -2   5   1    4.72    0.75
   1  -5  -1  200.40   34.98
   1  -5  -1  212.46   35.00
  -1  -5   1  203.22   34.99
  -1  -5   1  235.63   34.99
  -1   5   1  243.81   35.01
  -1   5   1  218.56   34.98
   1   5  -1  203.86   34.98
  -1   5   1  219.69   34.99
   1   5  -1  230.00   34.98
   1   5  -1  222.89   35.00
   1   5  -1  215.21   34.98
  -1   5   1  202.54   34.98
  -1   5   1  253.94   35.01
   0  -5   1  143.00   22.29
   0  -5  -1  121.26   22.29
   0  -5  -1  145.14   22.28
   0   5  -1  138.83   22.29
   0   5   1  118.64   22.27
   0   5  -1  161.27   22.28
   0   5  -1  155.68   22.30
   0   5   1  121.88   22.27
   0   5  -1  162.40   22.29
   0   5  -1  148.81   22.30
   0   5   1  127.64   22.29
   0   5  -1  138.08   22.27
  -1  -5  -1   39.33    6.52
   1  -5   1   42.67    6.53
  -1  -5  -1   38.97    6.52
   1  -5   1   42.33    6.53
  -1  -5  -1   35.92    6.53
  -1   5  -1   47.96    6.54
   1   5   1   42.43    6.52
   1   5   1   41.53    6.54
  -1   5  -1   39.50    6.51
  -1   5  -1   41.51    6.54
  -1   5  -1   43.95    6.51
   1   5   1   38.00    6.51
  -1   5  -1   37.62    6.53
  -2  -5  -1   26.55    5.11
   2  -5   1   34.90    5.13
   2  -5   1   36.36    5.14
   2  -5   1   30.49    5.13
  -2   5  -1   31.82    5.14
  -2   5  -1   33.50    5.25
   2   5   1   33.18    5.14
  -2   5  -1   30.43    5.16
  -2   5  -1   32.13    5.11
   2   5   1   35.58    5.14
   2   5   1   28.80    5.11
  -2   5  -1   32.30    5.12
   3  -5   1   19.64    2.75
   3  -5   1   15.18    2.75
  -3  -5  -1   14.72    2.74
   3  -5   1   18.30    2.75
  -3   5  -1   17.24    2.79
   3   5   1   17.75    2.76
   3   5   1   14.94    2.72
  -3   5  -1   16.90    2.77
  -3   5  -1   15.66    2.73
   3   5   1   18.82    2.73
   3   5   1   16.04    2.76
  -4  -5  -1    1.12    0.37
   4  -5   1    1.22    0.38
   4  -5   1    1.63    0.38
  -4   5  -1    0.92    0.33
  -4   5  -1    0.95    0.46
  -4   5  -1    0.86    0.32
   4   5   1    0.97    0.37
   4   5   1    0.72    0.36
   4   5   1    1.07    0.30
   4   5   1    1.08    0.30
   4   5   1    1.41    0.32
   5  -5   1   30.33    4.79
   5  -5   1   33.00    4.81
  -5  -5  -1   28.95    4.80
  -5  -5  -1   29.51    4.80
   5   5   1   31.14    4.77
   5   5   1   26.15    4.75
  -5   5  -1   25.81    4.79
   5   5   1   26.67    4.76
   5   5   1   32.74    4.86
   5   5   1   29.97    4.82
  -5   5  -1   35.84    4.83
   5   5   1   28.05    4.80
   6  -5   1   -0.03    0.24
   6  -5   1    0.21    0.34
   6  -5   1    0.23    0.54
  -6  -5  -1   -0.21    0.36
  -6  -5  -1   -0.02    0.29
   6   5   1   -0.22    0.24
   6   5   1   -0.41    0.45
   6   5   1    0.22    0.27
   6   5   1    0.18    0.29
  -6   5  -1   -0.38    0.38
  -7  -5  -1   16.49    2.47
  -7  -5  -1   14.91    2.49
   7  -5   1   11.12    2.48
   7  -5   1   14.78    2.46
  -7  -5  -1   18.33    2.54
   7  -5   1   17.69    2.56
   7   5   1   14.88    2.62
   7   5   1   16.36    2.60
  -7   5  -1   15.16    2.51
   7   5   1   10.95    2.46
   7   5   1   13.34    2.43
  -8  -5  -1   13.70    2.20
   8  -5   1   13.08    2.26
  -8  -5  -1   13.22    2.15
  -8  -5  -1   14.80    2.19
   8  -5   1   15.00    2.30
   8  -5   1    9.71    2.06
  -8  -5  -1   11.09    2.10
  -8  -5  -1   14.80    2.23
  -8  -5  -1   13.57    2.17
  -8  -5  -1    9.82    2.14
   8   5   1   11.68    2.16
  -8   5  -1    9.84    2.13
   8   5   1    8.86    2.10
  -8   5  -1   10.95    2.11
   8   5   1   11.24    2.16
  -8   5  -1   13.00    2.18
  -8   5  -1   13.48    2.15
  -9  -5  -1    3.20    0.80
  -9  -5  -1    2.18    0.80
  -9  -5  -1    3.57    0.80
   9  -5   1    3.77    0.98
  -9  -5  -1    3.64    0.74
  -9  -5  -1    1.73    0.77
  -9  -5  -1    1.65    0.73
  -9  -5  -1    2.47    0.72
   9  -5   1    2.17    0.81
   9  -5   1    3.99    0.94
   9   5   1    3.43    0.86
  -9   5  -1    1.86    0.71
  -9   5  -1    3.16    0.83
  -9   5  -1    2.40    0.73
   9   5   1    2.04    0.76
   9   5   1    1.65    0.80
 -10  -5  -1    0.32    0.49
 -10  -5  -1    0.61    0.58
  10  -5   1    0.32    0.61
 -10  -5  -1    0.90    0.58
  10  -5   1    0.19    0.67
 -10  -5  -1    0.23    0.49
 -10  -5  -1    0.54    0.60
  10   5   1    0.70    0.63
 -10   5  -1   -0.28    0.52
  10   5   1   -0.12    0.50
  10   5   1    1.27    0.69
 -10   5  -1    0.60    0.48
 -10   5  -1    0.04    0.46
  11  -5   1    4.49    1.04
 -11  -5  -1    3.40    0.85
 -11  -5  -1    4.00    0.95
 -11  -5  -1    3.87    0.91
 -11  -5  -1    3.58    0.88
 -11  -5  -1    2.83    0.87
  11  -5   1    5.42    1.12
 -11   5  -1    3.38    0.84
 -11   5  -1    3.05    0.85
  11   5   1    2.77    0.94
  11   5   1    2.89    0.95
 -12  -5  -1    2.23    0.58
 -12  -5  -1    0.91    0.60
  12  -5   1    1.82    0.71
 -12  -5  -1    1.90    0.67
 -12  -5  -1    0.73    0.69
 -12  -5  -1    2.20    0.67
  12  -5   1    1.00    0.68
 -12  -5  -1    0.42    0.48
  12   5   1    1.13    0.61
 -12   5  -1    1.94    0.57
 -12   5  -1    1.46    0.57
  12   5   1    0.75    0.62
 -13  -5  -1    0.07    0.44
 -13  -5  -1    0.80    0.48
 -13  -5  -1   -0.46    0.72
  13  -5   1    0.94    0.54
 -13  -5  -1    0.39    0.49
 -13  -5  -1   -0.01    0.40
  13  -5   1   -0.18    0.45
 -13  -5  -1    0.01    0.33
 -13   5  -1   -0.16    0.41
 -13   5  -1    0.43    0.34
  13   5   1   -0.34    0.48
  14  -5   1    0.33    0.42
 -14  -5  -1    0.25    0.25
 -14  -5  -1   -0.02    0.56
  14  -5   1    0.23    0.43
  14   5   1    0.22    0.39
 -14   5  -1    0.05    0.31
  14  -6  -1    0.36    0.43
 -14  -6   1    0.32    0.58
  14  -6  -1    0.18    0.43
 -14  -6   1    0.86    0.34
 -14  -6   1    0.51    0.43
 -14   6   1    1.10    0.33
 -14   6   1   -0.07    0.34
  13  -6  -1    0.21    0.56
 -13  -6   1    0.22    0.79
 -13  -6   1   -0.62    0.38
 -13  -6   1    0.68    0.42
  13  -6  -1    0.51    0.53
 -13  -6   1    0.40    0.48
 -13  -6   1   -0.25    0.38
 -13   6   1    0.55    0.44
 -13   6   1    1.16    0.42
  12  -6  -1    0.25    0.66
 -12  -6   1   -0.03    0.63
 -12  -6   1   -0.07    0.83
 -12  -6   1    0.40    0.49
 -12  -6   1    0.37    0.56
 -12  -6   1   -0.19    0.71
 -12  -6   1    0.37    0.53
  12  -6  -1   -0.01    0.61
 -12  -6   1    0.17    0.49
 -12   6   1    0.24    0.45
  12   6  -1   -0.24    0.46
  12   6  -1    0.03    0.50
 -12   6   1   -0.54    0.44
 -11  -6   1    3.64    0.80
 -11  -6   1    0.99    0.74
 -11  -6   1    3.76    0.86
 -11  -6   1    3.72    0.94
  11  -6  -1    2.72    0.92
 -11  -6   1    2.62    1.21
  11  -6  -1    4.34    1.04
 -11  -6   1    3.95    0.81
  11  -6  -1    2.10    0.83
 -11  -6   1    1.73    0.78
 -11   6   1    4.10    0.81
  11   6  -1    1.89    0.83
 -11   6   1    3.54    0.81
 -11   6   1    3.54    0.80
  11   6  -1    1.44    0.75
  11   6  -1    1.52    0.76
 -10  -6   1    3.03    1.08
  10  -6  -1    4.63    1.22
 -10  -6   1    5.04    1.07
 -10  -6   1    5.34    1.11
  10  -6  -1    3.63    1.04
 -10  -6   1    3.58    1.03
 -10  -6   1    5.47    1.17
 -10  -6   1    4.00    1.08
 -10  -6   1    5.68    1.10
  10  -6  -1    5.42    1.24
  10   6  -1    4.23    1.15
 -10   6   1    6.45    1.11
  10   6  -1    4.49    1.13
  10   6  -1    4.44    1.19
 -10   6   1    5.40    1.11
 -10   6   1    5.45    1.10
  10   6  -1    5.18    1.12
  -9  -6   1    8.76    1.43
   9  -6  -1    5.23    1.31
  -9  -6   1    6.30    1.34
  -9  -6   1    6.72    1.32
   9  -6  -1    6.64    1.47
  -9  -6   1    5.32    1.27
  -9  -6   1    8.18    1.41
  -9  -6   1    5.72    1.34
  -9  -6   1    5.36    1.30
  -9  -6   1    7.21    1.37
   9  -6  -1    7.70    1.51
  -9   6   1    5.92    1.30
   9   6  -1    4.79    1.32
  -9   6   1    7.11    1.35
   9   6  -1    9.12    1.51
  -9   6   1    7.74    1.36
  -9   6   1    9.05    1.44
   9   6  -1    6.25    1.24
  -8  -6   1    0.16    0.46
  -8  -6   1    0.14    0.49
  -8  -6   1    0.06    0.46
  -8  -6   1    0.89    0.43
  -8  -6   1    0.46    0.52
   8  -6  -1    0.31    0.48
   8  -6  -1    0.29    0.64
  -8  -6   1    0.25    0.43
  -8  -6   1    0.16    0.49
  -8  -6   1    0.69    0.54
   8  -6  -1    0.26    0.51
  -8   6   1    0.19    0.46
  -8   6   1    0.87    0.52
  -8   6   1   -0.26    0.31
   8   6  -1    1.30    0.55
  -8   6   1   -0.03    0.50
   8   6  -1    0.58    0.37
   8   6  -1    0.16    0.62
   8   6  -1    1.14    0.37
  -8   6   1    0.55    0.50
  -7  -6   1    2.00    0.68
  -7  -6   1    3.46    0.76
   7  -6  -1    2.64    0.70
  -7  -6   1    2.99    0.76
   7  -6  -1    3.01    0.68
   7  -6  -1    4.13    0.89
  -7  -6   1    3.08    0.77
   7   6  -1    3.50    0.91
   7   6  -1    2.41    0.61
  -7   6   1    2.95    0.75
   7   6  -1    2.53    0.77
  -7   6   1    2.81    0.79
   7   6  -1    2.85    0.67
   7   6  -1    2.98    0.69
   7   6  -1    3.69    0.63
  -6  -6   1   31.45    5.62
  -6  -6   1   36.79    5.59
   6  -6  -1   32.78    5.58
   6  -6  -1   35.42    5.59
   6  -6  -1   41.89    5.66
  -6  -6   1   34.06    5.58
   6   6  -1   30.04    5.55
   6   6  -1   34.01    5.64
   6   6  -1   32.14    5.53
  -6   6   1   27.05    5.60
   6   6  -1   37.65    5.61
   6   6  -1   38.05    5.57
   6   6  -1   40.00    5.55
   5  -6  -1   18.86    3.24
  -5  -6   1   17.45    3.22
   5  -6  -1   18.36    3.29
   5  -6  -1   21.01    3.23
   5   6  -1   21.94    3.18
   5   6  -1   19.91    3.20
   5   6  -1   19.20    3.24
   5   6  -1   21.22    3.21
   5   6  -1   19.58    3.19
  -5   6   1   18.92    3.28
   5   6  -1   18.10    3.27
   5   6  -1   19.89    3.23
   4  -6  -1   21.10    3.02
   4  -6  -1   19.53    3.02
  -4  -6   1   18.54    3.01
   4   6  -1   17.02    2.97
   4   6  -1   19.85    2.97
  -4   6   1   14.47    3.02
   4   6  -1   19.51    3.02
   4   6  -1   18.51    3.01
  -4   6   1   16.25    3.04
   4   6  -1   18.97    2.99
   3  -6  -1   50.42    6.83
   3  -6  -1   46.48    6.82
   3  -6  -1   38.02    6.83
   3   6  -1   41.92    6.78
  -3   6   1   41.79    6.85
   3   6  -1   38.62    6.79
   3   6  -1   48.22    6.83
   3   6  -1   42.81    6.82
  -3   6   1   36.20    6.82
   2  -6  -1   15.07    2.54
  -2  -6   1   12.98    2.53
   2  -6  -1   17.14    2.57
  -2   6   1   16.91    2.57
   2   6  -1   12.48    2.51
   2   6  -1   15.95    2.55
   2   6  -1   15.56    2.51
  -2   6   1   17.65    2.56
   2   6  -1   15.33    2.51
   2   6  -1   16.56    2.52
   2   6  -1   17.81    2.52
  -2   6   1   15.85    2.52
  -1  -6   1    7.86    1.24
   1  -6  -1    7.61    1.26
   1  -6  -1    8.45    1.25
   1   6  -1    6.56    1.21
   1   6  -1    6.91    1.19
  -1   6   1    5.83    1.20
  -1   6   1    7.67    1.24
   1   6  -1    6.33    1.24
   1   6  -1    7.29    1.20
  -1   6   1    7.22    1.21
  -1   6   1    7.76    1.26
  -1   6   1    7.66    1.25
   1   6  -1    7.35    1.22
   1   6  -1    8.38    1.21
   0  -6  -1    2.83    0.59
   0  -6   1    3.25    0.60
   0  -6  -1    3.59    0.60
   0   6  -1    2.15    0.53
   0   6  -1    2.35    0.59
   0   6   1    2.45    0.54
   0   6   1    3.22    0.61
   0   6  -1    2.86    0.57
   0   6  -1    3.27    0.57
   0   6   1    3.44    0.61
   0   6  -1    3.52    0.55
   0   6   1    3.46    0.56
   0   6  -1    2.84    0.53
   1  -6   1    1.05    0.37
   1  -6   1    1.27    0.31
  -1  -6  -1    1.66    0.36
  -1  -6  -1    2.00    0.36
   1   6   1    1.89    0.38
   1   6   1    0.91    0.30
   1   6   1    1.18    0.29
  -1   6  -1    1.85    0.30
  -1   6  -1    0.85    0.28
  -1   6  -1    0.82    0.35
   1   6   1    0.61    0.29
  -1   6  -1    1.10    0.42
  -1   6  -1    1.25    0.28
   2  -6   1   26.04    3.59
  -2  -6  -1   19.42    3.56
  -2  -6  -1   27.68    3.60
  -2   6  -1   23.84    3.56
  -2   6  -1   24.65    3.55
  -2   6  -1   25.58    3.62
  -2   6  -1   22.96    3.56
  -2   6  -1   21.78    3.60
   2   6   1   22.77    3.55
   2   6   1   18.51    3.58
   2   6   1   16.64    3.55
   2   6   1   18.06    3.55
   2   6   1   25.98    3.60
   3  -6   1    3.72    0.79
   3  -6   1    4.70    0.78
  -3  -6  -1    4.32    0.81
  -3   6  -1    3.75    0.75
   3   6   1    4.57    0.82
  -3   6  -1    4.52    0.85
  -3   6  -1    4.95    0.77
   3   6   1    4.23    0.74
   3   6   1    4.45    0.75
  -3   6  -1    3.97    0.74
  -3   6  -1    3.33    0.80
   3   6   1    3.14    0.79
   4  -6   1    1.64    0.43
   4  -6   1    1.56    0.38
  -4  -6  -1    1.36    0.43
   4   6   1    1.38    0.33
  -4   6  -1    0.92    0.36
   4   6   1    0.93    0.34
   4   6   1    2.02    0.58
  -4   6  -1    1.08    0.52
   4   6   1    1.49    0.33
   4   6   1    0.57    0.36
   4   6   1    1.14    0.37
   5  -6   1   56.76    7.81
   5  -6   1   49.22    7.80
   5  -6   1   47.32    7.84
  -5  -6  -1   48.89    7.81
  -5  -6  -1   48.38    7.79
   5   6   1   49.22    7.77
   5   6   1   49.56    7.82
   5   6   1   49.42    7.82
   5   6   1   39.82    7.75
   5   6   1   51.61    7.75
   5   6   1   44.98    7.84
  -6  -6  -1   33.92    4.98
   6  -6   1   32.11    4.97
   6  -6   1   26.70    4.99
   6  -6   1   33.88    4.96
  -6  -6  -1   29.74    4.94
   6   6   1   39.61    5.06
   6   6   1   23.59    4.93
   6   6   1   28.01    4.96
  -6   6  -1   32.85    4.99
   6   6   1   29.12    4.92
  -7  -6  -1    3.20    0.77
   7  -6   1    1.78    0.80
   7  -6   1    3.00    0.69
  -7  -6  -1    3.25    0.78
  -7  -6  -1    2.51    0.72
  -7  -6  -1    2.06    0.61
  -7   6  -1    2.47    0.64
  -7   6  -1    2.19    0.75
   7   6   1    2.22    0.61
   7   6   1    2.66    0.70
   7   6   1    2.98    0.82
  -8  -6  -1    7.64    1.49
  -8  -6  -1    6.50    1.45
   8  -6   1    8.31    1.46
  -8  -6  -1    7.77    1.51
  -8  -6  -1    8.76    1.58
  -8  -6  -1    9.64    1.54
  -8  -6  -1   10.49    1.58
   8  -6   1    6.05    1.55
   8  -6   1    5.20    1.52
  -8  -6  -1    7.43    1.48
  -8   6  -1    7.55    1.48
  -8   6  -1    9.24    1.53
   8   6   1    6.15    1.48
   8   6   1    5.90    1.50
   8   6   1    9.56    1.61
  -8   6  -1    8.75    1.52
  -9  -6  -1    5.39    0.94
  -9  -6  -1    3.68    0.92
  -9  -6  -1    2.78    0.85
   9  -6   1    3.45    1.05
  -9  -6  -1    2.29    0.86
   9  -6   1    4.66    1.07
   9  -6   1    2.76    0.91
  -9  -6  -1    4.64    0.95
  -9  -6  -1    4.89    0.98
   9  -6   1    2.51    0.92
   9   6   1    3.01    0.91
  -9   6  -1    4.36    0.90
  -9   6  -1    3.62    0.93
   9   6   1    2.98    0.97
   9   6   1    2.28    0.93
  -9   6  -1    3.74    0.91
 -10  -6  -1    0.56    0.51
  10  -6   1   -0.51    0.51
 -10  -6  -1    0.66    0.58
 -10  -6  -1    0.52    0.53
 -10  -6  -1   -0.18    0.53
 -10  -6  -1    0.59    0.51
  10  -6   1   -0.42    0.62
 -10   6  -1   -0.09    0.45
  10   6   1    1.41    0.71
 -10   6  -1    0.26    0.45
  10   6   1    0.40    0.57
 -10   6  -1   -0.51    0.50
  10   6   1   -0.36    0.54
 -11  -6  -1    0.07    0.43
 -11  -6  -1    0.19    0.54
  11  -6   1    0.04    0.66
 -11  -6  -1    0.32    0.55
 -11  -6  -1   -0.23    0.45
 -11  -6  -1   -0.23    0.45
  11  -6   1    0.89    0.65
  11   6   1    0.76    0.62
 -11   6  -1    0.41    0.43
 -11   6  -1   -0.05    0.53
  11   6   1   -0.14    0.56
  11   6   1   -0.30    0.57
 -11   6  -1    0.30    0.48
 -12  -6  -1   -0.25    0.84
 -12  -6  -1    0.20    0.50
 -12  -6  -1   -0.56    0.45
 -12  -6  -1    0.07    0.41
  12  -6   1   -0.09    0.58
 -12  -6  -1    0.03    0.45
 -12  -6  -1   -0.08    0.44
  12  -6   1   -0.35    0.55
 -12   6  -1   -0.31    0.40
  12   6   1   -0.07    0.50
 -12   6  -1   -0.16    0.33
  12   6   1    0.27    0.56
  13  -6   1    0.12    0.47
  13  -6   1    0.59    0.51
 -13  -6  -1    0.51    0.32
 -13  -6  -1    0.01    0.70
 -13  -6  -1    0.36    0.45
 -13  -6  -1   -0.05    0.40
 -13  -6  -1    0.46    0.43
 -13   6  -1    0.73    0.32
  13   6   1   -0.02    0.41
 -13   6  -1   -0.51    0.33
 -14  -6  -1   -0.02    0.48
  14  -6   1   -0.02    0.36
 -14   6  -1   -0.03    0.26
  14  -7  -1   -0.21    0.51
 -14  -7   1    0.12    0.27
 -14  -7   1   -0.12    0.52
  14  -7  -1    0.71    0.45
 -14   7   1    0.59    0.28
 -14   7   1    0.45    0.33
 -13  -7   1    0.93    0.52
 -13  -7   1    1.20    0.56
 -13  -7   1    0.49    0.40
 -13  -7   1    0.75    0.83
  13  -7  -1    1.19    0.65
  13  -7  -1    1.17    0.58
 -13   7   1    1.23    0.49
 -13   7   1    1.92    0.48
 -12  -7   1    0.63    0.48
 -12  -7   1    0.26    0.56
  12  -7  -1    2.28    0.81
  12  -7  -1    1.83    0.65
 -12  -7   1    0.55    0.96
 -12  -7   1    1.23    0.59
 -12  -7   1    1.64    0.64
  12   7  -1    1.41    0.61
 -12   7   1    0.73    0.51
 -12   7   1    1.71    0.56
 -11  -7   1    1.19    0.63
 -11  -7   1    0.73    0.58
 -11  -7   1    0.48    0.51
  11  -7  -1    0.01    0.64
 -11  -7   1    1.57    1.05
 -11  -7   1    0.04    0.56
 -11  -7   1    0.22    0.48
 -11  -7   1    0.00    0.50
  11  -7  -1   -0.18    0.59
 -11  -7   1    1.14    0.63
  11  -7  -1    1.67    0.69
  11   7  -1    0.27    0.56
 -11   7   1    0.57    0.51
 -11   7   1    1.60    0.61
 -11   7   1    1.05    0.54
  11   7  -1   -0.02    0.53
 -10  -7   1    0.48    0.63
  10  -7  -1    0.26    0.74
  10  -7  -1   -0.64    0.54
 -10  -7   1   -0.39    0.52
 -10  -7   1    0.43    0.54
 -10  -7   1   -0.90    0.46
 -10  -7   1    0.80    0.54
  10  -7  -1    0.24    0.76
 -10  -7   1    0.37    0.50
 -10  -7   1   -0.80    0.83
 -10   7   1    0.82    0.56
 -10   7   1   -0.33    0.47
  10   7  -1    0.52    0.54
  10   7  -1    1.39    0.71
 -10   7   1   -0.11    0.45
   9  -7  -1    5.21    1.50
  -9  -7   1    6.17    1.38
   9  -7  -1    7.85    1.42
  -9  -7   1    9.13    1.47
  -9  -7   1   10.39    1.52
  -9  -7   1    9.17    1.48
   9  -7  -1    7.68    1.57
  -9  -7   1    6.37    1.36
  -9  -7   1    7.53    1.44
  -9  -7   1    6.09    1.81
  -9  -7   1    9.07    1.50
   9   7  -1    4.71    1.37
  -9   7   1    5.52    1.37
  -9   7   1    5.95    1.38
   9   7  -1    7.74    1.33
   9   7  -1    4.45    1.44
  -9   7   1    9.06    1.48
  -8  -7   1    5.48    1.09
   8  -7  -1    4.15    1.22
  -8  -7   1    5.45    1.56
  -8  -7   1    3.91    1.05
  -8  -7   1    5.34    1.08
  -8  -7   1    5.61    1.10
   8  -7  -1    5.10    1.09
  -8  -7   1    3.82    1.01
  -8  -7   1    4.13    1.06
   8  -7  -1    4.99    1.18
  -8  -7   1    4.50    1.06
  -8  -7   1    4.01    1.07
  -8   7   1    5.54    1.11
  -8   7   1    6.32    1.11
  -8   7   1    5.46    1.15
   8   7  -1    4.40    1.11
   8   7  -1    3.66    0.94
  -8   7   1    5.28    1.05
   8   7  -1    6.15    1.15
   8   7  -1    4.09    1.10
   7  -7  -1    0.75    0.70
   7  -7  -1    1.03    0.48
  -7  -7   1    1.45    0.88
  -7  -7   1    2.31    0.62
   7  -7  -1   -0.02    0.61
  -7  -7   1    1.58    0.57
  -7  -7   1    1.40    0.60
  -7  -7   1    1.58    0.54
  -7  -7   1    1.46    0.55
  -7  -7   1    2.07    0.67
   7   7  -1    1.33    0.71
   7   7  -1    1.36    0.48
   7   7  -1    1.20    0.42
   7   7  -1    1.93    0.45
   7   7  -1    1.26    0.62
  -7   7   1    1.17    0.66
   7   7  -1    1.48    0.47
  -7   7   1    0.92    0.46
  -6  -7   1    0.77    0.42
   6  -7  -1    0.19    0.41
   6  -7  -1    0.37    0.48
  -6  -7   1    0.06    0.41
   6  -7  -1    0.48    0.40
  -6  -7   1   -0.10    0.38
  -6  -7   1   -0.19    0.33
   6   7  -1    0.16    0.33
   6   7  -1    0.12    0.31
   6   7  -1    0.33    0.27
  -6   7   1    0.37    0.53
   6   7  -1    0.16    0.31
   6   7  -1    1.14    0.60
   6   7  -1    0.23    0.37
   6   7  -1    0.26    0.26
  -5  -7   1    0.15    0.39
   5  -7  -1    0.80    0.33
  -5  -7   1    0.06    0.27
   5  -7  -1    0.58    0.58
  -5  -7   1   -0.33    0.33
   5  -7  -1    0.72    0.37
   5   7  -1   -0.27    0.36
   5   7  -1    0.25    0.23
   5   7  -1    0.04    0.26
   5   7  -1   -0.07    0.22
   5   7  -1    0.04    0.36
   5   7  -1    0.10    0.33
  -5   7   1    0.17    0.50
   5   7  -1    0.56    0.25
   4  -7  -1   27.61    4.85
  -4  -7   1   28.85    4.85
  -4  -7   1   25.57    4.87
   4  -7  -1   38.06    4.89
   4  -7  -1   26.53    4.89
   4   7  -1   36.91    4.89
   4   7  -1   34.56    4.88
  -4   7   1   21.37    4.88
   4   7  -1   32.81    4.83
   4   7  -1   28.32    4.82
   4   7  -1   31.65    4.81
   3  -7  -1   34.70    5.79
  -3   7   1   33.69    5.82
   3   7  -1   36.86    5.75
   3   7  -1   39.26    5.74
   3   7  -1   33.89    5.78
   3   7  -1   35.74    5.79
   2  -7  -1    3.90    0.65
  -2  -7   1    3.07    0.66
   2   7  -1    3.89    0.59
  -2   7   1    2.04    0.63
   2   7  -1    2.89    0.59
   2   7  -1    2.78    0.64
  -2   7   1    4.21    0.76
   1  -7  -1   34.54    4.78
  -1  -7   1   28.82    4.76
   1   7  -1   34.82    4.75
  -1   7   1   30.96    4.77
   1   7  -1   26.34    4.73
   1   7  -1   28.23    4.74
  -1   7   1   28.71    4.79
   1   7  -1   28.73    4.73
   1   7  -1   31.60    4.77
  -1   7   1   31.15    4.75
   1   7  -1   23.56    4.75
  -1   7   1   30.54    4.79
   0  -7   1  139.46   19.99
   0   7   1  120.62   19.98
   0   7   1  105.44   19.97
   0   7  -1  136.08   19.95
   0   7  -1  119.84   19.98
   0   7  -1  118.56   19.97
   0   7   1  112.28   19.95
   0   7  -1  141.87   19.96
   0   7  -1  132.87   19.99
   0   7   1  129.25   19.96
   0   7   1  121.47   19.99
  -1  -7  -1    5.58    0.89
   1  -7   1    5.99    0.90
  -1   7  -1    4.50    0.84
   1   7   1    4.69    0.86
  -1   7  -1    4.31    0.83
   1   7   1    4.51    0.89
   1   7   1    3.86    0.88
   1   7   1    5.00    0.85
   1   7   1    4.27    0.82
  -1   7  -1    6.82    0.96
  -1   7  -1    4.06    0.88
  -2  -7  -1   20.25    4.06
   2  -7   1   31.56    4.10
  -2  -7  -1   25.47    4.07
   2   7   1   21.33    4.05
   2   7   1   24.79    4.10
   2   7   1   25.44    4.04
  -2   7  -1   21.52    4.05
  -2   7  -1   27.56    4.06
  -2   7  -1   28.54    4.14
  -2   7  -1   24.61    4.09
   2   7   1   29.83    4.10
  -2   7  -1   25.77    4.05
  -3  -7  -1   22.65    3.55
   3  -7   1   25.85    3.56
   3  -7   1   23.81    3.59
  -3   7  -1   17.86    3.57
  -3   7  -1   22.26    3.52
  -3   7  -1   18.41    3.50
   3   7   1   23.29    3.51
   3   7   1   19.47    3.52
   3   7   1   21.84    3.61
  -3   7  -1   26.92    3.54
   3   7   1   19.78    3.55
  -3   7  -1   20.35    3.57
   3   7   1   22.52    3.56
   4  -7   1   16.16    2.28
   4  -7   1   15.25    2.28
   4  -7   1   15.62    2.35
  -4  -7  -1   11.70    2.26
  -4  -7  -1   12.67    2.27
  -4   7  -1   12.99    2.37
   4   7   1   12.56    2.24
   4   7   1   12.27    2.22
   4   7   1   13.38    2.21
   4   7   1   14.70    2.30
   4   7   1   13.28    2.22
   4   7   1   13.47    2.31
  -5  -7  -1    0.58    0.40
   5  -7   1    0.99    0.46
  -5  -7  -1    0.60    0.43
   5  -7   1    0.70    0.40
  -5  -7  -1    0.40    0.39
   5  -7   1    0.46    0.31
   5   7   1    0.08    0.32
   5   7   1    0.34    0.29
   5   7   1   -0.05    0.45
  -5   7  -1    0.15    0.51
   5   7   1    0.19    0.27
   5   7   1   -0.01    0.38
  -6  -7  -1    1.22    0.43
   6  -7   1    0.72    0.48
  -6  -7  -1    1.54    0.54
   6  -7   1    0.54    0.49
  -6  -7  -1    0.90    0.44
  -6  -7  -1    0.49    0.51
   6  -7   1    1.75    0.69
  -6   7  -1    1.92    0.68
   6   7   1    0.36    0.54
   6   7   1    1.41    0.54
   6   7   1    0.70    0.41
  -7  -7  -1    4.90    1.11
  -7  -7  -1    6.69    1.20
   7  -7   1    2.57    1.00
  -7  -7  -1    7.37    1.19
  -7  -7  -1    5.17    1.13
   7  -7   1    6.61    1.17
   7  -7   1    6.94    1.22
  -7  -7  -1    4.73    1.04
  -7  -7  -1    7.91    1.17
  -7  -7  -1    5.85    1.11
  -7  -7  -1    6.70    1.13
   7  -7   1    2.80    1.11
   7   7   1    5.07    1.03
   7   7   1    4.25    1.10
   7   7   1    4.00    1.15
  -7   7  -1    4.45    1.15
  -7   7  -1    5.68    1.09
  -7   7  -1    5.10    1.04
  -7   7  -1    4.72    1.06
  -8  -7  -1    7.62    1.36
   8  -7   1    4.22    1.35
  -8  -7  -1    6.30    1.32
  -8  -7  -1    8.72    1.41
   8  -7   1    5.61    1.34
  -8  -7  -1    5.02    1.26
  -8  -7  -1    6.09    1.29
   8  -7   1    5.21    1.28
  -8  -7  -1    6.41    1.33
  -8  -7  -1    8.04    1.37
   8   7   1    7.42    1.37
  -8   7  -1    7.52    1.33
   8   7   1    4.78    1.38
  -8   7  -1    5.90    1.28
  -8   7  -1    6.82    1.33
  -8   7  -1    6.08    1.37
   8   7   1    8.07    1.42
   9  -7   1    0.37    0.70
  -9  -7  -1    1.03    0.58
   9  -7   1    0.91    0.62
  -9  -7  -1    3.08    0.72
  -9  -7  -1    2.11    0.73
   9  -7   1    0.55    0.70
  -9  -7  -1   -0.01    0.53
   9  -7   1    0.92    0.79
  -9  -7  -1    1.08    0.58
  -9  -7  -1    2.23    0.75
  -9   7  -1    1.57    0.60
   9   7   1    2.37    0.85
  -9   7  -1    1.24    0.63
   9   7   1    1.78    0.68
   9   7   1    1.17    0.66
  -9   7  -1    1.48    0.65
  10  -7   1   -0.75    0.56
 -10  -7  -1    0.89    0.56
 -10  -7  -1    0.02    0.53
 -10  -7  -1    0.90    0.59
 -10  -7  -1    0.29    0.52
  10  -7   1   -0.17    0.66
 -10  -7  -1    0.59    0.54
  10   7   1   -0.19    0.52
 -10   7  -1   -0.06    0.55
  10   7   1   -0.08    0.56
 -10   7  -1    1.57    0.57
 -10   7  -1    1.59    0.55
  10   7   1    0.45    0.67
 -11  -7  -1    3.91    1.27
 -11  -7  -1    4.53    0.93
  11  -7   1    3.66    0.92
 -11  -7  -1    4.68    0.93
 -11  -7  -1    2.05    0.81
 -11  -7  -1    4.79    0.88
 -11  -7  -1    5.84    1.07
  11  -7   1    4.19    1.03
  11   7   1    1.00    0.78
 -11   7  -1    2.26    0.82
 -11   7  -1    3.48    0.85
 -11   7  -1    4.11    0.89
  11   7   1    3.93    0.93
  11   7   1    3.86    0.99
  12  -7   1   -0.27    0.55
 -12  -7  -1   -0.36    0.37
  12  -7   1   -0.74    0.50
 -12  -7  -1    0.05    0.43
 -12  -7  -1    0.79    0.47
 -12  -7  -1    0.05    0.37
 -12  -7  -1    0.21    0.80
  12   7   1    0.34    0.54
 -12   7  -1    0.55    0.46
 -12   7  -1    0.08    0.34
  12   7   1    0.80    0.53
 -13  -7  -1    0.08    0.37
 -13  -7  -1    0.63    0.65
 -13  -7  -1   -0.72    0.31
  13  -7   1   -0.39    0.46
 -13  -7  -1    0.09    0.28
 -13   7  -1   -0.06    0.23
 -13   7  -1    0.19    0.38
  14  -8  -1    0.00    0.42
 -14   8   1    0.15    0.41
 -14   8   1    0.25    0.42
 -13  -8   1   -0.03    0.31
  13  -8  -1   -0.28    0.41
 -13  -8   1    0.32    0.40
 -13  -8   1   -0.40    0.60
  13  -8  -1   -0.11    0.50
 -13   8   1    0.61    0.44
 -13   8   1    0.19    0.32
 -13   8   1   -0.70    0.34
 -12  -8   1   -0.13    0.51
  12  -8  -1    0.34    0.52
 -12  -8   1    0.38    0.81
 -12  -8   1    0.83    0.47
 -12  -8   1   -0.12    0.45
 -12  -8   1   -0.21    0.35
  12  -8  -1    0.75    0.63
 -12   8   1   -0.02    0.40
 -12   8   1   -0.33    0.41
  12   8  -1   -0.25    0.49
 -12   8   1    0.10    0.43
  11  -8  -1    1.22    0.74
 -11  -8   1    0.78    0.56
 -11  -8   1    1.50    0.62
 -11  -8   1    0.90    0.55
 -11  -8   1    0.96    0.52
  11  -8  -1   -0.31    0.59
 -11  -8   1    1.28    0.58
 -11  -8   1    1.51    0.59
 -11  -8   1    0.92    1.02
  11  -8  -1    1.16    0.68
 -11   8   1    0.56    0.50
 -11   8   1    0.88    0.53
 -11   8   1    1.16    0.57
  11   8  -1    1.34    0.62
  11   8  -1   -0.01    0.61
 -10  -8   1   -0.46    0.43
  10  -8  -1    0.26    0.66
 -10  -8   1    0.20    0.59
  10  -8  -1   -0.33    0.65
 -10  -8   1    0.42    0.56
 -10  -8   1   -0.16    0.96
 -10  -8   1    0.22    0.49
 -10  -8   1    0.50    0.49
 -10  -8   1    0.50    0.57
  10   8  -1    0.81    0.70
 -10   8   1    0.77    0.56
 -10   8   1    0.10    0.51
 -10   8   1    1.00    0.50
  10   8  -1   -0.75    0.54
  -9  -8   1   24.47    3.29
   9  -8  -1   20.77    3.35
  -9  -8   1   24.32    3.68
   9  -8  -1   15.89    3.38
  -9  -8   1   25.83    3.30
  -9  -8   1   19.20    3.24
  -9  -8   1   14.12    3.27
   9  -8  -1   15.23    3.28
  -9  -8   1   22.05    3.27
  -9  -8   1   21.96    3.25
  -9  -8   1   19.70    3.27
   9   8  -1   17.27    3.36
   9   8  -1   10.92    3.24
  -9   8   1   20.01    3.25
  -9   8   1   21.27    3.25
   9   8  -1   18.19    3.19
  -9   8   1   18.36    3.23
  -8  -8   1   -0.18    0.55
   8  -8  -1    0.52    0.76
  -8  -8   1   -0.90    0.46
  -8  -8   1   -0.35    0.77
  -8  -8   1   -0.77    0.48
  -8  -8   1    0.43    0.49
  -8  -8   1   -0.15    0.52
  -8  -8   1    0.34    0.49
  -8  -8   1   -0.51    0.45
   8  -8  -1   -0.15    0.64
  -8  -8   1    0.72    0.55
   8  -8  -1   -0.17    0.41
   8  -8  -1    0.60    0.62
   8   8  -1   -0.24    0.55
   8   8  -1    0.28    0.39
  -8   8   1    0.00    0.54
   8   8  -1    0.49    0.68
  -8   8   1   -0.18    0.46
  -8   8   1    0.77    0.56
  -7  -8   1   11.40    2.03
  -7  -8   1   11.05    2.02
   7  -8  -1   10.56    2.18
  -7  -8   1   11.54    2.07
  -7  -8   1   12.89    2.06
  -7  -8   1   11.69    2.04
  -7  -8   1    9.76    2.01
   7  -8  -1    9.77    2.02
  -7  -8   1   13.03    2.06
   7  -8  -1    8.40    2.01
  -7  -8   1    9.10    1.97
   7  -8  -1   12.51    2.16
  -7   8   1   10.66    2.11
   7   8  -1   13.44    2.13
   7   8  -1   12.31    1.92
   7   8  -1    8.93    2.09
   7   8  -1   10.72    1.96
  -7   8   1   14.32    2.07
  -7   8   1   13.53    2.07
  -7   8   1    8.98    1.98
  -7   8   1   14.05    2.12
   6  -8  -1   14.71    2.50
   6  -8  -1   17.26    2.60
  -6  -8   1   16.06    2.48
  -6  -8   1   14.16    2.48
  -6  -8   1   15.42    2.50
  -6  -8   1   13.73    2.47
   6   8  -1   15.16    2.47
  -6   8   1   15.28    2.65
   6   8  -1   14.64    2.66
   6   8  -1   12.04    2.44
   6   8  -1   15.68    2.44
   5  -8  -1    1.61    0.66
  -5  -8   1    1.52    0.46
  -5  -8   1    1.53    0.57
  -5  -8   1    1.12    0.52
   5  -8  -1    1.81    0.55
   5  -8  -1    1.84    0.56
   5  -8  -1    0.80    0.44
  -5  -8   1    1.14    0.42
   5   8  -1    0.77    0.43
   5   8  -1    1.29    0.43
   5   8  -1    1.12    0.42
   5   8  -1    1.48    0.43
   5   8  -1    1.03    0.63
   5   8  -1    1.13    0.35
  -5   8   1    1.61    0.56
   5   8  -1    1.18    0.37
  -4  -8   1   10.80    1.90
  -4  -8   1   12.99    2.03
   4  -8  -1   12.66    1.90
   4  -8  -1   13.67    2.09
  -4  -8   1   10.46    1.88
   4   8  -1   10.45    1.93
   4   8  -1   12.06    1.83
   4   8  -1   11.35    1.89
   4   8  -1    9.77    1.85
   4   8  -1    9.67    1.84
  -4   8   1   11.89    2.03
   3  -8  -1   23.59    3.68
   3  -8  -1   23.41    3.64
  -3  -8   1   17.17    3.64
   3   8  -1   20.89    3.58
   3   8  -1   20.88    3.64
   3   8  -1   22.31    3.61
  -3   8   1   24.90    3.70
   3   8  -1   24.36    3.66
   3   8  -1   24.48    3.61
   2  -8  -1   16.84    2.38
  -2  -8   1   15.38    2.36
  -2  -8   1   13.52    2.37
   2  -8  -1   13.48    2.41
   2   8  -1   13.67    2.33
   2   8  -1   14.39    2.31
   2   8  -1   13.00    2.36
   2   8  -1   15.13    2.32
  -2   8   1   14.99    2.39
  -2   8   1   12.39    2.35
   1  -8  -1   11.84    1.83
   1  -8  -1   11.77    1.87
  -1  -8   1   12.45    1.84
  -1  -8   1   11.05    1.86
  -1   8   1   11.10    1.87
   1   8  -1   12.30    1.80
  -1   8   1   12.35    1.86
   1   8  -1    9.03    1.82
   1   8  -1   11.90    1.81
   1   8  -1   10.28    1.84
   1   8  -1    8.33    1.78
   0  -8   1    0.92    0.35
   0  -8  -1    1.25    0.40
   0  -8   1    1.74    0.47
   0   8  -1    0.55    0.39
   0   8  -1    1.54    0.40
   0   8   1    1.28    0.34
   0   8  -1    1.25    0.31
   0   8  -1    0.99    0.35
   0   8   1    1.22    0.36
   0   8  -1    1.43    0.33
   0   8   1    0.73    0.38
   0   8  -1    1.10    0.32
   1  -8   1   24.91    4.64
  -1  -8  -1   27.94    4.60
   1  -8   1   30.41    4.61
   1   8   1   28.18    4.61
  -1   8  -1   31.77    4.57
  -1   8  -1   26.68    4.60
   1   8   1   29.15    4.62
  -1   8  -1   30.33    4.64
  -1   8  -1   25.04    4.57
  -1   8  -1   30.31    4.58
   1   8   1   28.20    4.56
   2  -8   1   16.14    2.70
   2  -8   1   19.97    2.66
  -2  -8  -1   15.76    2.62
  -2   8  -1   15.14    2.60
  -2   8  -1   14.06    2.62
   2   8   1   15.20    2.66
  -2   8  -1   16.63    2.71
   2   8   1   14.45    2.60
  -2   8  -1   17.65    2.62
   2   8   1   17.28    2.66
   3  -8   1   13.77    2.47
  -3  -8  -1   11.91    2.41
  -3  -8  -1   14.36    2.53
   3  -8   1   18.21    2.45
   3   8   1   14.06    2.36
  -3   8  -1   14.16    2.50
  -3   8  -1   17.78    2.41
   3   8   1   13.90    2.38
  -3   8  -1   12.62    2.39
   3   8   1   16.80    2.51
   3   8   1   17.04    2.44
   3   8   1   11.94    2.43
   3   8   1   15.53    2.41
  -4  -8  -1    8.49    1.51
  -4  -8  -1    8.61    1.51
   4  -8   1    9.26    1.53
  -4  -8  -1    6.96    1.50
  -4  -8  -1    9.07    1.51
   4  -8   1   11.78    1.70
  -4  -8  -1    9.39    1.53
   4   8   1    8.40    1.46
   4   8   1    8.01    1.40
   4   8   1    6.89    1.41
   4   8   1    7.60    1.59
  -4   8  -1    8.03    1.44
  -4   8  -1    7.31    1.57
   5  -8   1   28.33    4.50
  -5  -8  -1   22.95    4.40
  -5  -8  -1   30.09    4.45
   5  -8   1   29.73    4.45
  -5  -8  -1   26.68    4.42
  -5  -8  -1   23.39    4.41
  -5   8  -1   30.30    4.52
   5   8   1   24.54    4.39
   5   8   1   32.69    4.50
   5   8   1   26.85    4.49
  -6  -8  -1   11.70    1.93
  -6  -8  -1   10.42    1.97
   6  -8   1    9.40    1.89
  -6  -8  -1    9.68    1.88
  -6  -8  -1   10.72    1.92
   6  -8   1   10.26    1.94
  -6  -8  -1   11.27    1.89
   6  -8   1   12.04    2.05
  -6  -8  -1   10.53    1.93
   6  -8   1   12.49    2.04
  -6  -8  -1   10.01    1.87
  -6   8  -1   11.62    1.91
  -6   8  -1   12.46    1.89
   6   8   1   11.79    1.99
   6   8   1    9.44    2.01
  -6   8  -1    9.24    1.96
   6   8   1    8.00    1.79
  -7  -8  -1    5.03    1.10
  -7  -8  -1    4.72    1.07
   7  -8   1    5.15    1.26
   7  -8   1    5.41    1.12
  -7  -8  -1    4.88    1.14
  -7  -8  -1    6.16    1.15
  -7  -8  -1    5.91    1.15
  -7  -8  -1    5.38    1.13
   7  -8   1    6.03    1.27
  -7  -8  -1    4.80    1.06
   7  -8   1    5.54    1.17
  -7  -8  -1    5.46    1.19
  -7   8  -1    5.04    1.09
  -7   8  -1    4.66    1.12
   7   8   1    4.10    1.08
  -7   8  -1    3.96    1.18
  -7   8  -1    5.57    1.12
   7   8   1    4.14    1.18
  -8  -8  -1   -0.05    0.53
   8  -8   1    0.53    0.70
   8  -8   1    3.05    0.85
   8  -8   1    2.04    0.65
  -8  -8  -1    1.81    0.67
  -8  -8  -1    1.27    0.64
  -8  -8  -1    0.50    0.57
  -8  -8  -1    1.19    0.56
  -8  -8  -1    0.93    0.68
   8  -8   1    0.48    0.59
  -8  -8  -1    0.32    0.58
   8   8   1    0.33    0.61
   8   8   1    1.38    0.83
  -8   8  -1    0.53    0.64
  -8   8  -1    0.92    0.56
  -8   8  -1    1.25    0.59
   9  -8   1   -0.79    0.59
  -9  -8  -1    0.10    0.60
  -9  -8  -1    0.04    0.51
  -9  -8  -1    0.52    0.59
  -9  -8  -1    0.97    0.51
  -9  -8  -1   -0.77    0.43
   9  -8   1    0.39    0.67
   9  -8   1    0.54    0.59
  -9  -8  -1   -0.32    0.48
  -9   8  -1    1.13    0.58
   9   8   1    0.22    0.60
  -9   8  -1   -0.16    0.42
   9   8   1    0.48    0.68
  -9   8  -1   -0.22    0.48
 -10  -8  -1    1.80    0.69
  10  -8   1    0.90    0.76
 -10  -8  -1    0.98    0.63
 -10  -8  -1    1.54    0.63
 -10  -8  -1    1.84    0.64
 -10  -8  -1    1.16    0.58
 -10  -8  -1    1.22    0.98
  10   8   1    0.73    0.67
 -10   8  -1    1.32    0.60
  10   8   1    1.42    0.68
 -10   8  -1    1.26    0.56
 -10   8  -1    1.34    0.61
  11  -8   1    0.63    0.67
 -11  -8  -1    1.42    0.62
 -11  -8  -1    2.22    0.66
 -11  -8  -1    1.94    0.64
 -11  -8  -1    1.33    0.53
 -11  -8  -1    1.40    0.96
 -11   8  -1    1.07    0.57
  11   8   1    1.18    0.65
 -11   8  -1    1.35    0.60
 -11   8  -1    1.74    0.56
 -12  -8  -1    0.17    0.74
 -12  -8  -1   -0.24    0.35
 -12  -8  -1    0.03    0.41
 -12  -8  -1   -0.42    0.42
 -12  -8  -1    0.26    0.41
  12  -8   1    0.02    0.40
  12  -8   1    0.48    0.57
  12   8   1    0.08    0.48
 -12   8  -1    0.03    0.39
 -12   8  -1   -0.10    0.31
 -13  -8  -1   -0.10    0.20
  13  -8   1    0.18    0.38
 -13  -8  -1   -0.25    0.61
 -13  -8  -1   -0.13    0.32
 -13   8  -1   -0.16    0.30
 -13   8  -1   -0.20    0.21
  13  -9  -1    0.29    0.47
 -13  -9   1    0.49    0.52
 -13  -9   1    0.67    0.31
 -13   9   1    0.44    0.35
 -13   9   1    0.61    0.33
 -12  -9   1    0.63    0.48
 -12  -9   1   -0.21    0.33
  12  -9  -1   -0.14    0.49
 -12  -9   1   -0.29    0.71
 -12  -9   1    0.27    0.48
 -12  -9   1    0.19    0.41
  12   9  -1    0.13    0.47
 -12   9   1   -0.66    0.31
 -12   9   1    0.42    0.42
 -12   9   1   -0.41    0.37
 -11  -9   1    0.58    0.51
 -11  -9   1    1.37    0.97
  11  -9  -1    1.91    0.74
 -11  -9   1    1.58    0.85
 -11  -9   1    0.11    0.54
 -11  -9   1    0.90    0.56
 -11  -9   1    1.82    0.58
  11  -9  -1    1.78    0.71
 -11   9   1    0.98    0.55
  11   9  -1    0.45    0.66
 -11   9   1    1.54    0.55
 -11   9   1    0.46    0.45
 -10  -9   1    0.18    0.57
 -10  -9   1    1.03    0.59
 -10  -9   1    1.65    0.61
 -10  -9   1    1.39    0.59
  10  -9  -1    0.59    0.67
 -10  -9   1    0.02    0.55
 -10  -9   1    1.70    1.09
 -10  -9   1    1.16    0.59
 -10  -9   1    1.30    0.54
  10  -9  -1    0.19    0.75
  10   9  -1    0.73    0.63
  10   9  -1    0.01    0.65
 -10   9   1    1.49    0.59
 -10   9   1    0.86    0.60
 -10   9   1    1.72    0.60
   9  -9  -1    1.96    0.88
  -9  -9   1    0.67    0.54
  -9  -9   1    0.85    0.55
  -9  -9   1    1.33    0.64
   9  -9  -1    1.01    0.72
  -9  -9   1    1.53    0.62
  -9  -9   1    1.99    0.70
   9  -9  -1    1.51    0.80
  -9  -9   1    1.28    0.62
  -9  -9   1    1.41    0.61
  -9  -9   1    1.52    1.16
  -9  -9   1    0.86    0.66
   9   9  -1    0.40    0.65
  -9   9   1    1.60    0.69
  -9   9   1    0.92    0.60
   9   9  -1    0.29    0.73
  -9   9   1    0.19    0.55
  -8  -9   1    0.03    0.54
  -8  -9   1    0.29    0.59
   8  -9  -1   -0.42    0.57
  -8  -9   1    0.52    0.58
  -8  -9   1    0.49    0.57
   8  -9  -1    0.94    0.59
  -8  -9   1   -0.26    0.47
   8  -9  -1    0.51    0.82
  -8  -9   1    0.07    0.50
   8  -9  -1   -0.14    0.60
   8  -9  -1    0.23    0.74
  -8  -9   1   -0.58    0.57
   8   9  -1   -0.82    0.62
  -8   9   1    0.62    0.52
  -8   9   1   -0.23    0.47
  -8   9   1    0.41    0.43
   8   9  -1    0.73    0.44
   8   9  -1    1.70    0.70
   7  -9  -1    2.51    0.76
  -7  -9   1    2.28    0.74
   7  -9  -1    1.36    0.69
   7  -9  -1    1.96    0.86
   7  -9  -1    0.91    0.90
  -7  -9   1    2.24    0.73
  -7  -9   1    1.70    0.66
   7  -9  -1    2.15    0.78
  -7  -9   1    1.78    0.65
  -7  -9   1    1.84    0.68
  -7  -9   1    2.29    0.76
   7   9  -1    1.72    0.77
  -7   9   1    2.23    0.61
  -7   9   1    3.51    0.77
  -7   9   1    1.35    0.68
  -7   9   1    2.71    0.87
   7   9  -1    1.31    0.56
  -7   9   1    2.75    0.76
   7   9  -1    1.45    0.84
  -6  -9   1    0.36    0.48
  -6  -9   1   -0.47    0.41
   6  -9  -1   -0.69    0.58
  -6  -9   1    1.29    0.66
  -6  -9   1    0.21    0.58
   6  -9  -1    0.41    0.64
   6  -9  -1   -0.17    0.70
  -6  -9   1    0.91    0.49
   6  -9  -1    0.56    0.51
   6  -9  -1   -0.91    0.47
   6   9  -1    0.44    0.48
   6   9  -1   -0.16    0.36
  -6   9   1    0.75    0.51
  -6   9   1    0.12    0.53
   6   9  -1   -0.03    0.29
   6   9  -1    0.62    0.55
  -6   9   1    0.37    0.46
  -6   9   1    0.45    0.50
  -5  -9   1    0.86    0.41
  -5  -9   1    1.47    0.45
   5  -9  -1    0.29    0.66
   5  -9  -1    0.04    0.49
  -5  -9   1    1.58    0.59
   5  -9  -1    0.71    0.50
  -5  -9   1    1.30    0.53
   5   9  -1    1.32    0.36
   5   9  -1    1.34    0.56
   5   9  -1    0.49    0.38
   5   9  -1    0.60    0.32
   5   9  -1    1.08    0.55
  -5   9   1    0.33    0.65
   5   9  -1   -0.10    0.34
   4  -9  -1    8.80    1.54
  -4  -9   1   10.84    1.57
   4  -9  -1   10.22    1.71
   4  -9  -1    5.88    1.48
  -4  -9   1    7.32    1.49
  -4  -9   1   12.35    1.66
  -4   9   1    8.65    1.63
   4   9  -1    7.22    1.39
   4   9  -1    8.21    1.45
   4   9  -1    7.14    1.51
   4   9  -1    7.64    1.42
   3  -9  -1   26.79    3.90
  -3  -9   1   23.21    3.82
  -3  -9   1   24.91    3.86
   3  -9  -1   27.52    3.84
   3   9  -1   21.32    3.75
   3   9  -1   24.06    3.79
   3   9  -1   23.19    3.83
   3   9  -1   16.72    3.81
   3   9  -1   24.01    3.77
  -3   9   1   25.18    3.90
  -2  -9   1    3.01    0.69
  -2  -9   1    1.41    0.58
   2  -9  -1    2.27    0.54
   2  -9  -1    2.65    0.66
  -2   9   1    2.19    0.67
   2   9  -1    2.12    0.48
   2   9  -1    1.83    0.45
   2   9  -1    2.03    0.56
   2   9  -1    2.60    0.52
  -1  -9   1   41.85    5.81
   1  -9  -1   29.15    5.77
  -1  -9   1   38.37    5.83
   1  -9  -1   33.56    5.82
   1   9  -1   40.59    5.78
   1   9  -1   35.33    5.75
  -1   9   1   38.75    5.82
   1   9  -1   34.61    5.76
   1   9  -1   35.75    5.74
   1   9  -1   31.94    5.79
   0  -9   1    4.69    1.04
   0  -9   1    5.91    1.18
   0  -9  -1    5.18    1.04
   0  -9  -1    6.27    1.16
   0   9   1    5.33    1.02
   0   9  -1    5.80    0.99
   0   9  -1    5.95    0.98
   0   9   1    5.35    1.05
   0   9  -1    5.07    1.01
   0   9  -1    4.54    0.99
   0   9  -1    6.04    0.99
   0   9  -1    6.65    1.09
   0   9   1    5.49    1.05
   1  -9   1    6.42    1.28
  -1  -9  -1    6.59    1.14
  -1  -9  -1    7.76    1.27
   1  -9   1    5.50    1.15
  -1   9  -1    5.12    1.07
   1   9   1    5.08    1.10
   1   9   1    7.37    1.18
  -1   9  -1    5.85    1.06
  -1   9  -1    5.96    1.17
  -1   9  -1    6.88    1.13
  -1   9  -1    6.14    1.09
   2  -9   1   20.26    2.87
  -2  -9  -1   15.61    2.90
   2  -9   1   17.55    2.87
  -2  -9  -1   15.85    2.87
   2  -9   1   17.30    2.90
  -2   9  -1   19.67    2.84
   2   9   1   17.61    2.84
  -2   9  -1   19.38    2.94
  -2   9  -1   16.38    2.88
  -2   9  -1   15.81    2.84
  -2   9  -1   15.28    2.80
   2   9   1   17.34    2.88
   3  -9   1    0.64    0.34
  -3  -9  -1    1.15    0.47
  -3  -9  -1    0.17    0.41
   3  -9   1   -0.14    0.42
   3  -9   1    0.17    0.54
  -3   9  -1    0.84    0.59
   3   9   1    0.30    0.36
   3   9   1    1.14    0.46
  -3   9  -1    0.36    0.36
   3   9   1    0.37    0.44
   4  -9   1    0.68    0.47
  -4  -9  -1    0.93    0.46
   4  -9   1    0.53    0.44
  -4  -9  -1    0.47    0.41
  -4  -9  -1    0.79    0.44
   4  -9   1    0.17    0.56
  -4  -9  -1    0.16    0.43
   4   9   1   -0.19    0.37
   4   9   1    0.32    0.58
   4   9   1   -0.01    0.47
  -4   9  -1    0.51    0.62
  -5  -9  -1   -0.51    0.44
  -5  -9  -1   -0.03    0.39
  -5  -9  -1   -0.47    0.38
   5  -9   1    0.63    0.51
  -5  -9  -1    0.30    0.45
  -5  -9  -1   -0.39    0.53
   5  -9   1    0.03    0.44
  -5  -9  -1    0.99    0.49
   5  -9   1    0.16    0.67
   5  -9   1    0.47    0.41
   5  -9   1    0.34    0.45
  -5  -9  -1    0.23    0.56
  -5   9  -1   -0.73    0.36
  -5   9  -1    0.25    0.39
   5   9   1    0.59    0.41
  -5   9  -1    0.85    0.48
   5   9   1    0.57    0.63
   5   9   1   -0.71    0.48
  -6  -9  -1    1.55    0.63
  -6  -9  -1    0.96    0.57
   6  -9   1    1.95    0.69
  -6  -9  -1    2.11    0.64
   6  -9   1    2.01    0.77
  -6  -9  -1    2.05    0.66
  -6  -9  -1    1.57    0.74
   6  -9   1    2.43    0.89
  -6  -9  -1    2.33    0.63
   6  -9   1    2.49    0.78
  -6  -9  -1    1.51    0.56
  -6   9  -1    3.11    0.69
  -6   9  -1    1.73    0.61
   6   9   1    0.94    0.75
  -6   9  -1    1.25    0.66
  -6   9  -1    1.60    0.68
   6   9   1    0.43    0.64
   7  -9   1    0.10    0.70
  -7  -9  -1   -0.71    0.38
  -7  -9  -1    2.08    0.67
  -7  -9  -1   -0.81    0.48
  -7  -9  -1    0.51    0.46
  -7  -9  -1   -0.79    0.44
   7  -9   1   -0.91    0.48
  -7  -9  -1    0.42    0.50
   7  -9   1    0.22    0.69
   7  -9   1    0.01    0.62
  -7  -9  -1    0.57    0.58
  -7   9  -1   -0.41    0.33
  -7   9  -1    0.45    0.45
   7   9   1    0.27    0.74
  -7   9  -1   -0.14    0.44
   7   9   1   -0.42    0.53
  -8  -9  -1    5.57    1.08
   8  -9   1    4.35    1.16
   8  -9   1    4.17    1.06
  -8  -9  -1    3.70    0.96
   8  -9   1    5.72    1.09
  -8  -9  -1    5.48    1.10
  -8  -9  -1    3.46    1.01
   8  -9   1    4.94    1.16
  -8  -9  -1    5.99    1.04
  -8  -9  -1    1.81    0.89
  -8  -9  -1    4.52    1.10
  -8   9  -1    2.71    0.94
   8   9   1    3.98    1.08
  -8   9  -1    3.46    0.98
   8   9   1    6.15    1.28
  -8   9  -1    6.13    1.09
  -9  -9  -1    1.32    0.74
   9  -9   1    1.00    0.65
  -9  -9  -1    2.15    0.71
  -9  -9  -1    1.18    0.61
  -9  -9  -1    1.72    0.61
   9  -9   1    1.04    0.67
   9  -9   1    0.07    0.71
  -9  -9  -1    0.55    0.57
  -9  -9  -1    2.31    0.66
   9   9   1    2.14    0.85
   9   9   1    1.44    0.70
  -9   9  -1    1.79    0.69
  -9   9  -1    1.01    0.62
  -9   9  -1    1.52    0.59
  10  -9   1   -0.51    0.56
 -10  -9  -1    0.88    0.49
 -10  -9  -1   -0.17    0.44
  10  -9   1   -0.59    0.45
 -10  -9  -1   -0.16    0.49
 -10  -9  -1    0.18    0.51
 -10  -9  -1    1.09    0.58
  10   9   1    0.49    0.59
 -10   9  -1   -0.28    0.43
  10   9   1    0.19    0.56
 -10   9  -1   -0.17    0.41
 -10   9  -1    0.30    0.51
 -11  -9  -1    0.51    0.48
  11  -9   1    1.86    0.59
 -11  -9  -1    1.10    0.48
 -11  -9  -1    0.67    0.58
 -11  -9  -1    0.43    0.53
  11  -9   1    1.72    0.72
 -11   9  -1    1.40    0.55
 -11   9  -1    1.36    0.52
 -11   9  -1    2.43    0.61
  11   9   1    2.39    0.71
 -12  -9  -1   -0.59    0.37
 -12  -9  -1    0.10    0.29
  12  -9   1    0.49    0.51
 -12  -9  -1    0.20    0.40
 -12   9  -1    0.43    0.31
 -12   9  -1    0.33    0.37
  13  -9   1   -0.08    0.36
 -13   9  -1    0.47    0.29
  13 -10  -1    0.24    0.35
 -13 -10   1   -0.03    0.22
 -13  10   1    0.34    0.23
 -13  10   1   -0.08    0.29
 -12 -10   1   -0.14    0.28
 -12 -10   1    1.23    0.66
 -12 -10   1   -0.34    0.35
  12 -10  -1   -0.09    0.48
 -12  10   1    0.45    0.35
 -12  10   1    0.16    0.34
 -12  10   1    0.41    0.39
 -11 -10   1    0.34    0.49
  11 -10  -1   -0.21    0.47
  11 -10  -1    0.32    0.61
 -11 -10   1    0.48    0.77
 -11 -10   1   -0.08    0.40
 -11  10   1    0.45    0.42
  11  10  -1    0.44    0.60
 -11  10   1    0.23    0.45
 -11  10   1    0.85    0.44
 -10 -10   1    1.37    0.67
 -10 -10   1    1.59    0.64
  10 -10  -1    0.95    0.68
  10 -10  -1    1.83    0.83
 -10 -10   1    1.74    0.65
 -10 -10   1    1.79    0.58
 -10  10   1    1.49    0.62
  10  10  -1    2.13    0.80
 -10  10   1    1.78    0.63
  10  10  -1    0.51    0.61
 -10  10   1    1.96    0.64
  -9 -10   1    1.08    0.64
  -9 -10   1    1.89    0.71
  -9 -10   1    1.50    0.67
  -9 -10   1    3.00    0.77
   9 -10  -1    3.09    0.72
   9 -10  -1    1.35    0.84
   9 -10  -1    1.79    0.84
  -9 -10   1    0.70    0.60
  -9  10   1    1.86    0.68
  -9  10   1    2.43    0.72
   9  10  -1    1.11    0.76
   9  10  -1    2.37    0.92
  -9  10   1    0.25    0.58
  -8 -10   1    2.76    0.74
   8 -10  -1    2.25    0.79
   8 -10  -1    3.31    0.98
  -8 -10   1    1.78    0.77
  -8 -10   1    1.37    0.79
   8 -10  -1    1.83    0.84
   8 -10  -1    1.01    0.75
   8 -10  -1    0.88    0.76
  -8 -10   1    1.10    0.64
  -8 -10   1    1.35    0.75
  -8  10   1    1.54    0.66
  -8  10   1    2.50    0.73
  -8  10   1    2.06    0.68
   8  10  -1    2.36    0.80
   8  10  -1    1.78    0.89
  -7 -10   1    3.29    1.06
   7 -10  -1    4.68    1.15
   7 -10  -1    3.64    1.05
   7 -10  -1    3.44    1.11
  -7 -10   1    5.87    1.10
   7 -10  -1    4.65    1.19
  -7 -10   1    5.59    1.13
   7 -10  -1    5.57    1.35
  -7 -10   1    4.94    1.07
  -7 -10   1    5.04    1.16
  -7  10   1    4.57    1.08
  -7  10   1    5.19    1.06
   7  10  -1    4.02    1.04
   7  10  -1    4.61    0.97
   7  10  -1    4.41    1.23
  -7  10   1    5.95    1.11
  -6 -10   1    3.99    0.96
  -6 -10   1    4.96    1.02
   6 -10  -1    5.03    1.18
   6 -10  -1    4.44    1.12
  -6 -10   1    5.37    1.04
  -6 -10   1    4.63    1.08
   6 -10  -1    4.05    1.06
   6 -10  -1    3.33    1.02
   6 -10  -1    4.71    1.26
  -6 -10   1    4.78    1.08
  -6  10   1    4.33    1.01
   6  10  -1    4.66    1.20
   6  10  -1    3.59    0.96
  -6  10   1    4.65    0.98
  -6  10   1    3.83    1.00
   6  10  -1    4.02    0.90
  -5 -10   1    2.47    0.70
  -5 -10   1    2.24    0.61
   5 -10  -1    1.66    0.88
   5 -10  -1    3.09    0.86
  -5 -10   1    2.99    0.66
   5 -10  -1    2.20    0.71
   5 -10  -1    1.74    0.70
  -5 -10   1    1.80    0.67
  -5 -10   1    2.00    0.73
  -5 -10   1    2.26    0.75
   5 -10  -1    2.57    0.69
  -5  10   1    2.25    0.59
  -5  10   1    1.66    0.82
   5  10  -1    1.59    0.52
   5  10  -1    2.71    0.73
   5  10  -1    3.19    0.92
  -5  10   1    2.95    0.77
   5  10  -1    2.55    0.61
  -5  10   1    1.99    0.67
   4 -10  -1   12.26    2.27
  -4 -10   1   13.96    2.13
   4 -10  -1   11.19    2.10
   4 -10  -1   10.11    2.07
  -4 -10   1   11.83    2.20
  -4 -10   1   13.51    2.19
   4 -10  -1    9.89    2.08
  -4 -10   1   12.91    2.13
   4 -10  -1   13.91    2.17
  -4 -10   1   11.62    2.11
  -4 -10   1   15.24    2.19
   4  10  -1    9.81    1.97
  -4  10   1   12.22    2.13
  -4  10   1   13.10    2.13
  -4  10   1    7.99    2.08
   4  10  -1   10.93    2.13
   4  10  -1   11.80    2.01
   4  10  -1   14.34    2.03
  -3 -10   1   12.87    2.26
   3 -10  -1   13.80    2.10
  -3 -10   1   13.16    2.18
   3 -10  -1    8.94    2.10
   3 -10  -1   13.76    2.16
   3  10  -1   11.35    2.02
   3  10  -1   13.72    2.05
   3  10  -1   12.75    2.09
   3  10  -1   12.11    2.05
  -3  10   1   10.16    2.19
   2 -10  -1    2.32    0.58
  -2 -10   1    2.32    0.60
   2 -10  -1    1.58    0.68
  -2 -10   1    2.46    0.68
   2 -10  -1    2.57    0.59
   2  10  -1    1.04    0.42
   2  10  -1    1.51    0.56
   2  10  -1    1.72    0.48
  -2  10   1    2.22    0.67
   2  10  -1    1.24    0.40
  -1 -10   1   -0.09    0.36
   1 -10  -1    0.11    0.41
  -1 -10   1   -0.16    0.25
   1 -10  -1    0.04    0.27
  -1 -10   1    1.02    0.44
   1 -10  -1    0.87    0.44
  -1 -10   1    0.16    0.44
   1  10  -1    0.59    0.38
   1  10  -1    0.14    0.24
   1  10  -1    0.34    0.32
   1  10  -1   -0.32    0.22
  -1  10   1    0.92    0.46
   0 -10  -1   -0.48    0.35
   0 -10   1    0.00    0.38
   0 -10   1   -0.42    0.37
   0 -10  -1    0.03    0.36
   0 -10   1    0.00    0.29
   0 -10   1    0.43    0.44
   0 -10  -1    1.07    0.52
   0  10  -1    0.15    0.27
   0  10  -1   -0.16    0.27
   0  10  -1    0.03    0.36
   0  10   1    0.78    0.40
   0  10   1    0.46    0.38
   0  10  -1    0.58    0.33
   0  10  -1   -0.33    0.24
  -1 -10  -1    2.39    0.69
   1 -10   1    3.52    0.88
   1 -10   1    1.98    0.71
  -1 -10  -1    3.63    0.71
  -1 -10  -1    4.03    0.87
   1 -10   1    3.45    0.76
  -1  10  -1    2.03    0.66
  -1  10  -1    2.87    0.68
  -1  10  -1    3.93    0.81
   1  10   1    3.23    0.74
  -1  10  -1    3.41    0.63
   1  10   1    2.85    0.69
   2 -10   1    1.35    0.55
   2 -10   1    2.50    0.75
  -2 -10  -1    3.11    0.71
  -2 -10  -1    3.52    0.76
   2 -10   1    2.99    0.70
   2  10   1    2.18    0.60
  -2  10  -1    2.92    0.77
  -2  10  -1    2.09    0.61
   2  10   1    3.23    0.73
   3 -10   1    6.35    1.48
  -3 -10  -1    9.75    1.55
   3 -10   1   10.24    1.54
   3 -10   1    9.97    1.53
  -3 -10  -1    6.89    1.50
  -3 -10  -1    8.25    1.49
   3 -10   1   10.17    1.67
  -3  10  -1    5.48    1.45
   3  10   1    9.59    1.63
  -3  10  -1    5.54    1.53
   3  10   1    8.75    1.44
   4 -10   1    2.86    0.92
  -4 -10  -1    3.01    0.75
  -4 -10  -1    3.15    0.77
  -4 -10  -1    1.77    0.75
   4 -10   1    3.37    0.70
   4 -10   1    2.51    0.92
   4 -10   1    2.21    0.74
  -4 -10  -1    3.43    0.73
   4 -10   1    2.78    0.78
  -4 -10  -1    2.40    0.72
  -4 -10  -1    2.22    0.67
  -4  10  -1    3.58    0.71
  -4  10  -1    1.73    0.85
   4  10   1    1.54    0.64
   4  10   1    2.57    0.64
   4  10   1    2.56    0.88
   5 -10   1   16.30    2.67
  -5 -10  -1   15.54    2.71
  -5 -10  -1   16.87    2.59
   5 -10   1   15.72    2.72
  -5 -10  -1   13.50    2.60
  -5 -10  -1   16.65    2.56
   5 -10   1   13.56    2.77
   5 -10   1   18.17    2.71
   5 -10   1   14.41    2.62
  -5 -10  -1   14.13    2.65
   5  10   1   12.71    2.70
   5  10   1   14.19    2.67
  -5  10  -1   16.10    2.64
  -5  10  -1   11.82    2.65
  -5  10  -1   15.22    2.52
   6 -10   1    0.72    0.75
  -6 -10  -1   -0.30    0.45
   6 -10   1    0.29    0.57
   6 -10   1    0.00    0.59
  -6 -10  -1    0.19    0.45
  -6 -10  -1    1.04    0.58
   6 -10   1    0.82    0.71
   6 -10   1   -0.71    0.60
  -6 -10  -1    0.68    0.55
  -6 -10  -1   -0.07    0.61
   6  10   1    0.61    0.60
  -6  10  -1    1.36    0.65
  -6  10  -1    1.46    0.56
  -6  10  -1    1.10    0.55
   6  10   1    0.93    0.78
  -7 -10  -1    0.26    0.92
  -7 -10  -1    0.62    0.67
   7 -10   1    0.60    0.70
  -7 -10  -1    0.35    0.46
   7 -10   1   -0.26    0.57
  -7 -10  -1   -0.36    0.56
   7 -10   1    0.55    0.70
  -7 -10  -1   -0.47    0.58
   7 -10   1   -0.18    0.56
  -7 -10  -1   -0.31    0.41
   7 -10   1   -0.51    0.70
  -7  10  -1   -0.11    0.49
   7  10   1    0.63    0.63
   7  10   1    0.05    0.72
  -7  10  -1    0.58    0.43
  -7  10  -1   -0.18    0.48
  -8 -10  -1    1.96    0.69
  -8 -10  -1    2.46    0.81
   8 -10   1    2.00    0.76
  -8 -10  -1    2.84    0.76
  -8 -10  -1    2.56    0.85
   8 -10   1    2.56    0.89
  -8 -10  -1    1.85    0.70
   8 -10   1    1.29    0.71
  -8 -10  -1    1.70    0.70
  -8 -10  -1    1.83    0.74
   8 -10   1    1.38    0.90
   8  10   1    2.36    0.92
   8  10   1    1.25    0.77
  -8  10  -1    2.14    0.70
  -8  10  -1    2.69    0.73
  -8  10  -1    2.06    0.70
   9 -10   1    0.74    0.70
  -9 -10  -1   -0.14    0.55
  -9 -10  -1    0.66    0.53
  -9 -10  -1    0.94    0.60
   9 -10   1    0.85    0.69
   9 -10   1    0.13    0.60
  -9 -10  -1    0.53    0.56
   9 -10   1   -0.72    0.49
  -9 -10  -1    0.31    0.40
  -9  10  -1    0.41    0.54
  -9  10  -1   -0.38    0.40
  -9  10  -1   -0.29    0.48
   9  10   1    0.88    0.62
   9  10   1    0.76    0.71
  10 -10   1    0.11    0.46
 -10 -10  -1    0.08    0.48
  10 -10   1   -0.69    0.57
 -10 -10  -1   -0.46    0.45
 -10 -10  -1    0.30    0.43
 -10 -10  -1   -0.61    0.46
  10  10   1   -0.85    0.53
 -10  10  -1    0.93    0.50
 -10  10  -1   -0.21    0.39
 -10  10  -1    0.44    0.47
 -11 -10  -1    0.49    0.80
  11 -10   1    0.17    0.47
  11 -10   1    0.27    0.53
 -11 -10  -1    0.37    0.43
 -11 -10  -1   -0.13    0.32
  11  10   1   -0.17    0.52
 -11  10  -1    0.58    0.41
 -11  10  -1    0.19    0.35
 -11  10  -1    0.01    0.39
 -12 -10  -1    0.72    0.42
  12 -10   1    1.02    0.49
 -12  10  -1    0.93    0.33
 -12  10  -1    1.15    0.41
 -12 -11   1    0.85    0.35
 -12 -11   1    0.05    0.28
  12 -11  -1   -0.07    0.40
 -12  11   1    0.24    0.32
 -12  11   1    0.23    0.29
  12  11  -1   -0.21    0.33
 -11 -11   1   -0.19    0.41
  11 -11  -1    0.58    0.50
 -11 -11   1   -0.31    0.33
 -11  11   1   -0.06    0.37
 -11  11   1    0.37    0.38
 -11  11   1    0.57    0.39
  11  11  -1   -0.01    0.54
 -10 -11   1    1.27    0.69
 -10 -11   1    0.98    0.57
 -10 -11   1    1.43    0.60
  10 -11  -1    1.89    0.76
  10 -11  -1    2.39    0.76
 -10  11   1    1.73    0.61
  10  11  -1    2.94    0.83
 -10  11   1    1.85    0.64
 -10  11   1    1.78    0.59
   9 -11  -1    2.36    0.83
  -9 -11   1    1.82    0.65
  -9 -11   1    1.52    0.63
   9 -11  -1    1.70    0.82
  -9 -11   1    2.43    0.78
  -9 -11   1    1.90    0.69
   9 -11  -1    1.40    0.70
  -9 -11   1    2.52    0.74
  -9  11   1    3.00    0.74
   9  11  -1    0.45    0.68
  -9  11   1    1.29    0.66
   9  11  -1    1.76    0.88
  -9  11   1    1.42    0.64
  -8 -11   1    2.39    0.76
   8 -11  -1    0.81    0.72
  -8 -11   1    2.37    0.74
  -8 -11   1    0.74    0.60
   8 -11  -1    3.71    1.03
  -8 -11   1    2.63    0.84
   8 -11  -1    1.62    0.76
  -8 -11   1    1.07    0.75
  -8  11   1    2.65    0.77
  -8  11   1    2.11    0.68
   8  11  -1    0.31    0.81
  -8  11   1    1.60    0.66
   8  11  -1    2.62    0.79
  -7 -11   1   -0.10    0.48
  -7 -11   1    0.17    0.59
  -7 -11   1   -0.22    0.57
  -7 -11   1    0.22    0.51
   7 -11  -1    0.99    0.72
   7 -11  -1   -1.08    0.68
   7 -11  -1    0.54    0.66
   7 -11  -1   -0.44    0.48
   7 -11  -1    0.27    0.69
  -7 -11   1    0.51    0.65
  -7  11   1   -0.01    0.51
   7  11  -1    0.28    0.65
  -7  11   1   -0.07    0.51
  -7  11   1   -0.05    0.46
   7  11  -1    0.10    0.66
   6 -11  -1    1.06    0.76
   6 -11  -1    0.37    0.67
  -6 -11   1    1.37    0.68
   6 -11  -1    1.30    0.67
  -6 -11   1    0.70    0.63
  -6 -11   1    0.43    0.54
  -6 -11   1   -0.27    0.60
  -6 -11   1    1.46    0.62
   6 -11  -1    1.61    0.72
  -6  11   1    0.84    0.49
   6  11  -1    1.54    0.61
   6  11  -1    1.30    0.54
  -6  11   1    1.40    0.60
  -6  11   1    0.94    0.54
   6  11  -1    0.98    0.83
   5 -11  -1    0.37    0.51
   5 -11  -1    0.48    0.75
  -5 -11   1    0.61    0.67
  -5 -11   1    0.72    0.60
   5 -11  -1    0.05    0.76
   5 -11  -1    0.58    0.48
  -5 -11   1   -0.15    0.51
  -5 -11   1   -0.70    0.41
   5 -11  -1    0.51    0.64
  -5 -11   1   -0.20    0.45
  -5 -11   1   -0.45    0.45
   5  11  -1    0.14    0.73
  -5  11   1   -0.85    0.45
  -5  11   1    0.63    0.46
   5  11  -1    0.84    0.57
  -5  11   1    0.48    0.51
   5  11  -1    1.05    0.48
  -4 -11   1    0.53    0.53
   4 -11  -1    0.41    0.43
   4 -11  -1   -0.59    0.70
  -4 -11   1    0.93    0.59
   4 -11  -1   -0.42    0.46
  -4 -11   1    0.28    0.41
  -4 -11   1    0.22    0.45
   4 -11  -1    0.75    0.48
   4 -11  -1    1.31    0.78
  -4 -11   1    0.24    0.51
  -4 -11   1   -0.39    0.37
   4  11  -1    0.79    0.68
  -4  11   1    0.41    0.50
  -4  11   1    1.04    0.73
   4  11  -1   -0.09    0.38
  -4  11   1   -0.39    0.29
   4  11  -1    1.18    0.57
   3 -11  -1    3.84    1.00
   3 -11  -1    3.76    0.79
   3 -11  -1    3.46    1.00
   3 -11  -1    3.48    0.82
  -3 -11   1    3.07    0.79
  -3 -11   1    3.99    0.87
  -3 -11   1    3.34    0.89
   3 -11  -1    2.71    0.75
  -3 -11   1    3.84    0.96
  -3 -11   1    1.42    0.67
   3  11  -1    2.66    0.78
   3  11  -1    2.74    0.70
   3  11  -1    2.86    0.63
   3  11  -1    2.35    0.85
  -3  11   1    3.59    0.78
  -3  11   1    3.66    0.81
  -3  11   1    2.39    0.87
  -2 -11   1    0.75    0.39
   2 -11  -1    0.86    0.51
   2 -11  -1    0.48    0.66
  -2 -11   1    0.94    0.53
   2 -11  -1    0.51    0.49
  -2 -11   1    0.70    0.59
  -2 -11   1    0.99    0.43
   2 -11  -1    1.02    0.46
   2 -11  -1    0.51    0.53
  -2 -11   1    0.92    0.51
   2  11  -1    1.62    0.52
   2  11  -1    0.70    0.41
   2  11  -1    0.52    0.31
  -2  11   1    0.65    0.56
  -2  11   1    0.94    0.59
  -2  11   1    0.82    0.41
   2  11  -1    1.03    0.43
  -1 -11   1   15.94    2.43
   1 -11  -1   12.28    2.37
   1 -11  -1   14.65    2.39
  -1 -11   1   13.51    2.40
   1 -11  -1   13.98    2.34
  -1 -11   1   12.56    2.40
   1 -11  -1   15.66    2.39
  -1 -11   1   16.14    2.46
  -1 -11   1   13.99    2.35
  -1 -11   1   12.71    2.37
  -1 -11   1   11.85    2.46
   1  11  -1   12.59    2.40
  -1  11   1   16.48    2.44
   1  11  -1   14.11    2.40
   1  11  -1   14.62    2.26
  -1  11   1   15.22    2.34
  -1  11   1   10.26    2.36
   1  11  -1   12.35    2.29
   0 -11  -1    9.60    2.13
   0 -11   1   12.84    2.21
   0 -11   1   16.37    2.41
   0 -11   1   13.72    2.19
   0 -11   1   12.24    2.20
   0 -11  -1   11.65    2.23
   0 -11  -1   12.30    2.16
   0 -11  -1   12.05    2.18
   0 -11   1   12.31    2.17
   0 -11  -1   10.33    2.14
   0 -11   1   16.44    2.30
   0  11  -1   15.00    2.32
   0  11   1   11.49    2.18
   0  11  -1   11.37    2.06
   0  11  -1   13.20    2.11
   1 -11   1    2.05    0.67
   1 -11   1    1.76    0.57
  -1 -11  -1    1.52    0.58
   1 -11   1    1.73    0.58
   1 -11   1    1.32    0.71
   1 -11   1    1.86    0.63
   1 -11   1    2.32    0.72
  -1 -11  -1    2.19    0.63
  -1 -11  -1    0.46    0.50
  -1 -11  -1    0.93    0.62
  -1 -11  -1    1.89    0.58
  -1 -11  -1    0.78    0.54
   1 -11   1    2.24    0.65
   1 -11   1    2.68    0.82
  -1  11  -1    1.38    0.51
  -1  11  -1    0.88    0.63
   1  11   1    2.68    0.69
   1  11   1    2.44    0.66
  -1  11  -1    2.12    0.65
  -1  11  -1    2.11    0.61
  -2 -11  -1    2.93    0.79
   2 -11   1    4.09    1.00
   2 -11   1    3.92    0.86
  -2 -11  -1    2.61    0.76
  -2 -11  -1    2.39    0.74
  -2 -11  -1    4.45    0.80
   2 -11   1    4.42    0.93
   2 -11   1    3.66    0.86
   2 -11   1    2.05    0.70
  -2 -11  -1    1.99    0.75
   2 -11   1    3.80    0.80
   2  11   1    3.17    0.87
  -2  11  -1    3.25    0.92
  -2  11  -1    2.51    0.72
   2  11   1    1.95    0.79
  -2  11  -1    3.28    0.78
  -2  11  -1    4.53    0.92
   2  11   1    2.80    0.81
  -3 -11  -1    1.13    0.69
   3 -11   1    1.78    0.63
  -3 -11  -1    0.33    0.54
  -3 -11  -1    1.41    0.52
   3 -11   1    1.73    0.83
   3 -11   1    2.46    0.61
  -3 -11  -1    0.16    0.54
  -3 -11  -1    0.90    0.54
   3 -11   1    0.93    0.74
   3 -11   1    1.92    0.69
   3 -11   1    1.86    0.56
  -3  11  -1    1.56    0.50
  -3  11  -1    0.77    0.70
   3  11   1    1.41    0.61
   3  11   1    1.28    0.63
   3  11   1    1.49    0.68
  -4 -11  -1    0.44    0.40
   4 -11   1    0.40    0.53
   4 -11   1    0.45    0.76
  -4 -11  -1    0.65    0.68
  -4 -11  -1    0.23    0.51
   4 -11   1    1.01    0.74
  -4 -11  -1   -0.30    0.53
  -4 -11  -1    0.67    0.46
   4 -11   1    0.25    0.44
  -4 -11  -1    0.07    0.42
   4 -11   1   -0.42    0.44
  -4  11  -1   -0.37    0.45
   4  11   1    0.36    0.59
   4  11   1    0.32    0.63
  -4  11  -1   -0.15    0.72
   4  11   1   -0.37    0.58
  -5 -11  -1   -0.54    0.40
  -5 -11  -1    0.03    0.67
   5 -11   1    0.67    0.60
   5 -11   1   -0.13    0.41
  -5 -11  -1    0.26    0.49
  -5 -11  -1    0.17    0.47
  -5 -11  -1   -0.34    0.38
   5 -11   1    0.46    0.62
   5 -11   1    0.03    0.56
   5 -11   1   -0.14    0.71
  -5  11  -1    0.53    0.51
   5  11   1   -0.15    0.52
  -5  11  -1    0.91    0.52
   5  11   1   -1.16    0.65
  -6 -11  -1   -0.41    0.64
   6 -11   1    0.16    0.61
  -6 -11  -1   -0.33    0.42
  -6 -11  -1    0.13    0.47
   6 -11   1    1.00    0.77
  -6 -11  -1   -0.46    0.48
   6 -11   1    0.57    0.67
  -6 -11  -1    1.50    0.73
   6 -11   1   -0.01    0.69
  -6  11  -1   -0.12    0.43
   6  11   1   -0.44    0.58
  -6  11  -1    0.32    0.48
   6  11   1    1.18    0.66
  -7 -11  -1    0.53    0.52
   7 -11   1   -1.55    1.02
  -7 -11  -1   -0.39    0.56
   7 -11   1   -0.53    0.59
   7 -11   1   -0.53    0.56
   7 -11   1    0.48    0.64
  -7 -11  -1   -0.32    0.62
   7 -11   1   -0.26    0.66
  -7 -11  -1    0.11    0.61
  -7 -11  -1   -0.03    0.42
  -7  11  -1    0.31    0.49
   7  11   1    0.36    0.60
  -7  11  -1   -0.59    0.46
  -7  11  -1    0.46    0.53
   7  11   1   -0.47    0.65
  -8 -11  -1    3.55    1.14
   8 -11   1    6.36    1.21
   8 -11   1    5.71    1.23
   8 -11   1    7.06    1.40
  -8 -11  -1    4.82    1.09
  -8 -11  -1    5.76    1.22
  -8 -11  -1    5.70    1.20
   8 -11   1    3.92    1.14
  -8 -11  -1    4.03    1.07
  -8  11  -1    5.82    1.16
   8  11   1    4.90    1.19
  -8  11  -1    4.74    1.13
  -8  11  -1    5.05    1.13
   8  11   1    7.07    1.31
  -9 -11  -1    0.24    0.49
   9 -11   1   -0.95    0.44
  -9 -11  -1    0.07    0.40
   9 -11   1   -0.73    0.50
  -9 -11  -1   -0.08    0.54
   9 -11   1   -0.57    0.53
  -9 -11  -1    0.77    0.55
   9  11   1   -0.27    0.64
   9  11   1   -0.15    0.50
  -9  11  -1    0.33    0.50
  -9  11  -1   -0.19    0.37
  -9  11  -1   -0.01    0.45
 -10 -11  -1    0.49    0.45
 -10 -11  -1    0.05    0.37
 -10 -11  -1    0.16    0.46
  10 -11   1    0.36    0.49
  10 -11   1   -0.27    0.55
 -10  11  -1    0.32    0.44
 -10  11  -1   -0.17    0.40
 -10  11  -1   -0.03    0.37
  10  11   1    0.20    0.60
  10  11   1    0.48    0.49
 -11 -11  -1    0.11    0.40
  11 -11   1   -0.40    0.42
 -11 -11  -1    0.28    0.30
  11  11   1    0.43    0.38
 -11  11  -1   -0.33    0.30
 -11  11  -1   -0.35    0.35
 -11  11  -1   -0.24    0.30
 -12  11  -1    0.57    0.52
 -11 -12   1    0.11    0.28
  11 -12  -1   -0.59    0.42
 -11 -12   1    0.03    0.32
 -11  12   1    0.35    0.34
  11  12  -1   -0.27    0.39
 -11  12   1   -0.14    0.28
 -11  12   1    0.24    0.36
  10 -12  -1    0.14    0.55
 -10 -12   1    0.16    0.45
 -10 -12   1   -0.19    0.43
  10 -12  -1   -0.41    0.49
 -10 -12   1    0.64    0.43
 -10 -12   1   -0.25    0.36
  10  12  -1   -0.01    0.46
 -10  12   1   -0.33    0.34
 -10  12   1    0.45    0.42
 -10  12   1   -0.56    0.37
  10  12  -1    1.33    0.62
  -9 -12   1    0.35    0.44
   9 -12  -1    0.34    0.58
  -9 -12   1    1.20    0.60
   9 -12  -1    0.85    0.69
  -9 -12   1    0.53    0.54
  -9 -12   1    0.29    0.54
  -9 -12   1    0.28    0.59
   9 -12  -1    0.89    0.60
  -9  12   1    0.77    0.53
  -9  12   1    0.37    0.49
  -9  12   1    0.28    0.50
   9  12  -1    1.41    0.76
  -8 -12   1    0.44    0.57
  -8 -12   1   -0.25    0.48
  -8 -12   1    0.47    0.48
   8 -12  -1    1.06    0.69
   8 -12  -1   -0.48    0.63
  -8 -12   1   -0.58    0.51
   8 -12  -1    0.25    0.59
  -8 -12   1   -0.40    0.55
  -8  12   1   -0.27    0.44
   8  12  -1   -0.37    0.52
  -8  12   1    0.19    0.47
   8  12  -1   -0.34    0.72
  -8  12   1   -0.31    0.47
  -7 -12   1    0.38    0.56
   7 -12  -1   -0.58    0.62
  -7 -12   1   -0.05    0.49
  -7 -12   1   -0.10    0.48
  -7 -12   1    0.27    0.63
   7 -12  -1    0.67    0.82
  -7 -12   1   -0.03    0.51
  -7  12   1    0.30    0.53
   7  12  -1    0.26    0.60
   7  12  -1   -0.02    0.64
  -7  12   1    0.56    0.52
  -7  12   1    0.58    0.56
  -6 -12   1    2.49    0.89
  -6 -12   1    2.15    0.82
  -6 -12   1    2.56    0.72
   6 -12  -1    1.40    0.77
  -6 -12   1    1.69    0.68
   6 -12  -1    2.63    0.90
   6 -12  -1    3.20    1.06
   6 -12  -1    1.93    0.84
  -6 -12   1    2.03    0.75
  -6  12   1    1.85    0.70
  -6  12   1    1.98    0.71
  -6  12   1    1.72    0.71
   6  12  -1    1.37    0.85
   6  12  -1    1.89    0.77
  -6  12   1    2.69    0.73
  -5 -12   1    0.08    0.64
  -5 -12   1    0.65    0.56
  -5 -12   1    0.03    0.56
  -5 -12   1   -0.02    0.50
   5 -12  -1    0.08    0.72
   5 -12  -1    0.24    0.82
   5 -12  -1    0.70    0.66
   5 -12  -1    0.46    0.54
   5 -12  -1    0.12    0.49
  -5 -12   1   -0.23    0.45
  -5 -12   1    0.40    0.62
   5  12  -1    0.60    0.63
   5  12  -1    0.09    0.69
   5  12  -1    0.25    0.49
   5  12  -1    1.07    0.68
  -5  12   1   -0.49    0.42
  -5  12   1    1.03    0.56
  -5  12   1    0.74    0.56
   4 -12  -1   21.54    3.57
   4 -12  -1   24.03    3.57
  -4 -12   1   19.62    3.58
   4 -12  -1   22.33    3.65
   4 -12  -1   20.11    3.81
  -4 -12   1   23.51    3.57
  -4 -12   1   22.29    3.63
  -4 -12   1   19.15    3.61
  -4 -12   1   22.73    3.57
  -4 -12   1   16.53    3.60
   4  12  -1   22.38    3.53
   4  12  -1   23.70    3.62
   4  12  -1   24.37    3.70
  -4  12   1   22.81    3.57
   4  12  -1   18.07    3.66
  -4  12   1   16.61    3.60
   3 -12  -1    1.72    0.88
  -3 -12   1    1.52    0.57
   3 -12  -1    1.21    0.55
  -3 -12   1    1.92    0.82
  -3 -12   1    1.12    0.58
  -3 -12   1    1.87    0.53
  -3 -12   1    1.80    0.74
   3 -12  -1    1.21    0.54
   3 -12  -1    0.50    0.56
   3 -12  -1    1.38    0.80
  -3  12   1    0.69    0.58
   3  12  -1    2.10    0.72
   3  12  -1    1.48    0.65
  -3  12   1    0.34    0.54
   3  12  -1    1.30    0.52
  -2 -12   1    0.76    0.55
   2 -12  -1    0.74    0.75
  -2 -12   1    0.58    0.63
   2 -12  -1    0.66    0.51
   2 -12  -1    0.45    0.52
   2 -12  -1    0.29    0.72
   2 -12  -1    1.16    0.58
  -2 -12   1    0.32    0.52
  -2 -12   1    0.03    0.37
  -2 -12   1    0.27    0.45
   2 -12  -1    0.60    0.44
  -2  12   1    0.94    0.63
  -2  12   1    0.91    0.59
   2  12  -1    1.05    0.47
   2  12  -1    0.51    0.49
   2  12  -1   -0.12    0.53
  -2  12   1   -0.07    0.45
  -1 -12   1    1.64    0.53
   1 -12  -1    0.78    0.74
   1 -12  -1    1.52    0.53
   1 -12  -1    0.31    0.59
   1 -12  -1    0.78    0.54
   1 -12  -1    0.85    0.48
  -1 -12   1    0.09    0.52
  -1 -12   1    0.42    0.48
  -1 -12   1    1.78    0.56
   1 -12  -1    0.40    0.64
  -1 -12   1    2.32    0.76
  -1 -12   1    0.74    0.62
   1 -12  -1    0.97    0.56
   1 -12  -1    0.94    0.55
   1  12  -1    1.21    0.54
   1  12  -1    2.44    0.57
  -1  12   1    0.61    0.51
  -1  12   1   -0.06    0.55
   1  12  -1    2.22    0.66
   0 -12  -1    6.72    1.23
   0 -12   1    3.93    1.01
   0 -12   1    4.45    1.02
   0 -12   1    3.98    1.06
   0 -12   1    3.46    1.12
   0 -12  -1    4.95    1.06
   0 -12   1    5.36    1.15
   0 -12   1    3.49    1.18
   0 -12   1    5.29    1.09
   0 -12  -1    4.64    1.01
   0 -12  -1    4.66    1.10
   0 -12  -1    5.04    1.02
   0 -12  -1    6.01    1.12
   0 -12  -1    5.64    1.24
   0 -12   1    4.58    1.08
   0  12   1    5.65    1.14
   0  12  -1    5.15    1.11
   0  12  -1    4.66    1.00
   0  12  -1    5.29    1.05
  -1 -12  -1    0.75    0.47
   1 -12   1    0.10    0.53
   1 -12   1    0.50    0.57
  -1 -12  -1    1.12    0.52
   1 -12   1   -0.01    0.49
  -1 -12  -1   -0.45    0.64
  -1 -12  -1    0.25    0.52
  -1 -12  -1    0.49    0.50
   1 -12   1    0.03    0.53
   1 -12   1    2.87    0.80
   1 -12   1    0.83    0.50
   1 -12   1    0.58    0.44
  -1 -12  -1    0.53    0.66
   1  12   1    0.62    0.55
  -1  12  -1    0.74    0.53
  -1  12  -1    0.72    0.49
   1  12   1    0.74    0.62
  -1  12  -1    0.42    0.47
  -2 -12  -1    0.42    0.54
  -2 -12  -1   -0.13    0.43
  -2 -12  -1    0.37    0.45
   2 -12   1    0.23    0.45
   2 -12   1    0.33    0.57
  -2 -12  -1    0.57    0.48
   2 -12   1   -0.52    0.71
   2 -12   1    0.29    0.54
   2 -12   1    1.03    0.62
   2 -12   1    1.52    0.65
  -2 -12  -1   -0.94    0.61
   2 -12   1    0.55    0.57
   2  12   1   -0.31    0.51
   2  12   1    0.10    0.58
   2  12   1    0.67    0.59
  -2  12  -1   -0.55    0.40
  -2  12  -1    0.36    0.59
  -2  12  -1    0.49    0.52
  -3 -12  -1    0.56    0.57
  -3 -12  -1    1.27    0.76
  -3 -12  -1    1.08    0.67
  -3 -12  -1    1.76    0.65
   3 -12   1    1.58    0.72
   3 -12   1    1.85    0.74
   3 -12   1    0.59    0.79
   3 -12   1    1.99    0.60
   3 -12   1    0.95    0.64
  -3 -12  -1    0.97    0.54
   3 -12   1    1.09    0.63
   3  12   1    1.01    0.63
   3  12   1    0.67    0.67
  -3  12  -1    1.68    0.60
   3  12   1    1.11    0.61
   4 -12   1    3.80    1.17
  -4 -12  -1    5.18    1.16
  -4 -12  -1    4.32    1.15
   4 -12   1    5.93    1.13
  -4 -12  -1    7.25    1.19
  -4 -12  -1    4.70    1.23
  -4 -12  -1    5.90    1.15
   4 -12   1    5.63    1.29
   4 -12   1    5.33    1.21
   4 -12   1    3.42    1.27
  -4 -12  -1    4.34    1.06
   4  12   1    5.26    1.27
   4  12   1    4.61    1.20
   4  12   1    5.18    1.16
  -4  12  -1    5.28    1.10
  -5 -12  -1    0.99    0.55
  -5 -12  -1    0.00    0.63
   5 -12   1    0.19    0.49
  -5 -12  -1    0.38    0.44
   5 -12   1   -0.25    0.75
   5 -12   1   -0.34    0.60
   5 -12   1    0.35    0.59
  -5 -12  -1    0.15    0.54
  -5 -12  -1   -0.80    0.53
   5 -12   1   -0.80    0.69
  -5  12  -1    1.66    0.57
   5  12   1    0.61    0.74
   5  12   1    0.10    0.57
  -5  12  -1    1.03    0.53
   5  12   1   -0.96    0.61
  -6 -12  -1    0.70    0.55
  -6 -12  -1   -0.56    0.67
   6 -12   1   -0.72    0.74
   6 -12   1    0.24    0.64
  -6 -12  -1    0.08    0.57
  -6 -12  -1    0.57    0.52
  -6 -12  -1    0.08    0.47
   6 -12   1   -1.39    0.64
  -6  12  -1    0.09    0.46
   6  12   1   -0.17    0.56
  -6  12  -1   -0.18    0.48
   6  12   1   -0.28    0.62
   6  12   1    0.84    0.71
   7 -12   1    0.92    0.83
  -7 -12  -1    1.43    0.54
   7 -12   1    1.59    0.72
  -7 -12  -1    0.98    0.65
   7 -12   1    1.14    0.65
  -7 -12  -1    1.29    0.74
  -7 -12  -1    1.09    0.67
  -7 -12  -1    0.86    0.56
   7  12   1    1.14    0.76
  -7  12  -1    0.06    0.56
  -7  12  -1    0.57    0.56
   7  12   1    0.66    0.70
  -7  12  -1    0.12    0.51
   7  12   1    1.60    0.83
   8 -12   1    0.97    0.67
  -8 -12  -1    0.95    0.54
   8 -12   1    0.40    0.53
   8 -12   1    0.39    0.63
  -8 -12  -1    0.63    0.64
  -8 -12  -1    0.29    0.42
  -8 -12  -1    0.09    0.57
  -8 -12  -1   -0.02    0.52
   8  12   1    0.74    0.72
   8  12   1   -0.31    0.53
  -8  12  -1    0.55    0.46
   8  12   1   -0.54    0.46
  -8  12  -1    1.18    0.53
  -8  12  -1    0.48    0.51
   9 -12   1    0.15    0.53
  -9 -12  -1    0.11    0.51
   9 -12   1   -0.42    0.54
   9 -12   1   -0.39    0.47
  -9 -12  -1    0.46    0.40
   9 -12   1   -0.86    0.43
  -9 -12  -1   -0.19    0.50
   9  12   1    0.21    0.54
  -9  12  -1   -0.11    0.42
  -9  12  -1   -0.13    0.37
   9  12   1    0.10    0.55
  -9  12  -1    0.13    0.43
 -10 -12  -1    0.13    0.31
 -10 -12  -1    0.41    0.41
  10 -12   1    0.38    0.42
 -10 -12  -1    0.72    0.47
  10 -12   1    0.84    0.54
  10  12   1    0.33    0.41
 -10  12  -1    0.51    0.37
 -10  12  -1    0.45    0.40
 -10  12  -1   -0.02    0.32
 -11 -12  -1    0.10    0.30
 -11  12  -1    0.08    0.27
 -11  12  -1   -0.41    0.24
 -11 -13   1   -0.06    0.33
 -11 -13   1   -0.14    0.20
 -11  13   1   -0.21    0.24
 -11  13   1    0.42    0.31
  11  13  -1    0.24    0.33
 -10 -13   1   -0.06    0.29
  10 -13  -1   -0.04    0.38
 -10 -13   1    0.25    0.38
 -10  13   1    0.13    0.31
 -10  13   1    0.31    0.32
 -10  13   1    0.17    0.35
  10  13  -1   -0.15    0.39
   9 -13  -1    0.26    0.48
  -9 -13   1   -0.36    0.41
  -9 -13   1    0.05    0.45
  -9 -13   1    0.26    0.47
  -9 -13   1    0.37    0.49
  -9 -13   1    0.28    0.39
   9 -13  -1   -0.18    0.57
   9  13  -1    0.18    0.58
   9  13  -1    0.69    0.56
  -9  13   1    0.58    0.44
  -9  13   1   -0.16    0.36
  -9  13   1    0.04    0.40
   8 -13  -1    0.19    0.72
   8 -13  -1    1.90    0.73
  -8 -13   1    1.79    0.67
  -8 -13   1    1.51    0.69
  -8 -13   1    3.09    0.73
  -8 -13   1    1.68    0.59
  -8 -13   1    2.38    0.74
   8  13  -1    2.34    0.84
  -8  13   1    2.44    0.66
  -8  13   1    2.23    0.62
   8  13  -1    0.12    0.65
  -8  13   1    2.19    0.65
  -7 -13   1    1.10    0.65
  -7 -13   1    1.19    0.57
   7 -13  -1    0.99    0.73
   7 -13  -1    0.66    0.87
  -7 -13   1    1.99    0.64
  -7 -13   1    2.61    0.75
  -7 -13   1    1.60    0.74
  -7  13   1    1.14    0.57
   7  13  -1    1.18    0.77
   7  13  -1    0.19    0.66
   7  13  -1    1.14    0.68
  -7  13   1    1.81    0.62
  -7  13   1    1.20    0.62
  -6 -13   1    2.65    0.68
  -6 -13   1    2.42    0.75
  -6 -13   1    1.58    0.67
   6 -13  -1    1.19    0.80
  -6 -13   1    2.01    0.75
  -6 -13   1    1.89    0.77
   6 -13  -1    0.93    0.83
  -6  13   1    0.49    0.57
  -6  13   1    0.96    0.56
   6  13  -1    1.26    0.66
  -6  13   1    2.71    0.69
   6  13  -1    1.04    0.77
  -6  13   1    0.69    0.54
   6  13  -1    1.46    0.86
  -5 -13   1    1.74    0.78
  -5 -13   1   -0.14    0.60
  -5 -13   1    0.38    0.51
  -5 -13   1    0.02    0.47
   5 -13  -1    0.36    0.59
   5 -13  -1    1.19    0.78
   5 -13  -1   -0.55    0.44
  -5 -13   1    0.05    0.55
   5 -13  -1   -0.40    0.73
  -5  13   1    0.17    0.45
   5  13  -1    1.13    0.68
  -5  13   1    0.53    0.55
  -5  13   1    1.19    0.52
   5  13  -1   -0.64    0.59
   5  13  -1    0.92    0.76
  -4 -13   1    0.68    0.61
  -4 -13   1   -0.73    0.66
   4 -13  -1    0.88    0.84
   4 -13  -1    1.54    0.60
  -4 -13   1   -0.20    0.55
  -4 -13   1    0.72    0.52
   4 -13  -1    1.69    0.57
  -4 -13   1    1.79    0.62
   4 -13  -1    0.73    0.81
   4 -13  -1    1.79    0.71
  -4 -13   1    0.68    0.76
  -4  13   1    0.83    0.57
  -4  13   1    0.07    0.59
   4  13  -1    1.61    0.75
  -4  13   1    0.77    0.48
   4  13  -1    0.65    0.67
   4  13  -1    0.46    0.61
  -3 -13   1    1.21    0.73
  -3 -13   1   -0.18    0.49
   3 -13  -1    0.16    0.45
   3 -13  -1   -0.50    0.67
   3 -13  -1   -0.13    0.77
   3 -13  -1   -0.11    0.54
  -3 -13   1    0.15    0.55
  -3 -13   1   -0.11    0.46
   3 -13  -1   -0.03    0.60
  -3 -13   1    0.21    0.55
   3 -13  -1    0.57    0.60
  -3 -13   1   -1.08    0.61
  -3  13   1    1.32    0.57
   3  13  -1   -0.83    0.65
  -3  13   1   -0.36    0.48
   3  13  -1   -0.46    0.52
   3  13  -1    0.81    0.61
   2 -13  -1    0.41    0.69
   2 -13  -1    1.09    0.63
   2 -13  -1    0.33    0.57
  -2 -13   1    0.67    0.53
  -2 -13   1    0.63    0.66
   2 -13  -1   -0.10    0.75
  -2 -13   1   -0.78    0.50
  -2 -13   1    0.14    0.61
  -2 -13   1    0.82    0.51
   2 -13  -1    0.18    0.54
   2 -13  -1    0.45    0.56
   2 -13  -1   -0.08    0.38
  -2  13   1   -0.11    0.51
   2  13  -1    0.33    0.60
  -2  13   1    0.15    0.49
   2  13  -1    0.43    0.51
   2  13  -1   -0.10    0.55
   1 -13  -1    3.41    0.83
   1 -13  -1    3.69    0.87
   1 -13  -1    2.39    0.86
  -1 -13   1    3.35    0.90
  -1 -13   1    3.51    1.00
   1 -13  -1    3.21    0.99
  -1 -13   1    3.73    1.08
   1 -13  -1    2.42    1.03
   1 -13  -1    3.39    0.90
  -1 -13   1    3.36    0.84
  -1 -13   1    3.98    0.88
   1  13  -1    2.53    0.82
  -1  13   1    3.32    0.85
  -1  13   1    3.43    0.90
   1  13  -1    3.52    0.96
   0 -13   1   -0.11    0.70
   0 -13  -1    0.55    0.61
   0 -13   1    0.05    0.57
   0 -13   1    1.39    0.55
   0 -13   1    0.71    0.48
   0 -13  -1   -0.11    0.61
   0 -13  -1    0.35    0.50
   0 -13   1    0.28    0.71
   0 -13  -1    0.15    0.44
   0 -13   1    1.23    0.54
   0 -13  -1   -0.05    0.41
   0 -13   1    0.79    0.57
   0 -13  -1    0.22    0.54
   0 -13  -1    0.90    0.72
   0  13   1    0.26    0.59
   0  13   1    0.28    0.47
   0  13  -1    0.46    0.38
   0  13  -1   -0.25    0.51
  -1 -13  -1    6.63    1.31
   1 -13   1    7.79    1.38
   1 -13   1    7.79    1.44
  -1 -13  -1    3.82    1.34
   1 -13   1    5.48    1.43
   1 -13   1    6.80    1.40
   1 -13   1    8.00    1.44
  -1 -13  -1    5.94    1.33
   1 -13   1    6.32    1.39
   1 -13   1    6.11    1.47
  -1 -13  -1    5.62    1.28
  -1 -13  -1    8.30    1.52
   1  13   1    6.36    1.39
  -1  13  -1    7.09    1.36
  -1  13  -1    8.88    1.42
  -2 -13  -1    2.82    0.77
   2 -13   1    2.47    0.82
   2 -13   1    3.40    1.04
   2 -13   1    3.43    0.90
   2 -13   1    1.25    0.95
   2 -13   1    1.39    0.82
  -2 -13  -1    1.18    0.83
  -2 -13  -1    2.99    0.80
   2 -13   1    3.62    0.81
   2 -13   1    2.67    0.87
  -2 -13  -1    3.62    0.84
  -2 -13  -1    2.69    0.88
  -2  13  -1    3.13    0.80
   2  13   1    3.45    0.86
  -2  13  -1    3.60    0.83
   2  13   1    3.91    0.97
  -3 -13  -1    0.13    0.54
   3 -13   1    0.11    0.54
  -3 -13  -1   -0.79    0.48
   3 -13   1   -0.40    0.55
   3 -13   1   -0.57    0.70
   3 -13   1    0.42    0.47
   3 -13   1   -0.64    0.50
  -3 -13  -1    0.16    0.47
   3 -13   1   -0.18    0.64
   3 -13   1    0.80    0.78
  -3 -13  -1    0.67    0.59
  -3 -13  -1   -0.42    0.41
  -3 -13  -1    0.24    0.68
  -3  13  -1    0.31    0.43
   3  13   1   -0.73    0.61
   3  13   1   -0.21    0.57
   3  13   1    1.09    0.59
   4 -13   1    2.82    1.05
   4 -13   1    5.41    1.21
  -4 -13  -1    5.76    1.08
  -4 -13  -1    4.27    1.05
  -4 -13  -1    5.11    1.21
  -4 -13  -1    4.31    1.05
   4 -13   1    4.45    1.01
   4 -13   1    3.62    1.26
   4 -13   1    5.07    1.08
   4 -13   1    5.07    1.17
  -4 -13  -1    5.84    1.05
   4 -13   1    2.44    1.15
  -4  13  -1    6.49    1.08
   4  13   1    2.49    1.05
   4  13   1    5.18    1.19
  -4  13  -1    4.45    0.98
   4  13   1    3.23    1.01
  -5 -13  -1    1.97    0.68
   5 -13   1    1.72    0.81
  -5 -13  -1    0.69    0.73
   5 -13   1    1.95    0.64
   5 -13   1    0.43    0.62
  -5 -13  -1    1.69    0.63
   5 -13   1    0.93    0.80
  -5 -13  -1    1.98    0.74
   5 -13   1    1.77    0.90
  -5 -13  -1    1.69    0.59
  -5  13  -1    1.36    0.61
  -5  13  -1    1.05    0.57
   5  13   1    0.86    0.69
   5  13   1    1.86    0.70
   5  13   1    1.55    0.84
  -6 -13  -1    3.29    1.00
   6 -13   1    5.22    1.11
  -6 -13  -1    4.95    1.01
   6 -13   1    2.42    1.05
  -6 -13  -1    3.90    1.07
   6 -13   1    5.42    1.15
   6 -13   1    3.91    1.15
  -6 -13  -1    3.86    0.95
  -6 -13  -1    4.52    1.04
   6  13   1    1.77    0.95
   6  13   1    4.15    1.02
  -6  13  -1    4.56    0.98
  -6  13  -1    5.18    1.00
   6  13   1    4.64    1.12
   7 -13   1    1.06    0.69
  -7 -13  -1    1.21    0.49
  -7 -13  -1    0.66    0.65
   7 -13   1    1.34    0.66
  -7 -13  -1    0.73    0.70
  -7 -13  -1    1.18    0.58
   7 -13   1    1.41    0.69
   7 -13   1    0.11    0.56
  -7 -13  -1    0.70    0.61
  -7  13  -1    0.66    0.49
   7  13   1    0.52    0.65
   7  13   1    2.14    0.70
  -7  13  -1    0.14    0.51
   7  13   1    1.08    0.70
  -7  13  -1    0.96    0.50
  -8 -13  -1    1.30    0.62
   8 -13   1    1.59    0.66
   8 -13   1    0.27    0.58
   8 -13   1    1.26    0.74
   8 -13   1    0.08    0.55
  -8 -13  -1    1.26    0.48
  -8 -13  -1    0.63    0.58
  -8 -13  -1    0.91    0.56
   8  13   1    1.24    0.65
  -8  13  -1    0.72    0.52
   8  13   1    1.35    0.71
  -8  13  -1    2.14    0.60
  -8  13  -1    1.48    0.53
  -9 -13  -1    0.47    0.35
   9 -13   1   -0.54    0.42
   9 -13   1    0.28    0.48
  -9 -13  -1    0.45    0.44
  -9 -13  -1    0.09    0.43
   9  13   1    0.42    0.48
   9  13   1    0.35    0.52
  -9  13  -1    0.21    0.38
  -9  13  -1    1.02    0.40
  -9  13  -1   -0.17    0.36
 -10 -13  -1    0.08    0.35
 -10 -13  -1   -0.49    0.30
 -10  13  -1   -0.11    0.26
 -10  13  -1    0.02    0.33
 -10  13  -1    0.08    0.29
  10  13   1   -0.02    0.33
 -10 -14   1   -0.04    0.26
 -10 -14   1    0.51    0.35
 -10  14   1   -0.09    0.28
  10  14  -1    0.37    0.36
 -10  14   1    0.54    0.28
 -10  14   1    0.46    0.29
  -9 -14   1    0.07    0.39
  -9 -14   1    0.10    0.34
  -9 -14   1   -0.40    0.35
   9 -14  -1   -0.51    0.40
  -9 -14   1    1.27    0.46
   9 -14  -1    0.44    0.47
  -9 -14   1    0.32    0.41
  -9  14   1    0.65    0.37
   9  14  -1   -0.42    0.41
  -9  14   1    0.60    0.38
  -9  14   1    0.35    0.35
  -8 -14   1    0.07    0.50
  -8 -14   1   -0.30    0.42
  -8 -14   1   -0.40    0.42
  -8 -14   1   -0.08    0.37
  -8 -14   1    0.43    0.48
   8 -14  -1   -0.31    0.59
   8 -14  -1   -0.18    0.51
   8 -14  -1    0.72    0.49
  -8  14   1   -0.09    0.40
  -8  14   1    0.31    0.44
   8  14  -1    0.42    0.52
   8  14  -1    0.20    0.55
  -8  14   1    0.61    0.43
  -7 -14   1    0.18    0.50
   7 -14  -1   -0.36    0.57
  -7 -14   1   -0.07    0.47
  -7 -14   1    0.41    0.49
   7 -14  -1   -0.30    0.48
  -7 -14   1   -0.17    0.41
  -7 -14   1    0.00    0.55
   7 -14  -1   -0.15    0.69
   7  14  -1    0.26    0.65
  -7  14   1   -0.13    0.48
  -7  14   1   -0.27    0.41
  -7  14   1    0.08    0.44
   7  14  -1   -0.71    0.51
  -6 -14   1   -0.26    0.63
   6 -14  -1    0.40    0.62
   6 -14  -1    1.18    0.72
  -6 -14   1    1.82    0.65
  -6 -14   1    1.67    0.60
  -6 -14   1    1.93    0.67
   6 -14  -1    0.83    0.82
  -6 -14   1    1.29    0.54
   6  14  -1    0.71    0.69
  -6  14   1    0.68    0.55
   6  14  -1    1.26    0.65
   6  14  -1    0.32    0.65
  -6  14   1    1.06    0.53
  -6  14   1    1.87    0.59
  -5 -14   1    1.73    0.67
   5 -14  -1    0.40    0.70
  -5 -14   1    1.00    0.64
   5 -14  -1    1.11    0.86
  -5 -14   1    0.36    0.69
  -5 -14   1    1.78    0.64
   5 -14  -1    0.86    0.70
  -5 -14   1    1.48    0.61
   5  14  -1    0.51    0.78
  -5  14   1    1.02    0.57
   5  14  -1    0.14    0.60
  -5  14   1    1.36    0.59
  -5  14   1    1.25    0.51
   5  14  -1    1.00    0.63
   4 -14  -1    5.07    1.54
  -4 -14   1    7.20    1.51
  -4 -14   1    7.90    1.40
  -4 -14   1    5.32    1.42
  -4 -14   1    7.74    1.43
   4 -14  -1    5.44    1.46
   4 -14  -1    9.92    1.46
   4 -14  -1    4.41    1.36
  -4 -14   1   11.29    1.56
   4 -14  -1    7.01    1.36
  -4 -14   1    7.84    1.46
   4  14  -1    6.02    1.41
   4  14  -1    9.01    1.60
  -4  14   1    5.56    1.30
   4  14  -1    5.66    1.40
  -4  14   1    6.29    1.37
  -4  14   1    9.15    1.46
  -3 -14   1    0.34    0.51
  -3 -14   1    1.51    0.77
   3 -14  -1   -0.47    0.45
   3 -14  -1   -0.74    0.69
  -3 -14   1    0.14    0.53
  -3 -14   1   -0.03    0.65
   3 -14  -1    0.39    0.83
   3 -14  -1    0.97    0.67
  -3 -14   1    0.41    0.52
   3 -14  -1   -0.47    0.39
  -3 -14   1    0.48    0.58
   3  14  -1    0.32    0.55
   3  14  -1   -0.55    0.53
   3  14  -1    1.54    0.79
  -3  14   1    0.05    0.53
  -3  14   1    1.04    0.52
  -2 -14   1    2.20    0.80
   2 -14  -1    1.93    0.68
  -2 -14   1    1.97    0.65
   2 -14  -1    0.90    0.80
   2 -14  -1    0.41    0.62
   2 -14  -1    1.73    0.64
  -2 -14   1    1.53    0.66
   2 -14  -1    1.10    0.82
  -2 -14   1   -0.08    0.71
   2 -14  -1    1.34    0.63
   2 -14  -1    1.17    0.84
  -2 -14   1    1.69    0.66
   2  14  -1    1.98    0.78
  -2  14   1    1.15    0.67
   2  14  -1    2.61    0.86
   2  14  -1    2.30    0.75
  -2  14   1    1.44    0.63
  -1 -14   1    0.89    0.78
   1 -14  -1    1.69    0.79
   1 -14  -1    0.94    0.50
  -1 -14   1    1.64    0.57
   1 -14  -1    0.62    0.63
  -1 -14   1    0.69    0.68
   1 -14  -1   -0.18    0.59
   1 -14  -1   -0.30    0.67
  -1 -14   1    1.52    0.71
  -1 -14   1    1.79    0.63
   1 -14  -1    0.61    0.57
  -1  14   1    0.33    0.54
   1  14  -1    0.70    0.51
  -1  14   1    1.33    0.59
   1  14  -1    1.54    0.63
   0 -14   1    0.57    0.61
   0 -14  -1    0.10    0.51
   0 -14  -1    1.26    0.52
   0 -14  -1    0.53    0.47
   0 -14  -1   -0.76    0.54
   0 -14   1    0.33    0.63
   0 -14   1    0.09    0.72
   0 -14  -1    0.77    0.69
   0 -14  -1    0.74    0.71
   0 -14   1    0.10    0.44
   0 -14   1    0.89    0.53
   0 -14   1   -0.03    0.65
   0  14   1    0.24    0.47
   0  14   1   -0.16    0.56
   0  14  -1    0.06    0.54
   0  14  -1    0.08    0.44
  -1 -14  -1    5.14    1.02
   1 -14   1    5.52    1.21
  -1 -14  -1    3.68    1.07
  -1 -14  -1    4.82    1.16
   1 -14   1    3.93    1.05
   1 -14   1    4.14    1.07
   1 -14   1    2.48    1.11
   1 -14   1    4.82    1.12
  -1 -14  -1    4.61    0.99
  -1 -14  -1    5.45    1.09
   1 -14   1    5.63    1.05
   1  14   1    4.98    1.02
   1  14   1    5.22    1.13
  -1  14  -1    3.57    0.98
  -1  14  -1    5.89    1.09
  -2 -14  -1    0.82    0.46
   2 -14   1    0.68    0.63
  -2 -14  -1    0.00    0.54
   2 -14   1   -0.25    0.54
   2 -14   1    0.42    0.57
  -2 -14  -1   -0.66    0.65
   2 -14   1   -0.16    0.71
   2 -14   1    0.74    0.82
  -2 -14  -1    0.65    0.60
  -2 -14  -1   -0.15    0.49
   2 -14   1    0.23    0.47
  -2  14  -1   -0.01    0.51
  -2  14  -1   -0.22    0.44
   2  14   1   -0.19    0.57
  -3 -14  -1    1.93    0.61
  -3 -14  -1    1.81    0.63
  -3 -14  -1    1.40    0.77
   3 -14   1    2.64    0.77
   3 -14   1    1.34    0.80
   3 -14   1    0.33    0.65
   3 -14   1    1.15    0.91
  -3 -14  -1    1.21    0.53
  -3 -14  -1    0.40    0.63
  -3 -14  -1    1.74    0.65
   3 -14   1    2.13    0.62
   3  14   1    1.22    0.70
  -3  14  -1    1.38    0.58
  -4 -14  -1   -0.65    0.51
  -4 -14  -1   -0.06    0.46
   4 -14   1    0.36    0.82
  -4 -14  -1    0.47    0.70
   4 -14   1    0.06    0.54
   4 -14   1    0.17    0.80
   4 -14   1   -0.19    0.43
   4 -14   1   -0.27    0.57
   4 -14   1   -0.24    0.69
  -4 -14  -1    0.60    0.52
  -4 -14  -1   -0.09    0.47
  -4  14  -1    0.88    0.49
   4  14   1    0.95    0.64
   4  14   1   -0.03    0.56
   4  14   1   -0.49    0.57
  -4  14  -1   -0.95    0.38
   5 -14   1    4.16    0.94
   5 -14   1    3.50    1.01
  -5 -14  -1    3.50    0.89
   5 -14   1    3.71    1.05
   5 -14   1    1.92    0.99
  -5 -14  -1    3.33    0.84
  -5 -14  -1    4.67    1.06
  -5 -14  -1    4.44    0.98
  -5 -14  -1    4.53    0.90
   5  14   1    2.39    0.90
   5  14   1    2.00    0.94
   5  14   1    3.21    0.95
  -5  14  -1    3.31    0.85
  -5  14  -1    4.79    0.88
  -6 -14  -1    0.97    0.49
   6 -14   1    0.50    0.58
  -6 -14  -1   -0.90    0.51
   6 -14   1    0.98    0.65
  -6 -14  -1    0.76    0.60
  -6 -14  -1    0.41    0.53
   6 -14   1    0.13    0.61
  -6 -14  -1    0.10    0.46
   6 -14   1   -0.69    0.66
   6  14   1    0.91    0.60
  -6  14  -1    0.39    0.47
   6  14   1    0.05    0.63
  -6  14  -1    0.47    0.46
   7 -14   1    0.25    0.56
  -7 -14  -1    0.67    0.48
   7 -14   1    0.10    0.61
   7 -14   1   -0.04    0.58
  -7 -14  -1    0.67    0.57
   7 -14   1    1.81    0.60
  -7 -14  -1   -0.23    0.41
  -7 -14  -1   -0.09    0.47
  -7 -14  -1    0.96    0.52
  -7  14  -1    0.98    0.52
   7  14   1    1.34    0.67
  -7  14  -1   -0.31    0.38
   7  14   1    0.67    0.53
  -8 -14  -1    0.79    0.50
  -8 -14  -1    0.42    0.45
   8 -14   1    0.03    0.45
   8 -14   1   -0.25    0.48
  -8 -14  -1    0.82    0.46
  -8 -14  -1    0.44    0.37
  -8  14  -1    0.28    0.32
  -8  14  -1   -0.10    0.37
  -8  14  -1   -0.21    0.38
   8  14   1    0.39    0.49
   8  14   1    0.78    0.51
   9 -14   1    0.81    0.41
  -9 -14  -1    0.70    0.44
  -9 -14  -1    0.47    0.41
  -9  14  -1    0.06    0.36
  -9  14  -1    0.13    0.26
  -9  14  -1    0.30    0.33
   9  14   1    0.20    0.38
  -9 -15   1    0.04    0.21
  -9 -15   1    0.42    0.32
   9 -15  -1   -0.36    0.39
  -9  15   1   -0.09    0.31
   9  15  -1   -0.13    0.34
  -9  15   1    0.39    0.25
   8 -15  -1    1.46    0.50
  -8 -15   1    1.39    0.43
  -8 -15   1    0.28    0.46
   8 -15  -1    0.23    0.46
  -8 -15   1    1.77    0.53
  -8 -15   1    0.62    0.42
  -8  15   1    1.47    0.42
  -8  15   1    0.69    0.39
   8  15  -1    0.69    0.50
  -8  15   1    1.45    0.44
  -7 -15   1    2.03    0.57
  -7 -15   1    1.30    0.61
  -7 -15   1    2.13    0.61
   7 -15  -1    1.00    0.59
   7 -15  -1   -0.01    0.64
  -7 -15   1    2.60    0.62
  -7 -15   1    2.25    0.64
   7 -15  -1    1.74    0.63
   7  15  -1    1.73    0.62
  -7  15   1    2.02    0.57
  -7  15   1    1.44    0.52
  -7  15   1    0.95    0.50
   7  15  -1    3.34    0.76
  -6 -15   1    0.70    0.52
  -6 -15   1    0.03    0.53
   6 -15  -1   -0.36    0.50
  -6 -15   1    0.98    0.47
   6 -15  -1    0.22    0.74
  -6 -15   1    1.59    0.59
   6 -15  -1    0.36    0.66
  -6 -15   1    1.50    0.55
  -6  15   1    1.05    0.49
  -6  15   1    0.71    0.45
   6  15  -1    0.77    0.58
  -6  15   1    1.32    0.52
   6  15  -1    0.27    0.60
   5 -15  -1    0.69    0.60
   5 -15  -1   -0.07    0.68
  -5 -15   1    0.09    0.47
   5 -15  -1    1.31    0.73
  -5 -15   1    1.64    0.60
  -5 -15   1    1.03    0.65
  -5 -15   1    0.97    0.61
  -5 -15   1    2.10    0.59
  -5  15   1    1.00    0.49
  -5  15   1    0.52    0.47
   5  15  -1    1.23    0.62
   5  15  -1    0.30    0.68
  -5  15   1    0.63    0.50
  -4 -15   1    1.59    0.62
   4 -15  -1    1.26    0.55
   4 -15  -1   -0.02    0.56
  -4 -15   1    0.77    0.56
  -4 -15   1    0.56    0.71
   4 -15  -1    2.32    0.79
  -4 -15   1    0.61    0.60
   4 -15  -1    1.41    0.88
  -4 -15   1    1.34    0.57
   4  15  -1    1.12    0.72
   4  15  -1    0.51    0.75
  -4  15   1    1.59    0.54
  -4  15   1    0.93    0.53
   4  15  -1    1.85    0.70
  -4  15   1    1.44    0.58
   3 -15  -1    0.31    0.50
  -3 -15   1    1.43    0.55
  -3 -15   1    1.78    0.62
  -3 -15   1    1.05    0.64
   3 -15  -1    1.00    0.74
   3 -15  -1    0.45    0.58
   3 -15  -1    1.38    0.52
  -3 -15   1    1.64    0.66
  -3 -15   1    0.59    0.73
   3 -15  -1   -0.17    0.74
  -3 -15   1   -0.01    0.69
   3  15  -1    0.35    0.57
  -3  15   1    1.71    0.50
  -3  15   1    1.10    0.60
   3  15  -1    0.93    0.71
  -3  15   1    0.80    0.53
  -2 -15   1    0.14    0.43
  -2 -15   1    0.34    0.55
   2 -15  -1   -0.20    0.49
   2 -15  -1   -0.86    0.62
   2 -15  -1   -0.37    0.52
  -2 -15   1    0.31    0.67
   2 -15  -1    0.57    0.75
  -2 -15   1    0.92    0.59
  -2 -15   1    0.24    0.50
   2 -15  -1   -0.13    0.46
  -2 -15   1    0.20    0.77
   2  15  -1   -0.23    0.40
   2  15  -1    0.15    0.51
  -2  15   1   -0.07    0.41
  -2  15   1    0.19    0.53
   1 -15  -1    1.57    0.78
   1 -15  -1    2.87    0.92
  -1 -15   1    0.87    0.74
   1 -15  -1    2.24    0.60
  -1 -15   1    1.31    0.59
  -1 -15   1    0.98    0.68
   1 -15  -1    2.05    0.72
  -1 -15   1    1.89    0.83
   1 -15  -1    1.76    0.69
   1  15  -1    1.57    0.65
   1  15  -1    2.02    0.65
  -1  15   1    1.81    0.64
  -1  15   1    1.59    0.67
   0 -15  -1    0.02    0.54
   0 -15  -1   -0.18    0.60
   0 -15   1    0.44    0.65
   0 -15  -1    0.15    0.44
   0 -15   1    0.16    0.70
   0 -15   1    0.79    0.71
   0 -15  -1    0.05    0.69
   0 -15   1   -0.03    0.42
   0 -15  -1    0.22    0.54
   0 -15   1   -0.35    0.55
   0  15   1    0.30    0.46
   0  15  -1   -0.54    0.43
   0  15  -1    1.10    0.54
   0  15   1   -0.15    0.51
  -1 -15  -1    2.42    0.81
   1 -15   1    2.26    0.91
  -1 -15  -1    1.69    0.60
   1 -15   1    1.42    0.64
   1 -15   1    2.67    0.85
   1 -15   1    2.35    0.77
   1 -15   1    1.80    0.67
   1 -15   1    2.98    0.80
  -1 -15  -1    2.25    0.64
  -1 -15  -1    2.82    0.77
  -1 -15  -1    1.38    0.74
  -1  15  -1    2.16    0.64
  -1  15  -1    1.33    0.64
   1  15   1    3.12    0.70
   1  15   1    1.58    0.72
   2 -15   1    2.09    0.79
   2 -15   1    2.77    0.74
  -2 -15  -1    1.40    0.56
   2 -15   1    1.09    0.54
  -2 -15  -1    1.68    0.58
   2 -15   1   -0.05    0.69
  -2 -15  -1    0.11    0.61
   2 -15   1    0.96    0.57
  -2 -15  -1    0.71    0.52
  -2 -15  -1    1.28    0.60
  -2 -15  -1   -0.27    0.61
   2  15   1    0.75    0.62
  -2  15  -1    2.50    0.62
   2  15   1    3.23    0.66
   3 -15   1    1.70    0.61
  -3 -15  -1    1.86    0.69
   3 -15   1    0.40    0.61
  -3 -15  -1    3.24    0.67
  -3 -15  -1    2.28    0.73
  -3 -15  -1    2.49    0.70
   3 -15   1    3.31    0.83
   3 -15   1    0.55    0.97
   3 -15   1    2.62    0.95
   3 -15   1    2.02    0.79
  -3 -15  -1    0.99    0.76
  -3  15  -1    2.56    0.69
   3  15   1    2.44    0.78
  -3  15  -1    1.78    0.62
  -4 -15  -1    1.03    0.57
   4 -15   1    0.83    0.71
  -4 -15  -1    1.18    0.75
   4 -15   1    1.98    0.85
   4 -15   1    1.41    0.67
  -4 -15  -1    2.17    0.63
  -4 -15  -1    1.11    0.59
   4 -15   1    1.69    0.58
  -4 -15  -1    1.74    0.56
   4 -15   1   -0.02    0.55
   4 -15   1    0.35    0.70
  -4  15  -1    1.44    0.56
   4  15   1    1.40    0.67
   4  15   1    0.96    0.86
  -4  15  -1    1.70    0.58
   5 -15   1    1.94    0.68
   5 -15   1    1.44    0.73
   5 -15   1    0.79    0.66
  -5 -15  -1    1.17    0.55
   5 -15   1    2.89    0.95
  -5 -15  -1    2.54    0.83
  -5 -15  -1    2.18    0.67
  -5 -15  -1    1.05    0.61
  -5 -15  -1    0.85    0.51
   5  15   1    2.11    0.68
   5  15   1    1.29    0.68
  -5  15  -1    1.54    0.59
  -5  15  -1    2.61    0.58
  -6 -15  -1    1.80    0.56
  -6 -15  -1    2.45    0.78
   6 -15   1    2.63    0.68
  -6 -15  -1    1.74    0.65
   6 -15   1    2.30    0.74
   6 -15   1    2.86    0.76
   6 -15   1    2.86    0.84
  -6 -15  -1    1.49    0.63
   6  15   1    2.12    0.72
   6  15   1    2.28    0.73
  -6  15  -1    3.30    0.67
  -6  15  -1    0.92    0.53
  -7 -15  -1    0.17    0.43
  -7 -15  -1    0.55    0.46
   7 -15   1    0.21    0.46
  -7 -15  -1    0.44    0.43
  -7 -15  -1    0.06    0.44
   7 -15   1    0.18    0.46
  -7  15  -1    0.12    0.34
   7  15   1    1.29    0.52
  -7  15  -1    0.02    0.32
  -8 -15  -1   -0.13    0.35
   8 -15   1   -0.11    0.39
  -8 -15  -1    0.09    0.36
  -8  15  -1    0.31    0.28
   8  15   1    0.18    0.36
  -8  15  -1    0.48    0.33
  -8 -16   1    0.01    0.32
  -8  16   1    0.12    0.39
  -7 -16   1    0.61    0.39
  -7 -16   1    0.13    0.44
  -7 -16   1   -0.72    0.60
   7 -16  -1    0.64    0.45
  -7 -16   1    0.15    0.29
  -7  16   1    0.50    0.35
  -7  16   1    0.03    0.32
  -7  16   1    0.35    0.33
   7  16  -1   -0.15    0.39
  -6 -16   1    0.15    0.35
  -6 -16   1    1.16    0.50
   6 -16  -1    0.70    0.49
   6 -16  -1    0.15    0.41
  -6 -16   1   -0.31    0.38
  -6 -16   1    0.20    0.43
  -6 -16   1    0.72    0.53
  -6  16   1    0.45    0.41
   6  16  -1    0.55    0.52
  -6  16   1    0.24    0.34
  -6  16   1   -0.35    0.31
   5 -16  -1    0.76    0.72
  -5 -16   1    1.71    0.51
   5 -16  -1    1.29    0.53
   5 -16  -1    0.62    0.56
  -5 -16   1    0.48    0.48
  -5 -16   1    1.33    0.48
  -5 -16   1    0.99    0.50
  -5 -16   1    0.45    0.54
  -5  16   1    1.00    0.44
  -5  16   1    0.38    0.42
  -5  16   1    0.42    0.45
   5  16  -1   -0.44    0.53
   5  16  -1    1.10    0.52
  -4 -16   1    1.21    0.63
   4 -16  -1    1.60    0.82
  -4 -16   1    1.96    0.64
   4 -16  -1    1.57    0.65
  -4 -16   1    2.34    0.64
   4 -16  -1   -0.11    0.67
   4 -16  -1    2.80    0.89
  -4 -16   1    1.46    0.70
  -4 -16   1    2.47    0.64
  -4  16   1    2.40    0.61
   4  16  -1    2.63    0.71
  -4  16   1    3.29    0.65
  -4  16   1    3.83    0.75
   4  16  -1    2.54    0.79
   4  16  -1    2.42    0.64
   3 -16  -1   -0.32    0.70
  -3 -16   1   -0.44    0.46
  -3 -16   1   -0.53    0.61
  -3 -16   1    0.06    0.37
  -3 -16   1   -0.29    0.42
   3 -16  -1    0.24    0.40
  -3 -16   1    0.35    0.60
   3 -16  -1   -0.19    0.54
   3  16  -1   -0.07    0.47
  -3  16   1   -0.86    0.35
  -3  16   1   -0.51    0.43
  -3  16   1    0.13    0.38
   3  16  -1    0.10    0.42
   2 -16  -1    3.85    1.00
   2 -16  -1    2.96    0.83
  -2 -16   1    5.81    0.92
  -2 -16   1    2.29    0.88
  -2 -16   1    3.16    0.85
   2 -16  -1    4.37    0.84
  -2 -16   1    1.97    0.93
   2 -16  -1    1.97    0.90
  -2 -16   1    2.72    0.86
  -2  16   1    4.56    0.82
   2  16  -1    4.02    0.91
  -2  16   1    4.65    0.88
   2  16  -1    5.96    0.93
  -2  16   1    2.53    0.82
   1 -16  -1    0.56    0.58
   1 -16  -1    0.61    0.64
   1 -16  -1    1.26    0.53
  -1 -16   1    0.32    0.59
  -1 -16   1    1.64    0.55
  -1 -16   1    1.06    0.52
   1 -16  -1    0.95    0.48
  -1 -16   1    1.70    0.63
   1 -16  -1    0.10    0.66
  -1 -16   1    0.79    0.70
  -1  16   1    0.47    0.46
  -1  16   1    0.88    0.52
   1  16  -1    0.93    0.52
   1  16  -1    0.42    0.49
   0 -16  -1    1.20    0.58
   0 -16   1    0.53    0.70
   0 -16   1    1.74    0.58
   0 -16  -1    1.77    0.66
   0 -16  -1    1.37    0.91
   0 -16  -1    2.03    0.56
   0 -16   1    2.51    0.66
   0 -16   1    2.32    0.74
   0 -16  -1    0.52    0.66
   0  16   1    0.69    0.59
   0  16  -1    1.28    0.56
   0  16  -1    2.41    0.59
   0  16   1    1.31    0.56
  -1 -16  -1    2.56    0.71
   1 -16   1    2.86    0.77
  -1 -16  -1    3.85    0.86
   1 -16   1    2.03    0.84
   1 -16   1    2.97    0.87
   1 -16   1    1.78    0.72
   1 -16   1    4.26    0.77
  -1 -16  -1    3.05    0.67
  -1 -16  -1    2.51    0.85
  -1  16  -1    0.72    0.61
   1  16   1    3.46    0.83
   1  16   1    2.25    0.67
  -1  16  -1    1.64    0.60
   2 -16   1    1.04    0.96
   2 -16   1    0.49    0.60
  -2 -16  -1    0.07    0.57
  -2 -16  -1   -0.27    0.34
   2 -16   1   -0.03    0.44
   2 -16   1    0.60    0.59
  -2 -16  -1   -0.31    0.46
  -2 -16  -1   -0.36    0.62
   2 -16   1    0.34    0.72
   2 -16   1    0.72    0.47
  -2 -16  -1    0.01    0.40
  -2  16  -1   -0.27    0.39
   2  16   1    0.32    0.45
  -2  16  -1   -0.25    0.35
   2  16   1    0.43    0.51
   3 -16   1    1.02    0.60
   3 -16   1    0.44    0.83
   3 -16   1    0.19    0.41
  -3 -16  -1    1.09    0.49
   3 -16   1    0.35    0.53
  -3 -16  -1    1.46    0.55
   3 -16   1    0.20    0.48
   3 -16   1    0.09    0.71
  -3 -16  -1    1.18    0.69
  -3 -16  -1    0.88    0.54
  -3 -16  -1    0.46    0.42
   3  16   1    0.10    0.41
  -3  16  -1    0.02    0.41
  -3  16  -1    0.79    0.46
   3  16   1    0.06    0.52
  -4 -16  -1    0.61    0.39
  -4 -16  -1   -0.11    0.41
   4 -16   1   -0.11    0.68
   4 -16   1    0.15    0.49
  -4 -16  -1    1.23    0.60
   4 -16   1    0.58    0.54
   4 -16   1    0.07    0.64
   4 -16   1    0.05    0.47
  -4 -16  -1   -0.09    0.43
  -4 -16  -1    0.64    0.48
  -4  16  -1    0.08    0.38
  -4  16  -1    0.13    0.40
   4  16   1    0.24    0.51
   4  16   1    0.26    0.39
   5 -16   1    0.68    0.46
  -5 -16  -1    0.00    0.38
  -5 -16  -1    0.02    0.46
  -5 -16  -1    0.51    0.60
  -5 -16  -1    0.46    0.45
   5 -16   1   -0.19    0.48
  -5 -16  -1    0.74    0.41
   5 -16   1    0.29    0.45
   5 -16   1    0.44    1.07
  -5  16  -1    0.63    0.40
  -5  16  -1    0.61    0.40
   5  16   1    0.06    0.34
   5  16   1    0.20    0.44
  -6 -16  -1    0.29    0.46
   6 -16   1    0.51    0.49
  -6 -16  -1    0.43    0.49
  -6 -16  -1    0.02    0.38
   6 -16   1    0.64    0.42
  -6  16  -1   -0.31    0.31
  -6  16  -1   -0.28    0.28
   6  16   1   -0.64    0.39
  -7 -16  -1    0.06    0.39
   7 -16   1   -0.71    0.35
  -7 -16  -1    0.15    0.36
  -7  16  -1    0.00    0.25
   7  16   1   -0.24    0.33
  -7  16  -1   -0.21    0.27
   7  16   1    0.24    0.25
   6 -17  -1    0.75    0.43
  -6 -17   1    0.12    0.36
   6  17  -1    0.24    0.28
   6  17  -1    0.22    0.32
  -6  17   1    0.17    0.29
   5 -17  -1    0.47    0.43
  -5 -17   1    0.06    0.31
  -5 -17   1   -0.27    0.42
  -5  17   1    0.33    0.31
   5  17  -1   -0.04    0.37
   5  17  -1    0.29    0.33
  -4 -17   1    0.21    0.58
  -4 -17   1   -0.01    0.31
  -4 -17   1    0.43    0.43
   4 -17  -1    0.99    0.49
  -4 -17   1   -0.42    0.43
  -4 -17   1    0.79    0.46
   4  17  -1    0.27    0.35
   4  17  -1    0.28    0.40
  -4  17   1    0.22    0.32
  -4  17   1   -0.25    0.34
  -3 -17   1    0.60    0.44
  -3 -17   1    0.50    0.43
  -3 -17   1    0.40    0.37
   3 -17  -1    0.33    0.68
   3 -17  -1    1.06    0.56
  -3 -17   1    1.56    0.60
   3  17  -1    0.70    0.39
  -3  17   1    0.86    0.45
   3  17  -1    0.25    0.45
  -3  17   1   -0.58    0.47
  -3  17   1    0.32    0.38
  -2 -17   1    0.27    0.38
  -2 -17   1    0.36    0.45
  -2 -17   1    0.16    0.45
  -2 -17   1    0.89    0.54
   2 -17  -1   -0.06    0.54
   2 -17  -1    0.05    0.33
   2 -17  -1    0.59    0.62
  -2 -17   1    0.61    0.61
   2  17  -1   -0.12    0.40
  -2  17   1    0.91    0.64
  -2  17   1    0.07    0.44
   2  17  -1    1.09    0.46
  -2  17   1   -0.54    0.31
  -1 -17   1   -0.10    0.36
   1 -17  -1   -0.59    0.50
  -1 -17   1   -0.12    0.60
   1 -17  -1    0.55    0.38
  -1 -17   1   -0.43    0.37
  -1 -17   1   -0.72    0.52
  -1 -17   1    0.69    0.49
   1 -17  -1   -0.74    0.57
   1  17  -1    0.09    0.42
  -1  17   1    0.25    0.44
   1  17  -1   -0.06    0.36
  -1  17   1   -0.02    0.38
   0 -17   1   -0.74    0.61
   0 -17  -1    0.29    0.36
   0 -17  -1   -0.28    0.44
   0 -17   1    0.33    0.38
   0 -17  -1    0.68    0.44
   0 -17   1    0.36    0.79
   0 -17   1   -0.26    0.35
   0 -17   1    0.25    0.53
   0 -17  -1   -0.06    0.39
   0 -17  -1    0.41    0.60
   0  17  -1    0.43    0.45
   0  17   1    1.01    0.44
   0  17   1   -0.12    0.42
   0  17  -1    0.72    0.42
   1 -17   1    0.75    0.50
   1 -17   1    0.73    0.41
   1 -17   1    0.23    0.52
  -1 -17  -1    0.46    0.40
  -1 -17  -1   -0.22    0.52
   1 -17   1    0.01    0.79
  -1 -17  -1    0.65    0.45
  -1 -17  -1    1.11    0.50
   1 -17   1    0.62    0.63
   1  17   1    0.19    0.48
  -1  17  -1    1.26    0.47
  -1  17  -1    1.03    0.40
   1  17   1    1.38    0.46
   2 -17   1    2.29    0.64
  -2 -17  -1    1.38    0.58
  -2 -17  -1    2.46    0.62
   2 -17   1    1.91    0.64
  -2 -17  -1    2.31    0.70
  -2 -17  -1    2.04    0.54
   2 -17   1    2.21    0.92
   2 -17   1    0.83    0.75
   2 -17   1    2.54    0.59
  -2  17  -1    2.74    0.57
   2  17   1    2.22    0.65
  -2  17  -1    1.48    0.52
   2  17   1    1.12    0.53
   3 -17   1    0.18    0.64
   3 -17   1    0.84    0.51
  -3 -17  -1    1.47    0.56
   3 -17   1   -0.08    0.42
  -3 -17  -1   -0.34    0.39
   3 -17   1    1.35    0.59
  -3 -17  -1    0.75    0.42
   3  17   1    0.11    0.45
  -3  17  -1    1.20    0.43
  -3  17  -1    0.51    0.34
   3  17   1    0.51    0.37
  -4 -17  -1    0.09    0.36
  -4 -17  -1    0.92    0.39
   4 -17   1    1.35    0.52
  -4 -17  -1    0.50    0.49
  -4  17  -1    1.26    0.37
  -4  17  -1    0.53    0.35
   4  17   1    0.29    0.43
   4  17   1    0.19    0.32
   5 -17   1   -0.23    0.39
  -5 -17  -1    0.63    0.46
  -5  17  -1    0.23    0.26
   5  17   1    0.53    0.33
  -5  17  -1   -0.10    0.26
   5  17   1    0.40    0.40
  -4 -18   1    0.98    0.46
   4 -18  -1    0.48    0.42
  -4  18   1    0.79    0.38
   4  18  -1    1.10    0.38
  -3 -18   1   -0.47    0.29
   3 -18  -1    0.27    0.77
  -3 -18   1    0.33    0.50
   3 -18  -1    0.61    0.42
  -3 -18   1   -0.54    0.38
   3  18  -1    0.69    0.36
  -3  18   1   -0.39    0.25
   3  18  -1   -0.08    0.30
  -2 -18   1    0.47    0.31
   2 -18  -1    0.72    0.61
   2 -18  -1    0.47    0.52
  -2 -18   1    0.32    0.57
  -2  18   1    1.00    0.36
   2  18  -1    1.30    0.40
   2  18  -1    1.02    0.39
  -1 -18   1   -0.72    0.55
   1 -18  -1    0.75    0.66
  -1 -18   1    0.60    0.35
  -1  18   1    0.18    0.30
  -1  18   1   -0.25    0.31
   1  18  -1    0.46    0.33
   0 -18   1   -0.06    0.57
   0 -18  -1   -0.35    0.53
   0 -18   1    0.34    0.32
   0  18   1    0.32    0.35
   0  18  -1    0.46    0.32
   0  18  -1    0.61    0.33
   0  18   1   -0.24    0.33
   1 -18   1   -0.29    0.61
  -1 -18  -1   -0.17    0.36
   1 -18   1   -0.02    0.30
  -1  18  -1   -0.12    0.31
   1  18   1    0.57    0.33
   1  18   1    0.30    0.36
  -1  18  -1    0.56    0.33
  -2 -18  -1    0.21    0.39
   2 -18   1   -0.78    0.50
   2 -18   1   -0.40    0.39
   2  18   1    0.30    0.35
  -2  18  -1    0.19    0.30
   2  18   1   -0.03    0.28
  -2  18  -1   -0.29    0.25
  -3 -18  -1   -0.26    0.43
  -3 -18  -1    0.23    0.39
   3  18   1    0.04    0.32
   3  18   1    0.09    0.28
  -3  18  -1   -0.25    0.23
  15   0  -2    2.06    0.58
 -15   0   2    1.21    0.66
 -15   0   2    1.49    0.50
 -15   0   2    1.86    0.47
 -14   0   2    0.13    0.40
 -14   0   2   -0.74    0.47
  14   0  -2   -0.42    0.56
 -14   0   2    0.21    0.41
 -14   0   2    0.27    0.48
 -13   0   2    1.28    0.62
 -13   0   2    1.91    0.75
 -13   0   2    2.18    0.69
  13   0  -2    2.13    0.78
 -13   0   2    1.61    0.64
 -12   0   2    0.48    0.57
 -12   0   2    0.58    0.66
  12   0  -2    0.39    0.67
 -12   0   2    1.53    0.69
 -12   0   2    0.60    0.58
 -12   0   2    0.71    0.47
 -12   0   2    0.85    0.49
 -12   0   2    0.06    0.50
 -11   0   2    0.14    0.59
  11   0  -2    0.66    0.63
 -11   0   2    0.96    0.54
 -11   0   2   -0.18    0.51
 -11   0   2    0.53    0.54
 -11   0   2    1.28    0.64
  11   0  -2    0.54    0.51
 -11   0   2   -0.25    0.45
 -11   0   2    0.58    0.57
 -11   0   2    0.69    0.49
  10   0  -2    0.77    0.50
 -10   0   2    1.68    0.60
 -10   0   2    1.04    0.52
 -10   0   2    1.61    0.62
 -10   0   2    1.06    0.51
  10   0  -2    0.91    0.42
 -10   0   2    0.74    0.57
 -10   0   2    1.16    0.46
  10   0  -2    0.48    0.58
 -10   0   2    1.74    0.66
 -10   0   2    0.58    0.44
  -9   0   2    0.29    0.46
  -9   0   2   -0.25    0.33
   9   0  -2    0.50    0.39
  -9   0   2   -0.51    0.38
   9   0  -2    0.14    0.27
   9   0  -2   -0.18    0.29
  -8   0   2    0.01    0.36
   8   0  -2    0.26    0.34
   8   0  -2    0.22    0.34
  -8   0   2    0.71    0.42
   8   0  -2    0.37    0.27
   8   0  -2    0.24    0.34
   8   0  -2    0.30    0.29
   8   0  -2   -0.09    0.23
   7   0  -2    6.02    1.16
  -7   0   2    8.49    1.26
   7   0  -2    7.62    1.19
   7   0  -2    8.13    1.12
   7   0  -2    5.29    1.12
   7   0  -2    5.03    1.16
   7   0  -2    6.20    1.14
  -7   0   2    6.66    1.19
   6   0  -2   17.70    3.10
   6   0  -2   19.94    3.11
   6   0  -2   21.67    3.08
   6   0  -2   18.03    3.06
  -6   0   2   20.66    3.11
   6   0  -2   16.64    3.09
   5   0  -2   10.25    1.49
   5   0  -2    9.98    1.48
  -5   0   2    6.77    1.47
   5   0  -2    9.32    1.51
  -5   0   2    8.56    1.51
   5   0  -2   10.74    1.51
   4   0  -2  261.73   37.87
   4   0  -2  225.85   37.84
  -4   0   2  230.88   37.84
   4   0  -2  220.19   37.84
   4   0  -2  253.30   37.86
   3   0  -2   56.14    9.78
   3   0  -2   65.98    9.81
  -3   0   2   57.89    9.79
   3   0  -2   66.64    9.79
   2   0  -2  724.05  114.23
  -2   0   2  713.01  114.22
   1   0  -2  236.02   36.70
   1   0  -2  224.95   36.71
   0   0  -2  100.09   17.65
   0   0  -2  119.99   17.65
   0   0  -2  108.27   17.65
   0   0   2  114.43   17.65
  -1   0  -2    6.79    1.11
  -1   0  -2    7.21    1.12
  -1   0  -2    6.68    1.13
  -1   0  -2    6.43    1.11
   1   0   2    6.86    1.11
   2   0   2 1000.00  138.25
  -2   0  -2  817.07  138.24
  -2   0  -2  806.71  138.23
   2   0   2  840.23  138.23
   2   0   2  885.09  138.23
  -3   0  -2   40.49    7.14
  -3   0  -2   52.01    7.16
   3   0   2   46.32    7.16
  -3   0  -2   42.19    7.16
  -3   0  -2   44.18    7.15
  -3   0  -2   48.52    7.15
   3   0   2   39.11    7.14
  -4   0  -2   35.86    5.80
   4   0   2   36.25    5.80
  -4   0  -2   37.83    5.81
  -4   0  -2   35.54    5.80
   4   0   2   37.18    5.79
  -4   0  -2   36.30    5.80
   4   0   2   34.90    5.82
   4   0   2   35.54    5.80
   5   0   2   68.30   10.98
   5   0   2   67.05   10.97
  -5   0  -2   74.12   10.95
  -5   0  -2   62.84   10.96
  -5   0  -2   64.23   10.94
   5   0   2   74.07   10.96
   6   0   2   10.83    1.74
  -6   0  -2   10.53    1.73
   6   0   2    8.86    1.65
   7   0   2   12.17    2.16
   7   0   2   11.54    2.06
   7   0   2   12.44    2.09
  -7   0  -2   13.64    2.16
  -7   0  -2   12.25    2.09
  -8   0  -2  119.70   18.79
   8   0   2  124.18   18.79
  -8   0  -2  121.05   18.78
   8   0   2  106.22   18.77
   9   0   2    4.18    0.99
  -9   0  -2    5.87    1.00
  -9   0  -2    3.88    0.92
   9   0   2    3.41    0.89
   9   0   2    5.37    1.14
   9   0   2    3.61    1.01
  -9   0  -2    4.12    0.90
  -9   0  -2    3.26    0.89
  -9   0  -2    4.47    0.90
  -9   0  -2    4.16    0.90
  10   0   2    5.45    1.29
 -10   0  -2    5.75    1.20
 -10   0  -2    6.40    1.22
 -10   0  -2    6.17    1.19
 -10   0  -2    6.60    1.28
 -10   0  -2    6.02    1.23
  10   0   2    6.96    1.36
 -10   0  -2    4.10    1.18
 -11   0  -2   18.17    3.13
  11   0   2   20.15    3.23
 -11   0  -2   18.18    3.10
 -11   0  -2   18.72    3.15
  11   0   2   18.23    3.18
 -11   0  -2   18.47    3.11
 -12   0  -2   -0.01    0.40
 -12   0  -2   -0.28    0.51
  12   0   2   -0.27    0.64
 -12   0  -2   -0.24    0.41
 -12   0  -2    0.36    0.54
 -12   0  -2   -0.34    0.42
 -13   0  -2    0.96    0.53
 -13   0  -2    1.28    0.47
  13   0   2    1.47    0.65
 -14   0  -2    1.05    0.36
  14   0   2   -0.21    0.44
 -14   0  -2    0.21    0.28
 -15  -1   2    0.12    0.32
 -15  -1   2    0.37    0.56
 -15  -1   2    0.17    0.29
  15  -1  -2    0.48    0.48
 -15   1   2    0.25    0.33
  15   1  -2   -0.21    0.44
 -15   1   2    0.18    0.53
 -15   1   2   -0.12    0.30
  14  -1  -2   -0.02    0.57
 -14  -1   2   -0.25    0.46
 -14  -1   2   -0.02    0.37
 -14  -1   2    0.50    0.46
 -14  -1   2   -0.84    0.47
 -14   1   2   -0.93    0.42
 -14   1   2    0.43    0.50
  14   1  -2    1.30    0.60
 -14   1   2   -0.13    0.42
 -14   1   2   -0.18    0.38
 -13  -1   2    0.58    0.55
 -13  -1   2    1.19    0.65
 -13  -1   2    0.86    0.52
 -13  -1   2    0.10    0.58
 -13  -1   2    0.29    0.48
  13  -1  -2    0.97    0.64
 -13   1   2    0.48    0.55
 -13   1   2    0.55    0.45
 -13   1   2    1.50    0.60
 -13   1   2    0.81    0.56
 -13   1   2    0.63    0.61
  13   1  -2    1.23    0.66
  12  -1  -2   14.82    2.95
 -12  -1   2   19.21    3.08
 -12  -1   2   11.39    2.95
 -12  -1   2   20.90    2.99
  12  -1  -2   21.25    3.05
 -12  -1   2   18.61    3.12
 -12  -1   2   15.90    3.05
 -12  -1   2   20.36    2.96
 -12  -1   2   15.98    2.91
 -12   1   2   11.44    2.96
 -12   1   2   19.94    2.98
 -12   1   2   18.49    2.98
 -12   1   2   17.72    2.94
 -12   1   2   19.62    2.95
  12   1  -2   16.67    3.07
 -12   1   2   18.07    2.96
  11  -1  -2   -0.82    0.52
  11  -1  -2   -0.35    0.57
  11  -1  -2    0.32    0.62
  11  -1  -2   -0.07    0.47
 -11  -1   2    0.07    0.51
 -11  -1   2    0.01    0.55
 -11  -1   2    0.36    0.47
 -11  -1   2   -0.13    0.48
 -11  -1   2    0.42    0.53
 -11  -1   2   -0.05    0.55
 -11  -1   2    0.13    0.42
 -11  -1   2    0.49    0.55
 -11   1   2    0.93    0.56
 -11   1   2    0.52    0.57
  11   1  -2   -0.18    0.46
  11   1  -2    0.05    0.63
 -11   1   2    0.41    0.49
 -11   1   2    0.37    0.54
 -11   1   2    0.75    0.53
  11   1  -2    0.25    0.55
 -11   1   2    0.59    0.51
 -11   1   2   -0.03    0.54
 -11   1   2    0.14    0.42
 -10  -1   2   31.57    4.58
 -10  -1   2   31.37    4.56
 -10  -1   2   24.65    4.52
 -10  -1   2   28.81    4.54
 -10  -1   2   31.65    4.56
 -10  -1   2   31.35    4.52
  10  -1  -2   24.46    4.53
 -10  -1   2   19.42    4.47
  10  -1  -2   31.20    4.54
 -10  -1   2   32.09    4.53
  10  -1  -2   29.72    4.47
 -10   1   2   30.18    4.53
  10   1  -2   24.62    4.47
  10   1  -2   25.49    4.54
 -10   1   2   27.41    4.51
 -10   1   2   35.07    4.56
 -10   1   2   31.03    4.56
 -10   1   2   20.10    4.50
  10   1  -2   25.90    4.49
  10   1  -2   25.13    4.49
 -10   1   2   23.76    4.52
 -10   1   2   29.20    4.51
  -9  -1   2   21.04    3.26
  -9  -1   2   19.67    3.22
  -9  -1   2   17.49    3.25
   9  -1  -2   24.45    3.26
   9  -1  -2   22.32    3.20
   9  -1  -2   19.17    3.17
  -9   1   2   19.82    3.22
   9   1  -2   19.47    3.17
   9   1  -2   20.82    3.23
  -9   1   2   20.42    3.26
  -9   1   2   17.74    3.21
  -9   1   2   21.05    3.25
   9   1  -2   15.91    3.18
   9   1  -2   15.87    3.19
   8  -1  -2    5.16    1.18
   8  -1  -2    5.87    1.14
   8  -1  -2    5.97    1.17
   8  -1  -2    6.09    1.20
  -8  -1   2    7.38    1.22
   8  -1  -2    7.82    1.13
   8  -1  -2    6.37    1.14
  -8  -1   2    8.49    1.29
  -8   1   2    9.74    1.31
   8   1  -2    5.22    1.10
   8   1  -2    7.29    1.21
   8   1  -2    4.80    1.17
   8   1  -2    5.29    1.12
   8   1  -2    6.53    1.20
   8   1  -2    6.41    1.15
  -8   1   2    9.65    1.31
   7  -1  -2  121.22   17.93
   7  -1  -2  129.22   17.96
   7  -1  -2  115.54   17.97
  -7  -1   2  124.72   17.97
   7  -1  -2  103.11   17.91
   7  -1  -2  113.21   17.93
   7  -1  -2  100.04   17.95
   7   1  -2  123.39   17.96
   7   1  -2  125.56   17.97
   7   1  -2  101.54   17.91
   7   1  -2   91.69   17.92
  -7   1   2  108.85   17.96
   7   1  -2  112.70   17.92
   6  -1  -2   26.22    4.78
   6  -1  -2   37.03    4.83
   6  -1  -2   33.82    4.81
  -6  -1   2   28.83    4.81
   6  -1  -2   28.53    4.81
   6  -1  -2   33.43    4.78
   6   1  -2   24.58    4.77
   6   1  -2   27.75    4.78
   6   1  -2   30.64    4.81
   6   1  -2   35.44    4.83
  -6   1   2   26.70    4.79
   5  -1  -2   11.84    1.64
  -5  -1   2   10.96    1.68
   5  -1  -2   10.87    1.67
   5  -1  -2   11.83    1.66
   5  -1  -2    9.70    1.66
   5  -1  -2   12.63    1.63
   5  -1  -2    9.59    1.63
  -5   1   2    8.36    1.68
   5   1  -2   10.46    1.66
   5   1  -2    8.94    1.62
  -5   1   2   10.06    1.65
   5   1  -2   12.28    1.64
   5   1  -2    7.65    1.60
  -5   1   2    8.75    1.63
   5   1  -2   10.75    1.66
   4  -1  -2   50.11    8.83
   4  -1  -2   54.11    8.82
   4  -1  -2   60.32    8.84
   4  -1  -2   59.38    8.84
   4  -1  -2   54.67    8.82
  -4   1   2   52.95    8.82
   4   1  -2   61.66    8.84
  -4   1   2   56.10    8.83
   4   1  -2   46.96    8.80
   4   1  -2   57.00    8.83
   4   1  -2   57.42    8.81
   3  -1  -2   10.96    2.13
   3  -1  -2    9.61    2.10
   3  -1  -2   11.91    2.11
   3  -1  -2   16.00    2.13
   3  -1  -2   16.14    2.13
   3   1  -2   12.48    2.10
   3   1  -2   14.19    2.13
   3   1  -2   16.40    2.12
  -3   1   2   13.28    2.12
   3   1  -2   12.20    2.09
   2  -1  -2    9.05    1.85
   2  -1  -2   12.34    1.85
   2  -1  -2   12.04    1.85
  -2  -1   2   12.66    1.84
  -2   1   2   12.08    1.86
  -2   1   2   10.75    1.85
   2   1  -2   12.79    1.84
   2   1  -2   12.82    1.85
   2   1  -2    9.37    1.83
   1  -1  -2    4.42    0.76
   1  -1  -2    5.33    0.77
   1  -1  -2    3.85    0.76
  -1   1   2    3.61    0.76
  -1   1   2    5.00    0.76
   1   1  -2    5.46    0.76
  -1   1   2    4.32    0.76
   1   1  -2    4.35    0.75
  -1   1   2    4.38    0.77
   1   1  -2    4.08    0.75
   0  -1  -2    3.91    0.59
   0  -1   2    3.73    0.59
   0  -1  -2    4.22    0.58
   0  -1   2    4.10    0.58
   0   1  -2    2.91    0.57
   0   1  -2    3.44    0.57
   0   1  -2    4.12    0.60
   0   1  -2    2.68    0.58
   0   1  -2    3.01    0.58
  -1  -1  -2    2.93    0.49
   1  -1   2    3.18    0.53
   1  -1   2    3.18    0.51
  -1  -1  -2    2.74    0.52
  -1  -1  -2    3.13    0.50
  -1   1  -2    3.32    0.53
  -1   1  -2    3.43    0.52
   1   1   2    2.55    0.49
  -1   1  -2    2.86    0.50
   1   1   2    2.87    0.51
  -1   1  -2    3.36    0.53
   2  -1   2  395.14   61.01
  -2  -1  -2  389.98   60.99
   2  -1   2  339.91   61.00
  -2  -1  -2  355.12   61.00
   2   1   2  380.82   60.99
   2   1   2  381.05   61.00
  -2   1  -2  379.74   61.01
  -2   1  -2  351.02   60.99
  -2   1  -2  432.81   61.01
  -2   1  -2  431.64   61.00
   3  -1   2  100.61   14.78
  -3  -1  -2   99.11   14.77
  -3  -1  -2   88.03   14.76
   3  -1   2   79.81   14.77
  -3  -1  -2   85.18   14.77
  -3  -1  -2  105.69   14.77
   3  -1   2   91.96   14.77
   3  -1   2   87.99   14.79
  -3   1  -2   76.26   14.77
  -3   1  -2   84.35   14.78
  -3   1  -2  106.09   14.79
  -3   1  -2   94.79   14.78
   3   1   2   91.99   14.77
   3   1   2  108.36   14.80
   4  -1   2  281.76   39.44
   4  -1   2  276.51   39.42
  -4  -1  -2  240.62   39.42
   4  -1   2  216.54   39.43
  -4  -1  -2  256.15   39.40
  -4  -1  -2  241.92   39.40
   4   1   2  214.96   39.39
   4   1   2  236.06   39.43
  -4   1  -2  248.07   39.42
  -4   1  -2  254.80   39.41
  -4   1  -2  253.15   39.41
   4   1   2  253.41   39.43
  -4   1  -2  247.29   39.40
  -5  -1  -2   14.70    2.31
   5  -1   2   17.97    2.36
   5  -1   2   10.27    2.31
   5  -1   2   12.51    2.34
  -5  -1  -2   14.90    2.36
   5  -1   2   15.22    2.36
   5   1   2   15.18    2.36
  -5   1  -2   12.46    2.33
   5   1   2   13.01    2.32
  -5   1  -2   16.13    2.34
   5   1   2   14.65    2.37
  -5   1  -2   16.62    2.35
  -6  -1  -2    3.59    0.78
  -6  -1  -2    3.60    0.74
   6  -1   2    2.89    0.72
   6  -1   2    4.87    0.79
   6   1   2    3.65    0.75
   6   1   2    2.58    1.06
  -6   1  -2    4.38    0.78
  -6   1  -2    3.80    0.74
  -6   1  -2    3.22    0.70
   6   1   2    4.07    0.73
   7  -1   2    9.14    1.58
  -7  -1  -2   10.77    1.58
   7  -1   2    8.33    1.53
   7  -1   2    8.99    1.51
  -7  -1  -2   10.66    1.60
  -7   1  -2    7.69    1.52
  -7   1  -2    7.22    1.50
   7   1   2    6.81    1.51
   7   1   2    7.17    1.47
   7   1   2   10.54    1.61
  -8  -1  -2   25.76    3.31
   8  -1   2   19.70    3.30
   8  -1   2   16.33    3.26
   8  -1   2   21.39    3.29
  -8  -1  -2   24.95    3.34
  -8   1  -2   20.33    3.28
   8   1   2   16.74    3.28
   8   1   2   24.36    3.35
  -8   1  -2   14.32    3.25
  -9  -1  -2    7.19    1.30
  -9  -1  -2    7.71    1.33
   9  -1   2    6.88    1.40
  -9  -1  -2    6.04    1.28
  -9  -1  -2    6.16    1.27
   9  -1   2    5.95    1.38
  -9  -1  -2    7.18    1.33
   9  -1   2    5.77    1.24
  -9  -1  -2    5.68    1.22
   9   1   2   10.08    1.42
  -9   1  -2    6.82    1.29
  -9   1  -2    8.00    1.31
  -9   1  -2    6.15    1.26
  -9   1  -2    5.11    1.25
   9   1   2    4.79    1.74
  -9   1  -2    7.11    1.28
   9   1   2    6.94    1.41
   9   1   2    4.08    1.22
  -9   1  -2    6.79    1.27
 -10  -1  -2    1.16    0.49
 -10  -1  -2    0.37    0.48
 -10  -1  -2    0.08    0.50
 -10  -1  -2   -0.24    0.48
  10  -1   2   -0.52    0.61
 -10  -1  -2    0.15    0.43
  10  -1   2   -0.16    0.57
 -10  -1  -2    0.16    0.50
  10   1   2   -0.33    0.44
 -10   1  -2   -0.15    0.43
 -10   1  -2   -0.49    0.42
 -10   1  -2   -0.16    0.44
 -10   1  -2   -0.18    0.45
  10   1   2    0.59    0.50
 -10   1  -2    0.03    0.46
  10   1   2   -0.10    0.57
 -10   1  -2    0.20    0.48
  11  -1   2    6.70    1.36
 -11  -1  -2    7.39    1.33
 -11  -1  -2    7.35    1.28
 -11  -1  -2    4.92    1.21
  11  -1   2    7.14    1.40
 -11  -1  -2    4.99    1.17
 -11  -1  -2    8.03    1.32
 -11   1  -2    5.17    1.21
  11   1   2    7.08    1.37
 -11   1  -2    5.16    1.17
 -11   1  -2    4.28    1.11
 -11   1  -2    5.90    1.22
 -12  -1  -2    0.20    0.45
 -12  -1  -2    0.39    0.62
  12  -1   2   -0.51    0.62
 -12  -1  -2    0.23    0.51
 -12  -1  -2    1.02    0.54
  12  -1   2   -0.02    0.57
 -12   1  -2    0.01    0.48
 -12   1  -2    0.48    0.42
 -12   1  -2    0.06    0.46
  12   1   2   -0.67    0.53
  13  -1   2    0.99    0.89
 -13  -1  -2    1.45    0.50
 -13  -1  -2    0.88    0.51
 -13  -1  -2    1.38    0.57
  13  -1   2    1.65    0.69
 -13   1  -2    1.92    0.55
  13   1   2    0.76    0.62
 -14  -1  -2    1.96    0.47
  14  -1   2    2.71    0.66
 -14  -1  -2    2.50    0.47
  14   1   2    0.87    0.52
 -14   1  -2    0.65    0.41
 -15  -2   2    0.92    0.61
 -15  -2   2    2.36    0.45
  15  -2  -2    1.35    0.52
 -15  -2   2    1.05    0.41
 -15   2   2    0.57    0.36
 -15   2   2    1.44    0.44
  15   2  -2    0.27    0.43
 -14  -2   2   -0.56    0.46
 -14  -2   2   -0.21    0.38
 -14  -2   2    0.17    0.52
 -14  -2   2   -0.11    0.42
  14  -2  -2   -0.11    0.53
 -14  -2   2    0.11    0.41
 -14  -2   2   -0.23    0.68
  14   2  -2    0.46    0.55
 -14   2   2    0.04    0.41
 -14   2   2    0.02    0.38
 -13  -2   2    8.64    1.36
 -13  -2   2    6.46    1.24
  13  -2  -2    4.82    1.20
 -13  -2   2    7.90    1.28
 -13  -2   2    3.33    1.11
 -13  -2   2    3.95    1.19
  13  -2  -2    7.66    1.36
  13   2  -2    5.88    1.26
 -13   2   2    6.10    1.21
 -13   2   2    7.09    1.19
 -13   2   2    4.26    1.15
 -13   2   2    5.97    1.22
  12  -2  -2    1.70    0.78
 -12  -2   2    1.31    0.66
  12  -2  -2    1.02    0.77
 -12  -2   2    2.28    0.81
 -12  -2   2    2.49    0.81
 -12  -2   2    0.72    0.54
 -12  -2   2    1.64    0.65
 -12  -2   2    2.31    0.71
 -12   2   2    2.66    0.73
 -12   2   2    1.98    0.60
 -12   2   2    0.33    0.58
 -12   2   2    1.54    0.64
 -12   2   2    2.16    0.62
  12   2  -2    2.87    0.79
 -12   2   2    1.39    0.62
  11  -2  -2    5.67    1.16
 -11  -2   2    7.18    1.24
 -11  -2   2    7.40    1.28
 -11  -2   2    5.91    1.17
  11  -2  -2    5.49    1.27
 -11  -2   2    3.12    1.08
  11  -2  -2    7.66    1.35
 -11  -2   2    5.98    1.20
 -11  -2   2    7.09    1.31
  11  -2  -2    6.09    1.30
 -11   2   2    5.73    1.21
  11   2  -2    6.00    1.25
 -11   2   2    3.63    1.12
  11   2  -2    5.90    1.08
 -11   2   2    6.11    1.15
 -11   2   2    4.94    1.18
 -11   2   2    5.01    1.13
 -11   2   2    7.99    1.26
 -11   2   2    5.19    1.18
 -11   2   2    3.03    1.10
 -10  -2   2    3.31    0.91
 -10  -2   2    4.39    0.98
  10  -2  -2    4.36    1.02
  10  -2  -2    3.30    0.84
 -10  -2   2    3.70    0.86
 -10  -2   2    3.26    0.85
 -10  -2   2    2.64    0.80
 -10  -2   2    4.06    0.87
 -10  -2   2    2.59    0.84
  10  -2  -2    2.75    0.97
 -10  -2   2    3.83    0.83
 -10   2   2    3.88    0.90
  10   2  -2    3.07    0.78
 -10   2   2    3.62    0.88
 -10   2   2    4.59    0.95
 -10   2   2    4.82    0.91
 -10   2   2    3.61    0.90
 -10   2   2    4.20    0.91
 -10   2   2    3.70    0.90
 -10   2   2    3.97    0.91
  10   2  -2    3.95    0.85
  10   2  -2    4.28    0.98
 -10   2   2    3.31    0.83
  -9  -2   2    3.15    0.74
  -9  -2   2    4.36    0.84
   9  -2  -2    2.88    0.66
  -9  -2   2    2.45    0.70
   9  -2  -2    2.11    0.72
  -9  -2   2    4.15    0.85
  -9   2   2    2.27    0.76
  -9   2   2    3.07    0.75
  -9   2   2    3.77    0.79
   9   2  -2    3.32    0.67
   9   2  -2    2.60    0.70
  -9   2   2    4.26    0.83
   9   2  -2    3.41    0.64
   9   2  -2    3.24    0.65
  -9   2   2    1.71    0.68
   8  -2  -2    2.66    0.76
  -8  -2   2    7.08    0.92
   8  -2  -2    3.42    0.77
   8  -2  -2    4.25    0.80
   8  -2  -2    4.16    0.76
  -8  -2   2    5.76    0.93
   8  -2  -2    3.28    0.74
  -8  -2   2    4.37    0.83
   8  -2  -2    3.19    0.70
   8   2  -2    4.39    0.77
  -8   2   2    4.87    0.82
  -8   2   2    2.67    0.78
   8   2  -2    3.60    0.78
   8   2  -2    4.89    0.73
   8   2  -2    3.72    0.73
   8   2  -2    2.24    0.75
   8   2  -2    3.29    0.76
  -8   2   2    3.38    0.85
   8   2  -2    2.96    0.78
  -7  -2   2    4.09    0.75
   7  -2  -2    2.92    0.62
  -7  -2   2    3.80    0.70
   7  -2  -2    3.01    0.63
   7  -2  -2    3.31    0.69
   7  -2  -2    3.35    0.61
   7  -2  -2    3.04    0.68
   7  -2  -2    3.53    0.71
   7   2  -2    2.68    0.59
   7   2  -2    3.30    0.68
  -7   2   2    2.33    0.67
   7   2  -2    3.31    0.64
  -7   2   2    5.25    0.88
   7   2  -2    1.96    0.64
   7   2  -2    3.52    0.69
   7   2  -2    2.94    0.62
   6  -2  -2   13.17    2.46
   6  -2  -2   16.61    2.46
  -6  -2   2   10.87    2.45
   6  -2  -2   17.08    2.47
   6  -2  -2   16.48    2.42
   6  -2  -2   19.36    2.44
   6   2  -2   15.62    2.46
   6   2  -2   14.68    2.42
   6   2  -2   14.16    2.45
   6   2  -2   11.08    2.40
  -6   2   2   18.20    2.47
  -6   2   2   15.56    2.43
  -6   2   2   13.54    2.45
  -5  -2   2   45.69    7.21
   5  -2  -2   51.18    7.20
   5  -2  -2   47.69    7.20
   5  -2  -2   47.66    7.20
   5  -2  -2   43.82    7.17
   5  -2  -2   45.22    7.18
  -5   2   2   45.70    7.19
  -5   2   2   41.96    7.19
   5   2  -2   43.92    7.20
   5   2  -2   40.97    7.16
   5   2  -2   42.36    7.19
   5   2  -2   44.76    7.16
  -5   2   2   44.89    7.19
   4  -2  -2  277.93   43.52
   4  -2  -2  278.12   43.50
   4  -2  -2  270.81   43.51
   4  -2  -2  233.24   43.51
   4  -2  -2  272.69   43.51
   4   2  -2  269.99   43.51
  -4   2   2  285.01   43.51
  -4   2   2  267.35   43.52
   4   2  -2  290.68   43.51
   4   2  -2  287.99   43.49
   3  -2  -2  215.30   34.91
   3  -2  -2  235.83   34.92
   3  -2  -2  233.24   34.92
   3  -2  -2  192.49   34.91
  -3   2   2  239.20   34.93
   3   2  -2  193.52   34.91
  -3   2   2  239.66   34.92
   3   2  -2  208.34   34.89
   2  -2  -2    2.24    0.43
  -2  -2   2    2.05    0.40
   2  -2  -2    2.38    0.44
   2  -2  -2    2.92    0.43
   2  -2  -2    2.09    0.42
   2  -2  -2    1.93    0.41
   2  -2  -2    2.60    0.46
  -2   2   2    2.64    0.46
   2   2  -2    2.23    0.40
  -2   2   2    1.94    0.43
   2   2  -2    2.23    0.39
   2   2  -2    2.03    0.40
   2   2  -2    2.22    0.40
   2   2  -2    2.59    0.42
   1  -2  -2  212.79   29.59
   1  -2  -2  200.73   29.59
  -1  -2   2  167.49   29.57
  -1  -2   2  206.07   29.58
  -1  -2   2  176.35   29.57
   1  -2  -2  188.49   29.59
   1  -2  -2  180.43   29.57
   1  -2  -2  189.11   29.58
   1   2  -2  184.55   29.57
   1   2  -2  175.62   29.57
  -1   2   2  155.41   29.58
   1   2  -2  182.84   29.58
   1   2  -2  201.94   29.58
   1   2  -2  194.10   29.58
   1   2  -2  185.34   29.57
  -1   2   2  179.59   29.58
  -1   2   2  183.60   29.59
   0  -2   2    3.05    0.45
   0  -2  -2    2.82    0.44
   0  -2   2    3.08    0.42
   0  -2  -2    2.06    0.42
   0  -2   2    1.97    0.41
   0   2  -2    2.04    0.41
   0   2  -2    1.90    0.41
   0   2   2    2.42    0.44
   0   2   2    2.39    0.40
   0   2  -2    2.86    0.44
   0   2  -2    2.74    0.42
   0   2  -2    2.79    0.46
   1  -2   2   11.20    1.80
   1  -2   2   12.60    1.83
  -1  -2  -2    9.49    1.80
  -1  -2  -2    9.74    1.81
   1  -2   2   11.19    1.82
   1   2   2   12.12    1.79
  -1   2  -2   10.57    1.80
   1   2   2    9.85    1.81
  -1   2  -2   13.05    1.82
  -1   2  -2   11.59    1.80
  -1   2  -2   11.16    1.82
  -1   2  -2   12.26    1.83
   2  -2   2   81.15   13.26
   2  -2   2   88.91   13.25
   2  -2   2   71.80   13.24
   2  -2   2   84.75   13.26
  -2  -2  -2   73.40   13.25
  -2   2  -2   92.49   13.25
  -2   2  -2   79.54   13.24
  -2   2  -2   87.62   13.26
  -2   2  -2   76.97   13.26
   2   2   2   85.78   13.24
   2   2   2   90.13   13.26
  -2   2  -2   86.92   13.26
  -3  -2  -2   59.54    8.90
  -3  -2  -2   45.59    8.90
   3  -2   2   58.20    8.92
   3  -2   2   56.75    8.93
   3   2   2   62.37    8.94
  -3   2  -2   54.87    8.91
  -3   2  -2   55.82    8.91
  -3   2  -2   57.89    8.94
  -3   2  -2   52.32    8.92
   4  -2   2    3.69    0.74
  -4  -2  -2    3.94    0.68
   4  -2   2    3.68    0.69
  -4  -2  -2    4.03    0.67
  -4  -2  -2    4.35    0.77
   4  -2   2    4.26    0.72
   4  -2   2    2.73    0.72
  -4   2  -2    2.75    0.68
   4   2   2    5.06    0.78
  -4   2  -2    4.49    0.71
   4   2   2    4.60    0.70
  -4   2  -2    3.76    0.74
  -4   2  -2    3.79    0.69
   4   2   2    3.24    0.73
   5  -2   2    6.85    1.20
  -5  -2  -2    8.13    1.25
   5  -2   2    5.97    1.16
   5  -2   2    6.57    1.17
  -5   2  -2    7.07    1.19
   5   2   2    7.25    1.23
   5   2   2    5.59    1.19
  -5   2  -2    8.34    1.20
  -5   2  -2    5.96    1.17
   5   2   2    6.40    1.16
   6  -2   2    0.10    0.30
   6  -2   2    0.64    0.33
  -6  -2  -2    0.94    0.33
  -6  -2  -2    0.36    0.38
   6   2   2    1.17    0.47
   6   2   2    0.44    0.26
  -6   2  -2    0.27    0.30
  -6   2  -2    0.36    0.33
   6   2   2    0.29    0.36
  -6   2  -2    0.24    0.29
   7  -2   2    1.37    0.55
  -7  -2  -2    2.23    0.61
  -7  -2  -2    2.91    0.58
   7  -2   2    0.92    0.47
   7  -2   2    2.09    0.47
  -7   2  -2    1.27    0.48
  -7   2  -2    2.00    0.49
   7   2   2    1.69    0.55
   7   2   2    1.49    0.43
   7   2   2    2.23    0.55
   8  -2   2   60.13   10.44
  -8  -2  -2   72.48   10.49
  -8  -2  -2   78.59   10.49
   8  -2   2   59.52   10.44
  -8   2  -2   55.27   10.47
   8   2   2   66.78   10.55
  -8   2  -2   63.51   10.44
   8   2   2   68.09   10.49
  -9  -2  -2    0.81    0.53
  -9  -2  -2    0.39    0.45
  -9  -2  -2   -0.19    0.47
   9  -2   2   -0.21    0.49
  -9  -2  -2    0.02    0.48
  -9  -2  -2    0.86    0.55
   9  -2   2    0.69    0.59
  -9   2  -2   -0.68    0.37
  -9   2  -2   -0.16    0.41
  -9   2  -2    0.30    0.45
   9   2   2    0.33    0.47
   9   2   2    0.23    0.44
  -9   2  -2    0.86    0.52
   9   2   2   -0.16    0.45
  -9   2  -2    1.30    0.59
 -10  -2  -2    4.00    1.11
  10  -2   2    5.28    1.25
 -10  -2  -2    6.17    1.23
 -10  -2  -2    6.55    1.21
 -10  -2  -2    7.79    1.24
 -10  -2  -2    5.69    1.21
  10  -2   2    6.17    1.34
 -10   2  -2    5.83    1.14
 -10   2  -2    6.10    1.42
  10   2   2    8.82    1.40
 -10   2  -2    6.23    1.18
  10   2   2    4.96    1.16
 -10   2  -2    4.17    1.11
  10   2   2    4.39    1.14
  11  -2   2    9.28    1.79
 -11  -2  -2    8.14    1.66
 -11  -2  -2   10.62    1.81
 -11  -2  -2    9.51    1.72
 -11  -2  -2    9.95    1.74
 -11  -2  -2    7.67    1.70
  11  -2   2   13.71    1.94
 -11   2  -2    8.46    1.63
 -11   2  -2    8.05    1.69
  11   2   2    9.89    1.85
 -11   2  -2    9.12    1.71
  11   2   2    7.09    1.70
 -12  -2  -2    0.97    0.58
 -12  -2  -2    1.21    0.55
 -12  -2  -2    0.88    0.71
  12  -2   2    1.13    0.65
  12  -2   2    2.32    0.76
 -12  -2  -2    1.34    0.56
  12   2   2    0.50    0.64
 -12   2  -2    1.36    0.49
 -12   2  -2    0.65    0.48
 -12   2  -2    0.68    0.55
 -13  -2  -2    3.68    0.78
 -13  -2  -2    1.00    0.66
 -13  -2  -2    2.42    0.63
  13  -2   2    3.16    0.87
  13  -2   2    4.21    0.83
 -13  -2  -2    1.65    0.61
  13   2   2    3.58    0.89
 -13   2  -2    3.09    0.70
 -14  -2  -2   -0.08    0.25
  14  -2   2    0.45    0.43
 -14  -2  -2    0.42    0.31
  14   2   2    0.25    0.45
 -14   2  -2    0.30    0.30
  15  -3  -2   -0.11    0.42
 -15  -3   2    0.15    0.60
 -15  -3   2   -0.23    0.30
 -15  -3   2   -0.28    0.25
 -15   3   2    0.02    0.25
 -15   3   2   -0.16    0.33
  15   3  -2    0.06    0.36
 -14  -3   2   -0.19    0.67
 -14  -3   2    0.35    0.41
  14  -3  -2    0.01    0.46
 -14  -3   2    0.65    0.58
 -14  -3   2   -0.22    0.41
  14  -3  -2    0.54    0.61
 -14  -3   2    0.70    0.49
 -14   3   2    0.18    0.38
  14   3  -2    0.02    0.50
 -14   3   2   -0.15    0.39
 -14   3   2    0.03    0.36
 -13  -3   2    0.78    0.56
  13  -3  -2    0.19    0.59
 -13  -3   2    1.22    0.53
 -13  -3   2    0.12    0.49
  13  -3  -2    0.06    0.64
 -13  -3   2   -0.73    0.43
 -13  -3   2    1.32    0.69
 -13  -3   2    1.13    0.53
 -13   3   2    0.95    0.47
 -13   3   2    0.63    0.53
  13   3  -2   -0.16    0.55
 -13   3   2    0.03    0.39
  12  -3  -2    5.92    1.33
 -12  -3   2    3.17    1.22
 -12  -3   2    5.57    1.24
 -12  -3   2    5.21    1.28
 -12  -3   2    6.74    1.18
 -12  -3   2    5.14    1.22
  12  -3  -2    6.79    1.34
 -12  -3   2    4.05    1.18
  12  -3  -2    4.88    1.30
 -12   3   2    6.76    1.25
 -12   3   2    7.36    1.25
  12   3  -2    5.11    1.24
 -12   3   2    6.52    1.27
 -12   3   2    5.58    1.19
 -12   3   2    9.66    1.36
 -11  -3   2    0.72    0.49
 -11  -3   2    0.62    0.54
 -11  -3   2    0.08    0.50
  11  -3  -2    0.26    0.58
  11  -3  -2   -0.31    0.48
 -11  -3   2   -0.09    0.37
  11  -3  -2    1.18    0.73
 -11  -3   2    0.43    0.63
 -11  -3   2    1.11    0.66
 -11   3   2    0.30    0.46
 -11   3   2   -0.12    0.48
 -11   3   2   -0.28    0.50
 -11   3   2    0.61    0.56
 -11   3   2    0.31    0.47
 -11   3   2   -0.05    0.47
  11   3  -2    0.26    0.40
  11   3  -2   -0.24    0.52
 -10  -3   2   17.13    2.58
 -10  -3   2   14.89    2.51
  10  -3  -2   13.63    2.45
 -10  -3   2   14.72    2.53
 -10  -3   2   14.00    2.52
  10  -3  -2   18.02    2.64
  10  -3  -2   13.51    2.56
 -10  -3   2   14.12    2.49
 -10  -3   2   12.74    2.42
 -10   3   2   16.08    2.51
 -10   3   2   12.06    2.46
 -10   3   2   16.50    2.49
 -10   3   2   11.05    2.41
  10   3  -2   12.45    2.42
 -10   3   2   15.42    2.50
  10   3  -2   12.69    2.50
 -10   3   2   15.49    2.51
 -10   3   2   11.55    2.44
  10   3  -2   14.24    2.36
 -10   3   2   13.45    2.45
   9  -3  -2    3.02    0.82
   9  -3  -2    3.36    0.76
  -9  -3   2    4.23    1.00
  -9  -3   2    3.41    0.82
   9  -3  -2    4.18    0.97
  -9  -3   2    4.64    0.93
  -9  -3   2    4.18    0.88
  -9  -3   2    5.24    0.98
  -9  -3   2    3.76    0.84
   9  -3  -2    3.97    1.00
  -9  -3   2    5.01    0.94
  -9   3   2    2.64    0.77
   9   3  -2    3.21    0.72
   9   3  -2    3.85    0.75
   9   3  -2    2.39    0.79
   9   3  -2    4.28    0.80
  -9   3   2    5.10    0.92
  -9   3   2    4.31    0.97
  -9   3   2    4.19    0.87
  -9   3   2    4.40    0.86
   9   3  -2    2.76    0.80
   9   3  -2    3.22    0.80
  -9   3   2    4.04    0.87
  -9   3   2    2.92    0.80
  -8  -3   2    1.23    0.51
  -8  -3   2    1.95    0.50
   8  -3  -2    1.59    0.64
  -8  -3   2    1.11    0.42
   8  -3  -2    0.91    0.40
   8  -3  -2    0.47    0.32
   8  -3  -2    0.81    0.40
   8  -3  -2    0.79    0.37
  -8  -3   2    1.10    0.43
  -8   3   2    1.86    0.50
   8   3  -2    0.79    0.40
   8   3  -2    0.40    0.32
  -8   3   2    2.31    0.73
   8   3  -2    0.95    0.33
  -8   3   2    0.41    0.42
  -8   3   2    1.68    0.46
   8   3  -2    0.91    0.45
   8   3  -2    0.92    0.51
   8   3  -2    0.42    0.34
   8   3  -2    1.16    0.38
  -7  -3   2   57.75   11.09
   7  -3  -2   72.93   11.12
   7  -3  -2   81.20   11.08
  -7  -3   2   74.03   11.11
   7  -3  -2   68.02   11.10
   7  -3  -2   73.59   11.06
   7  -3  -2   81.00   11.08
  -7   3   2   59.18   11.07
   7   3  -2   62.32   11.09
  -7   3   2   75.94   11.10
   7   3  -2   75.95   11.08
   7   3  -2   54.61   11.10
   7   3  -2   81.15   11.06
   7   3  -2   67.60   11.11
   7   3  -2   69.62   11.10
  -7   3   2   58.97   11.08
  -7   3   2   63.65   11.09
   7   3  -2   69.56   11.07
   6  -3  -2    1.62    0.40
   6  -3  -2    1.29    0.40
   6  -3  -2    1.31    0.36
  -6  -3   2    1.52    0.47
   6  -3  -2    1.30    0.37
   6  -3  -2    1.40    0.43
   6   3  -2    1.73    0.40
   6   3  -2    1.43    0.39
  -6   3   2    2.04    0.41
   6   3  -2    1.48    0.33
  -6   3   2    1.22    0.35
   6   3  -2    2.51    0.40
   6   3  -2    0.87    0.38
  -6   3   2    1.07    0.44
   5  -3  -2   69.71   12.86
   5  -3  -2   65.04   12.89
   5  -3  -2   82.32   12.90
   5  -3  -2   77.12   12.90
   5  -3  -2   88.86   12.88
  -5  -3   2   75.71   12.90
   5   3  -2   80.51   12.86
   5   3  -2   86.38   12.90
   5   3  -2   86.98   12.90
   5   3  -2   90.89   12.87
  -5   3   2   80.97   12.89
  -5   3   2   84.15   12.91
   5   3  -2   91.97   12.90
  -5   3   2   72.02   12.88
   4  -3  -2    0.15    0.25
   4  -3  -2    0.38    0.28
   4  -3  -2    0.51    0.20
   4  -3  -2    0.90    0.23
   4   3  -2    0.50    0.20
   4   3  -2    0.59    0.22
  -4   3   2    0.47    0.22
  -4   3   2    0.41    0.30
   4   3  -2    0.60    0.18
   3  -3  -2   19.24    3.64
   3  -3  -2   24.83    3.65
   3  -3  -2   22.86    3.64
   3  -3  -2   21.21    3.65
   3   3  -2   23.37    3.62
  -3   3   2   24.30    3.65
   3   3  -2   21.96    3.64
  -3   3   2   24.35    3.67
  -2  -3   2    0.00    0.11
   2  -3  -2   -0.29    0.17
   2  -3  -2   -0.17    0.14
   2  -3  -2   -0.07    0.16
   2  -3  -2    0.01    0.14
   2  -3  -2    0.09    0.11
  -2  -3   2   -0.06    0.09
   2  -3  -2    0.36    0.20
   2  -3  -2    0.08    0.20
   2   3  -2    0.11    0.13
  -2   3   2   -0.08    0.16
   2   3  -2   -0.01    0.08
   2   3  -2   -0.10    0.09
   2   3  -2   -0.12    0.11
   2   3  -2    0.13    0.09
  -2   3   2    0.38    0.21
  -1  -3   2   -0.08    0.16
   1  -3  -2    0.00    0.18
  -1  -3   2    0.08    0.10
   1  -3  -2   -0.24    0.12
   1  -3  -2    0.17    0.14
  -1  -3   2    0.08    0.15
   1  -3  -2    0.35    0.14
   1  -3  -2    0.41    0.13
   1  -3  -2    0.16    0.17
  -1   3   2    0.00    0.12
  -1   3   2   -0.07    0.14
  -1   3   2    0.10    0.17
   1   3  -2    0.00    0.09
   1   3  -2    0.00    0.08
   1   3  -2   -0.15    0.18
   1   3  -2   -0.02    0.08
   1   3  -2    0.12    0.11
  -1   3   2   -0.28    0.15
   1   3  -2    0.06    0.12
   1   3  -2   -0.17    0.13
   0  -3  -2  204.77   32.36
   0  -3  -2  227.08   32.34
   0  -3  -2  171.93   32.34
   0  -3   2  185.60   32.34
   0  -3   2  223.37   32.35
   0  -3  -2  217.12   32.36
   0   3  -2  196.33   32.35
   0   3   2  196.25   32.35
   0   3  -2  202.26   32.34
   0   3   2  180.78   32.35
   0   3  -2  217.61   32.33
   0   3  -2  217.04   32.34
  -1  -3  -2    0.76    0.24
   1  -3   2    0.37    0.21
   1  -3   2    0.05    0.18
   1  -3   2    0.29    0.25
  -1  -3  -2    1.03    0.19
   1  -3   2    0.42    0.18
  -1   3  -2    0.62    0.19
  -1   3  -2    0.82    0.21
  -1   3  -2    0.99    0.20
   1   3   2    1.03    0.21
  -1   3  -2    0.70    0.31
  -1   3  -2    0.98    0.23
  -2  -3  -2  309.64   54.05
   2  -3   2  333.19   54.06
   2  -3   2  354.07   54.07
   2  -3   2  383.59   54.07
  -2   3  -2  335.66   54.07
   2   3   2  323.50   54.04
   2   3   2  342.17   54.07
  -2   3  -2  373.31   54.09
  -2   3  -2  309.43   54.05
  -2   3  -2  337.18   54.05
   3  -3   2   63.56   10.63
  -3  -3  -2   63.48   10.65
   3  -3   2   75.92   10.65
  -3  -3  -2   66.28   10.62
  -3  -3  -2   57.04   10.62
   3  -3   2   68.11   10.66
   3   3   2   62.20   10.63
   3   3   2   73.16   10.66
  -3   3  -2   66.53   10.64
   3   3   2   72.21   10.63
  -3   3  -2   73.24   10.63
  -3   3  -2   72.78   10.67
  -3   3  -2   61.88   10.65
   3   3   2   61.33   10.66
  -3   3  -2   63.58   10.65
   4  -3   2   87.67   15.50
   4  -3   2   92.89   15.52
   4  -3   2   85.94   15.49
  -4  -3  -2  106.60   15.47
  -4  -3  -2   81.25   15.50
   4  -3   2  108.24   15.51
   4   3   2   92.96   15.52
  -4   3  -2  111.02   15.52
   4   3   2  108.22   15.50
  -4   3  -2   93.94   15.50
   4   3   2   90.61   15.52
  -4   3  -2  107.38   15.53
  -5  -3  -2   91.03   13.18
   5  -3   2   76.31   13.15
   5  -3   2   85.43   13.16
   5   3   2   83.97   13.18
   5   3   2   79.02   13.17
   5   3   2   83.21   13.14
  -5   3  -2   87.26   13.16
  -5   3  -2   73.90   13.16
   6  -3   2   -0.08    0.22
  -6  -3  -2   -0.11    0.36
   6  -3   2    0.37    0.25
  -6  -3  -2    0.35    0.30
   6  -3   2   -0.27    0.25
   6   3   2    0.87    0.35
   6   3   2    0.07    0.40
   6   3   2    0.31    0.25
  -6   3  -2    0.43    0.35
  -6   3  -2    0.39    0.31
   7  -3   2    5.57    1.46
  -7  -3  -2    9.42    1.55
  -7  -3  -2   11.57    1.66
  -7   3  -2    7.66    1.52
   7   3   2    6.98    1.53
   7   3   2   11.76    1.54
  -8  -3  -2    2.55    0.61
  -8  -3  -2    1.05    0.47
   8  -3   2    0.85    0.59
  -8  -3  -2    0.97    0.58
  -8  -3  -2    0.93    0.46
  -8  -3  -2    1.09    0.59
   8  -3   2    1.27    0.59
   8   3   2    0.92    0.51
   8   3   2    1.18    0.46
  -8   3  -2    1.52    0.56
   8   3   2    0.69    0.58
  -9  -3  -2    0.44    0.50
  -9  -3  -2   -0.09    0.54
  -9  -3  -2   -0.34    0.48
  -9  -3  -2    0.44    0.51
  -9  -3  -2    0.35    0.62
   9  -3   2    1.03    0.61
   9  -3   2   -0.17    0.46
  -9  -3  -2    0.07    0.50
   9   3   2   -0.13    0.47
  -9   3  -2    0.40    0.46
  -9   3  -2    0.08    0.51
  -9   3  -2    0.10    0.45
   9   3   2    0.34    0.51
  -9   3  -2   -0.07    0.41
   9   3   2    0.17    0.45
 -10  -3  -2    0.36    0.54
 -10  -3  -2    1.48    0.56
 -10  -3  -2    0.73    0.58
 -10  -3  -2    0.41    0.61
 -10  -3  -2    1.03    0.58
  10  -3   2    0.25    0.58
  10  -3   2    0.68    0.75
  10   3   2    1.53    0.71
  10   3   2   -0.36    0.49
 -10   3  -2    0.85    0.52
  10   3   2    0.02    0.63
 -10   3  -2    0.92    0.52
 -11  -3  -2    0.84    0.60
 -11  -3  -2    1.54    0.65
  11  -3   2    1.80    0.72
  11  -3   2    1.34    0.77
 -11  -3  -2    2.09    0.70
 -11  -3  -2    1.22    0.64
 -11   3  -2    2.05    0.68
  11   3   2    1.86    0.78
  11   3   2    0.45    0.63
  11   3   2    1.38    0.59
 -11   3  -2    1.67    0.57
 -12  -3  -2   -0.10    0.43
 -12  -3  -2    0.17    0.40
 -12  -3  -2    0.03    0.54
 -12  -3  -2   -0.51    0.46
 -12  -3  -2    0.55    0.54
  12  -3   2    0.59    0.63
  12  -3   2   -0.41    0.58
  12   3   2   -0.51    0.57
 -12   3  -2    0.27    0.33
 -12   3  -2    0.50    0.47
 -13  -3  -2    3.03    0.57
  13  -3   2    1.07    0.63
  13  -3   2    1.22    0.62
 -13  -3  -2    1.83    0.63
 -13  -3  -2    1.76    0.52
 -13  -3  -2    1.85    0.57
 -13  -3  -2    1.77    0.60
  13   3   2    1.83    0.68
 -13   3  -2    0.65    0.51
 -14  -3  -2    0.16    0.24
  14  -3   2    1.61    0.51
 -14  -3  -2    0.45    0.31
  14  -3   2    0.65    0.41
  14   3   2    0.82    0.44
 -14   3  -2    0.39    0.32
 -15  -4   2    0.53    0.34
 -15  -4   2    0.99    0.60
 -15  -4   2    0.73    0.30
  15  -4  -2    0.50    0.45
 -15   4   2    0.73    0.33
 -14  -4   2    0.30    0.76
  14  -4  -2    0.43    0.57
  14  -4  -2    0.37    0.54
 -14  -4   2    0.42    0.44
 -14  -4   2    0.29    0.45
 -14  -4   2   -0.30    0.52
 -14  -4   2   -0.02    0.37
 -14   4   2    0.24    0.40
  14   4  -2   -0.22    0.44
 -14   4   2    0.31    0.35
 -14   4   2    0.37    0.38
  13  -4  -2    3.08    0.85
 -13  -4   2    1.48    0.68
 -13  -4   2    1.60    0.65
 -13  -4   2    1.49    0.65
  13  -4  -2    2.36    0.80
 -13  -4   2    2.22    0.68
 -13  -4   2    4.42    1.57
 -13  -4   2    2.42    0.72
 -13  -4   2    2.89    1.11
 -13   4   2    2.01    0.61
 -13   4   2    1.92    0.63
  13   4  -2    1.28    0.63
 -13   4   2    1.59    0.68
 -12  -4   2    0.13    0.57
 -12  -4   2    0.39    0.53
 -12  -4   2    1.06    0.55
  12  -4  -2    0.71    0.71
 -12  -4   2    0.78    0.62
  12  -4  -2    0.86    0.70
  12  -4  -2    1.08    0.71
 -12  -4   2    0.27    0.63
 -12  -4   2    1.40    0.56
 -12  -4   2    1.06    0.64
 -12   4   2    0.93    0.61
  12   4  -2   -0.09    0.57
 -12   4   2    1.10    0.49
 -12   4   2    0.36    0.46
 -12   4   2    0.41    0.46
 -11  -4   2    1.20    0.63
  11  -4  -2   -0.63    0.48
 -11  -4   2    0.21    0.53
 -11  -4   2    1.07    0.65
 -11  -4   2    0.42    0.54
  11  -4  -2    1.37    0.74
 -11  -4   2   -0.02    0.61
  11  -4  -2    1.23    0.73
 -11  -4   2    1.16    0.55
 -11  -4   2    0.78    0.48
 -11   4   2    0.37    0.48
  11   4  -2   -0.30    0.52
 -11   4   2    0.11    0.41
 -11   4   2    1.03    0.51
 -11   4   2   -0.08    0.37
 -11   4   2    0.07    0.50
 -11   4   2   -0.27    0.43
 -10  -4   2    1.75    0.69
  10  -4  -2    1.27    0.61
 -10  -4   2    1.51    0.64
 -10  -4   2    1.81    0.71
  10  -4  -2    0.16    0.65
  10  -4  -2    1.50    0.79
 -10  -4   2    3.03    0.75
 -10  -4   2    0.84    0.50
 -10   4   2    1.11    0.57
 -10   4   2    1.88    0.60
  10   4  -2    1.17    0.52
  10   4  -2    1.85    0.61
 -10   4   2    1.89    0.61
 -10   4   2    0.72    0.47
  10   4  -2    0.91    0.60
  10   4  -2    1.61    0.67
  10   4  -2    1.13    0.50
 -10   4   2    1.58    0.62
 -10   4   2    1.55    0.59
 -10   4   2    2.17    0.64
   9  -4  -2    0.38    0.56
  -9  -4   2    0.54    0.51
  -9  -4   2    0.22    0.48
  -9  -4   2    0.46    0.42
   9  -4  -2   -1.29    0.49
  -9  -4   2    0.18    0.45
  -9  -4   2    0.07    0.48
   9  -4  -2    0.46    0.48
  -9  -4   2    0.35    0.50
  -9   4   2    0.82    0.49
   9   4  -2    0.06    0.41
  -9   4   2    0.31    0.35
  -9   4   2    0.92    0.40
  -9   4   2    0.74    0.48
   9   4  -2   -0.11    0.45
  -9   4   2    0.29    0.42
   9   4  -2    0.18    0.34
  -9   4   2    0.26    0.43
   9   4  -2    0.07    0.48
   9   4  -2    0.50    0.30
   9   4  -2    0.20    0.30
  -8  -4   2    6.48    1.31
   8  -4  -2    7.68    1.32
   8  -4  -2    8.23    1.45
  -8  -4   2    7.58    1.37
  -8  -4   2    7.35    1.33
   8  -4  -2    7.99    1.33
   8  -4  -2    6.90    1.26
  -8  -4   2    7.99    1.36
   8   4  -2    8.03    1.34
   8   4  -2    6.01    1.21
   8   4  -2    5.52    1.32
   8   4  -2    6.55    1.24
  -8   4   2    9.10    1.35
   8   4  -2    6.55    1.26
  -8   4   2   12.47    1.78
   8   4  -2    5.20    1.27
  -8   4   2    5.14    1.27
   7  -4  -2    0.79    0.38
   7  -4  -2    0.52    0.42
  -7  -4   2    1.08    0.38
   7  -4  -2    0.70    0.40
  -7  -4   2    0.68    0.42
   7  -4  -2    0.20    0.31
  -7   4   2    0.58    0.42
   7   4  -2   -0.14    0.46
   7   4  -2    0.26    0.24
   7   4  -2    0.34    0.27
   7   4  -2   -0.04    0.33
   7   4  -2    0.19    0.37
   7   4  -2    0.82    0.39
   7   4  -2    0.72    0.30
   6  -4  -2   11.97    2.23
   6  -4  -2    9.74    2.39
   6  -4  -2   11.93    2.24
  -6  -4   2   17.17    2.28
   6  -4  -2   12.80    2.25
   6  -4  -2   13.67    2.27
   6  -4  -2   11.34    2.21
  -6   4   2   14.55    2.29
   6   4  -2   13.46    2.20
   6   4  -2   16.16    2.22
   6   4  -2   14.05    2.24
   6   4  -2   14.84    2.27
  -6   4   2   13.38    2.25
   5  -4  -2    9.35    1.30
  -5  -4   2    7.97    1.33
   5  -4  -2    6.97    1.26
   5  -4  -2    7.88    1.24
   5  -4  -2    6.20    1.27
   5  -4  -2    8.32    1.27
  -5   4   2    7.56    1.26
   5   4  -2    5.01    1.26
   5   4  -2    7.31    1.28
   5   4  -2    6.64    1.28
   5   4  -2    8.64    1.23
  -5   4   2    6.76    1.33
   5   4  -2    7.56    1.22
   4  -4  -2   16.92    2.65
   4  -4  -2   15.55    2.63
   4  -4  -2   15.89    2.63
   4  -4  -2   17.11    2.65
  -4  -4   2   13.62    2.66
   4  -4  -2   15.77    2.64
  -4   4   2   15.14    2.68
   4   4  -2   16.48    2.64
   4   4  -2   15.88    2.61
   4   4  -2   15.51    2.64
  -4   4   2   16.16    2.65
   4   4  -2   18.69    2.60
   4   4  -2   16.57    2.64
   3  -4  -2   35.42    6.66
   3  -4  -2   38.23    6.66
   3  -4  -2   38.32    6.67
   3  -4  -2   44.12    6.68
  -3  -4   2   37.82    6.67
   3  -4  -2   48.05    6.69
   3   4  -2   43.66    6.65
   3   4  -2   45.23    6.68
  -3   4   2   46.75    6.71
   2  -4  -2   13.32    2.53
   2  -4  -2   13.25    2.54
   2  -4  -2   13.91    2.53
  -2  -4   2   17.59    2.52
   2  -4  -2   16.30    2.55
  -2  -4   2   15.82    2.53
   2  -4  -2   15.90    2.54
   2   4  -2   17.38    2.52
   2   4  -2   13.68    2.51
  -2   4   2   18.18    2.56
  -2   4   2   16.46    2.56
   2   4  -2   15.66    2.51
   2   4  -2   18.34    2.54
   2   4  -2   15.21    2.52
   1  -4  -2   87.70   15.29
  -1  -4   2   96.92   15.28
   1  -4  -2   98.34   15.28
  -1  -4   2   93.61   15.28
  -1  -4   2   90.17   15.29
   1  -4  -2  103.55   15.28
   1  -4  -2  101.88   15.30
   1  -4  -2  109.38   15.29
   1  -4  -2   97.76   15.29
   1   4  -2   84.11   15.27
  -1   4   2  101.36   15.30
  -1   4   2   96.38   15.30
   1   4  -2   90.56   15.27
  -1   4   2   93.63   15.28
   1   4  -2  106.20   15.29
   1   4  -2   87.47   15.28
   0  -4  -2   15.94    3.02
   0  -4  -2   17.71    3.03
   0  -4  -2   16.90    3.04
   0  -4  -2   17.45    3.02
   0  -4  -2   19.02    3.05
   0  -4   2   19.46    3.03
   0  -4   2   18.33    3.04
   0   4   2   19.98    3.04
   0   4  -2   22.89    3.05
   0   4  -2   20.56    3.05
   0   4   2   21.93    3.05
   0   4  -2   20.84    3.04
   0   4  -2   14.75    3.02
   0   4  -2   19.58    3.01
   1  -4   2  266.67   40.51
  -1  -4  -2  276.37   40.53
  -1  -4  -2  219.41   40.50
  -1  -4  -2  258.82   40.51
   1   4   2  278.15   40.53
  -1   4  -2  241.26   40.50
  -1   4  -2  240.83   40.52
  -1   4  -2  257.82   40.53
  -2  -4  -2   -0.04    0.13
   2  -4   2    0.37    0.17
  -2  -4  -2   -0.15    0.15
   2  -4   2    0.25    0.22
   2  -4   2   -0.05    0.19
  -2   4  -2    0.48    0.19
  -2   4  -2    0.52    0.19
  -2   4  -2    0.89    0.33
   2   4   2    0.75    0.20
   2   4   2    0.43    0.14
   2   4   2    0.10    0.22
  -2   4  -2    0.36    0.21
  -2   4  -2    0.47    0.19
  -3  -4  -2    0.55    0.29
   3  -4   2    0.93    0.25
   3  -4   2    0.66    0.26
   3  -4   2    0.07    0.23
  -3   4  -2   -0.05    0.21
  -3   4  -2    0.72    0.24
  -3   4  -2    0.04    0.28
   3   4   2    0.89    0.35
  -3   4  -2    0.10    0.31
   3   4   2    0.49    0.23
   3   4   2    0.65    0.18
   3   4   2    0.34    0.21
  -3   4  -2    0.84    0.23
   4  -4   2    3.36    0.64
   4  -4   2    3.04    0.63
   4  -4   2    3.52    0.67
  -4  -4  -2    3.69    0.71
  -4   4  -2    2.69    0.70
   4   4   2    4.12    0.64
  -4   4  -2    3.41    0.63
   4   4   2    3.55    0.68
  -4   4  -2    2.26    0.61
   4   4   2    4.41    0.73
  -4   4  -2    3.05    0.61
  -4   4  -2    2.85    0.64
  -5  -4  -2    2.16    0.52
   5  -4   2    1.17    0.47
  -5  -4  -2    1.80    0.56
   5  -4   2    2.67    0.51
   5  -4   2    1.67    0.47
   5   4   2    2.13    0.55
  -5   4  -2    2.30    0.57
  -5   4  -2    1.79    0.45
   5   4   2    1.49    0.41
   5   4   2    1.86    0.53
   5   4   2    3.22    0.61
   6  -4   2   10.43    1.95
  -6  -4  -2   12.47    2.07
  -6  -4  -2   11.49    2.05
   6  -4   2   10.28    2.17
  -6   4  -2   10.45    2.03
   6   4   2   12.12    1.94
   6   4   2   12.21    1.99
   6   4   2   14.37    2.15
  -7  -4  -2   19.87    2.71
  -7  -4  -2   15.01    2.66
   7  -4   2   14.68    2.62
  -7  -4  -2   17.10    2.66
   7  -4   2   16.06    2.63
  -7   4  -2   12.64    2.64
   7   4   2   15.14    2.76
   7   4   2   17.18    2.68
  -8  -4  -2   19.14    3.61
  -8  -4  -2   20.28    3.56
  -8  -4  -2   25.69    3.63
  -8  -4  -2   24.13    3.62
   8  -4   2   19.30    3.60
  -8  -4  -2   19.72    3.57
   8  -4   2   22.83    3.66
   8   4   2   22.71    3.62
   8   4   2   23.12    3.64
  -8   4  -2   19.19    3.58
  -8   4  -2   19.59    3.55
   8   4   2   22.77    3.64
  -8   4  -2   24.52    3.59
   9  -4   2    4.69    1.24
  -9  -4  -2    5.40    1.27
  -9  -4  -2    6.08    1.25
  -9  -4  -2    5.83    1.26
  -9  -4  -2    6.70    1.25
   9  -4   2    6.17    1.40
  -9  -4  -2    5.46    1.18
  -9  -4  -2    6.64    1.27
  -9   4  -2    5.80    1.19
  -9   4  -2    5.77    1.21
   9   4   2    4.37    1.25
   9   4   2    6.05    1.26
   9   4   2    8.40    1.42
  -9   4  -2    5.87    1.26
  10  -4   2    3.12    0.83
  10  -4   2    3.92    0.94
  10  -4   2    2.78    0.96
 -10  -4  -2    3.51    0.91
 -10  -4  -2    3.60    0.88
 -10  -4  -2    3.30    0.90
 -10  -4  -2    2.92    0.81
 -10   4  -2    3.46    0.79
 -10   4  -2    3.04    0.81
  10   4   2    2.04    0.80
  10   4   2    2.39    0.86
  10   4   2    2.90    0.94
  11  -4   2    1.59    0.89
 -11  -4  -2    1.59    0.73
 -11  -4  -2    4.26    0.92
  11  -4   2    2.88    0.87
 -11  -4  -2    2.59    0.76
 -11  -4  -2    2.87    0.79
 -11  -4  -2    3.13    0.73
  11   4   2    3.22    0.84
 -11   4  -2    2.05    0.65
 -11   4  -2    2.98    0.76
  11   4   2    2.06    0.79
  11   4   2    2.56    0.89
  12  -4   2   -0.08    0.54
 -12  -4  -2    0.09    0.47
 -12  -4  -2   -0.41    0.37
  12  -4   2   -0.26    0.59
 -12  -4  -2   -0.21    1.05
 -12  -4  -2   -0.05    0.51
 -12  -4  -2   -0.09    0.41
 -12   4  -2   -0.31    0.41
  12   4   2    1.38    0.58
 -12   4  -2    0.59    0.35
  12   4   2   -0.57    0.56
  13  -4   2    2.30    0.68
 -13  -4  -2    1.47    0.50
 -13  -4  -2    2.40    0.67
 -13  -4  -2    3.13    0.70
 -13  -4  -2    1.36    0.54
  13  -4   2    3.10    0.74
 -13  -4  -2    2.06    0.55
 -13   4  -2    1.17    0.54
  13   4   2    2.12    0.66
  14  -4   2   -0.25    0.37
 -14  -4  -2   -0.31    0.22
 -14  -4  -2    0.29    0.54
  14  -4   2    0.26    0.37
  14   4   2    0.88    0.44
 -14   4  -2    0.00    0.28
  15  -5  -2   -0.26    0.37
 -15  -5   2    0.30    0.52
 -15  -5   2   -0.54    0.21
 -15   5   2    0.18    0.28
 -14  -5   2    0.44    0.36
 -14  -5   2    1.14    0.54
 -14  -5   2    0.26    0.73
  14  -5  -2    0.31    0.50
 -14  -5   2    0.87    0.42
 -14  -5   2    0.41    0.41
  14  -5  -2    0.67    0.54
 -14   5   2    0.20    0.40
 -14   5   2    1.06    0.39
 -14   5   2    0.62    0.34
  13  -5  -2    1.01    0.64
  13  -5  -2   -0.13    0.57
 -13  -5   2    0.10    0.81
 -13  -5   2   -0.10    0.44
 -13  -5   2    0.27    0.55
 -13  -5   2    1.31    0.55
 -13  -5   2    0.67    0.46
 -13   5   2    0.66    0.49
 -13   5   2    0.23    0.40
 -13   5   2   -0.04    0.38
  13   5  -2    0.51    0.57
 -12  -5   2    6.90    1.50
  12  -5  -2   11.14    1.70
  12  -5  -2    9.58    1.70
 -12  -5   2    8.59    1.56
 -12  -5   2    7.16    1.53
 -12  -5   2    7.09    1.58
 -12  -5   2    7.32    1.46
 -12  -5   2    8.85    2.01
  12  -5  -2   10.37    1.69
 -12  -5   2    8.85    1.54
 -12  -5   2    4.98    1.49
 -12   5   2    9.60    1.54
  12   5  -2    4.76    1.44
 -12   5   2   10.07    1.58
 -12   5   2    6.71    1.43
 -11  -5   2    2.96    0.78
 -11  -5   2    2.61    0.86
  11  -5  -2    1.84    0.93
 -11  -5   2    1.78    0.78
 -11  -5   2    4.34    0.88
 -11  -5   2    2.87    0.77
 -11  -5   2    2.87    0.82
  11  -5  -2    4.16    1.01
 -11  -5   2    2.10    0.74
  11  -5  -2    2.67    0.80
 -11   5   2    2.77    0.77
 -11   5   2    2.58    0.77
  11   5  -2    0.38    0.66
 -11   5   2    2.73    0.76
 -11   5   2    2.50    0.75
 -11   5   2    3.70    0.80
  11   5  -2    2.34    0.80
 -10  -5   2    7.60    1.45
 -10  -5   2    6.93    1.39
 -10  -5   2    8.20    1.43
 -10  -5   2    6.19    1.39
 -10  -5   2    8.11    1.45
 -10  -5   2    7.06    1.34
  10  -5  -2    6.57    1.51
 -10  -5   2    7.41    1.42
  10  -5  -2    9.77    1.61
  10  -5  -2    6.02    1.34
  10   5  -2    8.44    1.44
 -10   5   2    8.05    1.36
 -10   5   2    8.28    1.40
  10   5  -2    4.72    1.32
  10   5  -2    6.54    1.34
 -10   5   2    7.30    1.38
  10   5  -2    6.38    1.27
 -10   5   2    5.70    1.32
  10   5  -2    3.25    1.23
 -10   5   2    7.17    1.36
 -10   5   2    7.53    1.36
  -9  -5   2    3.76    0.93
  -9  -5   2    4.76    0.97
  -9  -5   2    4.54    0.91
   9  -5  -2    4.38    1.03
   9  -5  -2    5.09    0.93
  -9  -5   2    4.39    0.95
  -9  -5   2    3.52    0.83
  -9  -5   2    3.38    0.96
  -9  -5   2    2.92    0.85
   9  -5  -2    2.80    0.99
   9   5  -2    3.38    0.94
   9   5  -2    3.75    0.88
   9   5  -2    3.09    0.77
  -9   5   2    3.89    0.90
   9   5  -2    3.03    0.81
   9   5  -2    3.58    0.77
  -9   5   2    3.68    0.91
  -9   5   2    4.75    0.90
  -9   5   2    4.75    0.95
  -9   5   2    3.59    0.89
  -9   5   2    4.48    0.91
  -8  -5   2    0.67    0.36
  -8  -5   2    0.42    0.47
  -8  -5   2    0.38    0.44
   8  -5  -2    0.29    0.44
  -8  -5   2    0.16    0.42
   8  -5  -2    0.22    0.33
   8   5  -2    0.49    0.45
  -8   5   2    0.19    0.41
   8   5  -2    0.89    0.37
   8   5  -2    0.74    0.57
   8   5  -2   -0.28    0.28
   8   5  -2    0.60    0.32
  -8   5   2    0.20    0.67
   8   5  -2    0.39    0.30
  -8   5   2    0.35    0.46
   7  -5  -2   32.61    5.29
   7  -5  -2   39.41    5.42
   7  -5  -2   25.14    5.31
  -7  -5   2   32.77    5.32
  -7  -5   2   38.71    5.35
   7  -5  -2   35.84    5.34
  -7  -5   2   29.32    5.30
  -7  -5   2   37.66    5.34
   7   5  -2   36.01    5.27
  -7   5   2   27.60    5.33
  -7   5   2   27.88    5.30
   7   5  -2   38.69    5.30
   7   5  -2   32.94    5.33
   7   5  -2   32.44    5.28
   7   5  -2   32.67    5.34
   7   5  -2   30.46    5.36
   7   5  -2   29.98    5.31
  -6  -5   2   20.30    3.29
   6  -5  -2   18.10    3.28
   6  -5  -2   19.55    3.34
   6  -5  -2   22.69    3.30
   6  -5  -2   17.10    3.27
  -6  -5   2   18.97    3.28
   6   5  -2   16.24    3.27
  -6   5   2   18.62    3.31
   6   5  -2   21.42    3.29
   6   5  -2   24.41    3.36
   6   5  -2   20.44    3.26
   6   5  -2   17.13    3.23
   6   5  -2   22.04    3.23
   6   5  -2   25.96    3.25
   5  -5  -2   31.23    4.23
   5  -5  -2   28.35    4.23
   5  -5  -2   26.15    4.21
  -5  -5   2   27.14    4.22
  -5   5   2   23.15    4.22
   5   5  -2   27.45    4.21
   5   5  -2   21.51    4.16
   5   5  -2   29.38    4.21
   5   5  -2   24.47    4.17
   5   5  -2   24.78    4.21
  -5   5   2   25.98    4.24
   4  -5  -2   49.73    7.89
   4  -5  -2   45.01    7.87
   4  -5  -2   52.77    7.90
  -4  -5   2   41.65    7.88
   4  -5  -2   47.13    7.88
   4  -5  -2   59.96    7.91
   4   5  -2   48.76    7.89
  -4   5   2   43.64    7.91
   4   5  -2   54.67    7.85
  -4   5   2   44.26    7.90
   4   5  -2   54.96    7.90
   4   5  -2   48.52    7.86
   3  -5  -2   37.61    6.78
   3  -5  -2   35.91    6.78
   3  -5  -2   47.27    6.80
   3   5  -2   42.45    6.76
   3   5  -2   43.56    6.79
  -3   5   2   41.45    6.80
   3   5  -2   42.73    6.76
  -3   5   2   51.44    6.84
   2  -5  -2   56.47    9.47
  -2  -5   2   53.65    9.45
   2  -5  -2   58.66    9.46
   2  -5  -2   63.79    9.49
  -2  -5   2   60.95    9.49
  -2   5   2   55.75    9.48
   2   5  -2   64.95    9.45
   2   5  -2   49.33    9.44
   2   5  -2   55.42    9.45
  -2   5   2   68.76    9.50
   2   5  -2   63.76    9.45
   2   5  -2   64.54    9.47
   1  -5  -2    1.43    0.33
  -1  -5   2    1.39    0.29
   1  -5  -2    1.18    0.26
   1  -5  -2    0.97    0.26
   1  -5  -2    0.87    0.29
  -1  -5   2    1.45    0.32
  -1  -5   2    1.03    0.28
   1   5  -2    1.16    0.23
   1   5  -2    0.86    0.27
  -1   5   2    0.96    0.25
   1   5  -2    1.42    0.30
   1   5  -2    1.09    0.27
   1   5  -2    0.61    0.25
   1   5  -2    0.78    0.23
  -1   5   2    1.22    0.36
  -1   5   2    1.23    0.29
   0  -5  -2   10.28    1.59
   0  -5  -2    9.90    1.61
   0  -5   2    9.23    1.60
   0  -5  -2    9.38    1.59
   0  -5   2   10.72    1.60
   0   5  -2    9.66    1.58
   0   5  -2   10.58    1.61
   0   5  -2    8.87    1.60
   0   5  -2    8.92    1.61
   0   5   2   10.32    1.62
   0   5  -2    9.38    1.58
   0   5  -2    9.59    1.61
   0   5   2    9.14    1.61
  -1  -5  -2   10.14    1.53
  -1  -5  -2    9.83    1.56
  -1  -5  -2    9.04    1.53
   1  -5   2    9.98    1.54
  -1  -5  -2   10.52    1.55
  -1   5  -2    8.42    1.59
   1   5   2    9.38    1.54
   1   5   2    7.70    1.53
  -1   5  -2    9.55    1.56
  -1   5  -2    8.45    1.53
   1   5   2    9.52    1.57
  -1   5  -2    8.43    1.54
  -1   5  -2   10.57    1.53
  -1   5  -2    9.22    1.53
  -2  -5  -2   26.37    3.82
   2  -5   2   25.19    3.79
  -2  -5  -2   23.40    3.79
  -2   5  -2   21.78    3.77
  -2   5  -2   21.90    3.77
  -2   5  -2   25.97    3.81
   2   5   2   21.64    3.77
  -2   5  -2   22.86    3.83
   3  -5   2   18.60    3.28
   3  -5   2   22.10    3.31
  -3   5  -2   20.04    3.27
  -3   5  -2   18.44    3.30
   3   5   2   20.42    3.31
  -3   5  -2   19.85    3.28
   3   5   2   22.96    3.32
   3   5   2   21.69    3.27
  -3   5  -2   23.00    3.35
  -3   5  -2   17.06    3.27
   4  -5   2   14.97    2.48
  -4  -5  -2   13.99    2.47
   4  -5   2   16.91    2.47
  -4   5  -2   13.83    2.44
   4   5   2   15.09    2.49
   4   5   2   14.43    2.44
  -4   5  -2   15.78    2.43
  -4   5  -2   14.75    2.49
   4   5   2   15.95    2.51
  -4   5  -2   16.30    2.52
  -4   5  -2   13.48    2.45
   5  -5   2   11.15    1.64
  -5  -5  -2   11.01    1.71
   5  -5   2    8.60    1.63
   5  -5   2   10.99    1.61
  -5  -5  -2    7.63    1.66
  -5   5  -2    9.01    1.69
   5   5   2    9.66    1.73
   5   5   2   10.46    1.71
   5   5   2    7.49    1.59
   6  -5   2    3.57    0.88
  -6  -5  -2    4.82    1.00
   6  -5   2    5.09    1.08
   6  -5   2    5.12    0.97
  -6  -5  -2    6.21    1.05
  -6  -5  -2    5.77    1.01
   6   5   2    4.00    1.03
  -6   5  -2    5.04    1.01
   6   5   2    3.34    0.98
   7  -5   2   17.28    2.95
  -7  -5  -2   18.09    2.99
  -7  -5  -2   16.16    2.99
   7  -5   2   14.93    3.01
  -7  -5  -2   21.92    3.04
   7   5   2   19.34    3.02
   7   5   2   20.30    3.06
  -7   5  -2   16.30    3.01
  -8  -5  -2   -0.11    0.43
  -8  -5  -2    0.37    0.52
  -8  -5  -2    0.40    0.50
  -8  -5  -2    0.96    0.51
  -8  -5  -2    0.06    0.52
  -8  -5  -2    0.16    0.40
   8  -5   2   -0.19    0.52
   8  -5   2   -0.23    0.62
  -8   5  -2   -0.60    0.39
  -8   5  -2    0.82    0.44
  -8   5  -2   -0.37    0.30
   8   5   2    0.55    0.41
  -8   5  -2   -0.47    0.51
   8   5   2    0.97    0.59
   8   5   2   -0.47    0.58
   9  -5   2    5.06    1.29
  -9  -5  -2    4.77    1.16
   9  -5   2    6.49    1.24
  -9  -5  -2    5.67    1.17
  -9  -5  -2    6.50    1.16
  -9  -5  -2    6.02    1.13
  -9  -5  -2    3.73    1.14
  -9  -5  -2    4.06    1.16
  -9   5  -2    5.32    1.14
  -9   5  -2    7.00    1.21
  -9   5  -2    4.66    1.08
   9   5   2    5.28    1.25
   9   5   2    6.02    1.23
   9   5   2    4.56    1.20
 -10  -5  -2    0.14    0.47
  10  -5   2   -0.62    0.58
 -10  -5  -2    0.49    0.56
 -10  -5  -2   -0.41    0.49
  10  -5   2   -1.08    0.61
 -10  -5  -2    1.37    0.66
 -10  -5  -2    1.02    0.60
  10   5   2    1.14    0.65
 -10   5  -2    0.58    0.51
 -10   5  -2    0.46    0.50
  10   5   2    0.79    0.64
  10   5   2   -0.29    0.60
 -10   5  -2    0.59    0.48
 -11  -5  -2    0.85    0.56
 -11  -5  -2    3.23    0.76
 -11  -5  -2    2.67    0.73
  11  -5   2    1.71    0.74
 -11  -5  -2    1.64    0.69
  11  -5   2    2.31    0.86
 -11  -5  -2    1.12    0.57
 -11   5  -2    2.83    0.66
  11   5   2    2.35    0.80
  11   5   2    1.84    0.74
 -11   5  -2    2.12    0.65
  11   5   2    2.01    0.75
 -12  -5  -2    1.66    0.65
 -12  -5  -2    2.41    0.65
 -12  -5  -2    2.79    0.74
 -12  -5  -2    2.26    0.62
  12  -5   2    3.14    0.79
  12  -5   2    2.25    0.79
  12   5   2    2.40    0.77
 -12   5  -2    2.25    0.61
 -12   5  -2    2.41    0.70
  12   5   2    4.09    0.90
 -13  -5  -2    2.19    0.58
 -13  -5  -2    1.92    0.86
 -13  -5  -2    0.90    0.83
 -13  -5  -2    1.00    0.39
 -13  -5  -2    1.14    0.44
 -13  -5  -2    0.83    0.45
  13  -5   2    0.53    0.54
  13  -5   2    1.16    0.60
 -13   5  -2    1.55    0.48
 -13   5  -2    0.92    0.39
  13   5   2    1.68    0.57
 -14  -5  -2    0.98    0.57
 -14   5  -2    0.88    0.33
 -14  -6   2    0.07    0.45
 -14  -6   2    0.05    0.65
 -14  -6   2    0.40    0.34
  14  -6  -2   -0.41    0.40
  14  -6  -2    0.08    0.45
 -14   6   2    0.09    0.38
 -14   6   2    0.46    0.29
  13  -6  -2    2.65    0.76
 -13  -6   2    2.83    0.66
 -13  -6   2    1.73    0.94
  13  -6  -2    1.74    0.71
 -13  -6   2    1.61    0.58
 -13  -6   2    1.34    0.62
 -13  -6   2    1.58    0.70
 -13   6   2    1.85    0.56
 -13   6   2    1.19    0.55
  12  -6  -2    0.41    0.60
 -12  -6   2    0.15    0.48
 -12  -6   2    0.27    0.44
 -12  -6   2    0.54    0.54
  12  -6  -2   -0.04    0.64
 -12  -6   2   -0.31    0.43
 -12  -6   2    0.64    0.58
  12  -6  -2    1.11    0.75
 -12  -6   2    0.90    0.61
 -12  -6   2   -0.63    0.77
 -12   6   2    0.05    0.36
 -12   6   2    0.02    0.45
 -12   6   2    0.13    0.44
 -12   6   2   -0.14    0.48
 -11  -6   2    9.77    1.77
  11  -6  -2    6.22    1.69
 -11  -6   2    9.85    2.19
 -11  -6   2   10.68    1.78
  11  -6  -2    8.53    1.81
 -11  -6   2    9.39    1.71
 -11  -6   2    9.50    1.67
 -11  -6   2    8.65    1.62
 -11  -6   2    7.09    1.63
 -11  -6   2    6.65    1.60
 -11   6   2    8.04    1.60
 -11   6   2    7.51    1.63
  11   6  -2    8.69    1.66
  11   6  -2    9.26    1.68
 -11   6   2   12.28    1.74
 -11   6   2    7.97    1.63
 -10  -6   2    0.20    0.53
 -10  -6   2    0.11    0.71
  10  -6  -2   -0.24    0.59
 -10  -6   2    0.99    0.65
 -10  -6   2    0.34    0.55
 -10  -6   2    0.99    0.66
  10  -6  -2   -0.37    0.64
 -10  -6   2    0.65    0.97
 -10  -6   2    0.54    0.57
 -10  -6   2    0.80    0.50
  10  -6  -2    1.02    0.76
 -10  -6   2    1.37    0.62
 -10   6   2    0.75    0.47
 -10   6   2    0.15    0.52
  10   6  -2    0.22    0.57
 -10   6   2    0.89    0.53
 -10   6   2   -0.21    0.49
 -10   6   2    1.66    0.63
  10   6  -2    0.68    0.45
 -10   6   2    0.59    0.53
  10   6  -2    1.09    0.54
   9  -6  -2    2.22    0.72
  -9  -6   2    1.97    0.63
  -9  -6   2    1.55    0.72
  -9  -6   2    2.04    0.70
  -9  -6   2    1.16    0.61
  -9  -6   2    2.61    0.66
  -9  -6   2    2.75    0.65
   9  -6  -2    1.75    0.69
  -9  -6   2    1.41    0.60
  -9  -6   2    1.74    0.66
   9  -6  -2    0.59    0.77
   9   6  -2    2.61    0.69
   9   6  -2    0.31    0.64
   9   6  -2    2.02    0.57
  -9   6   2    0.42    0.58
   9   6  -2    1.12    0.46
  -9   6   2    2.21    0.63
  -9   6   2    1.38    0.57
  -9   6   2    2.64    0.69
  -9   6   2    2.75    0.70
  -9   6   2    2.07    0.66
  -8  -6   2   43.42    7.25
  -8  -6   2   41.69    7.25
   8  -6  -2   48.71    7.32
  -8  -6   2   42.30    7.26
  -8  -6   2   41.49    7.25
  -8  -6   2   44.63    7.25
   8  -6  -2   52.51    7.28
   8  -6  -2   45.31    7.32
  -8  -6   2   45.40    7.26
  -8   6   2   43.93    7.26
   8   6  -2   48.65    7.23
   8   6  -2   37.29    7.20
   8   6  -2   43.21    7.26
   8   6  -2   48.67    7.20
  -8   6   2   47.90    7.37
  -8   6   2   48.08    7.25
   8   6  -2   44.31    7.31
  -8   6   2   43.06    7.25
  -8   6   2   42.07    7.28
   7  -6  -2    3.93    1.04
  -7  -6   2    4.07    0.90
   7  -6  -2    3.89    0.90
  -7  -6   2    6.20    0.97
  -7  -6   2    3.91    0.87
   7  -6  -2    2.82    0.84
  -7  -6   2    4.81    0.94
   7   6  -2    3.46    0.80
   7   6  -2    3.56    0.83
  -7   6   2    5.48    0.97
  -7   6   2    4.93    0.99
   7   6  -2    4.07    0.79
   7   6  -2    4.01    0.77
   7   6  -2    4.31    1.01
   7   6  -2    3.88    0.90
  -6  -6   2    6.30    1.10
   6  -6  -2    5.12    1.04
   6  -6  -2    4.23    1.16
  -6  -6   2    7.09    1.13
   6  -6  -2    7.16    1.14
   6   6  -2    7.44    1.20
   6   6  -2    5.32    1.01
   6   6  -2    6.33    1.13
   6   6  -2    4.37    1.04
  -6   6   2    6.63    1.18
   6   6  -2    5.37    1.00
   6   6  -2    4.53    1.02
   6   6  -2    5.60    0.98
  -5  -6   2    4.92    0.99
   5  -6  -2    3.88    0.86
   5  -6  -2    3.79    1.00
   5  -6  -2    5.34    0.95
  -5  -6   2    6.19    0.95
   5   6  -2    4.83    0.85
   5   6  -2    3.52    0.86
   5   6  -2    5.11    0.87
   5   6  -2    4.56    0.89
   5   6  -2    4.96    0.84
   5   6  -2    4.78    0.81
  -5   6   2    4.33    1.00
   4  -6  -2   38.71    6.38
   4  -6  -2   40.06    6.37
   4  -6  -2   32.53    6.34
  -4  -6   2   31.42    6.35
   4   6  -2   40.95    6.37
  -4   6   2   34.35    6.37
   4   6  -2   46.39    6.34
   4   6  -2   46.95    6.32
   4   6  -2   40.58    6.37
  -4   6   2   43.40    6.42
   3  -6  -2    3.68    0.72
   3  -6  -2    3.48    0.69
   3  -6  -2    3.65    0.75
  -3   6   2    4.10    0.74
  -3   6   2    4.96    0.85
   3   6  -2    4.01    0.66
   3   6  -2    3.95    0.68
   3   6  -2    3.16    0.71
   2  -6  -2    0.48    0.28
   2  -6  -2    0.34    0.27
   2   6  -2    0.39    0.18
   2   6  -2    0.32    0.16
   2   6  -2    0.45    0.21
  -2   6   2    0.67    0.37
   2   6  -2    0.23    0.17
   2   6  -2    0.61    0.24
   2   6  -2    0.15    0.14
   1  -6  -2   11.55    2.15
  -1  -6   2   12.21    2.16
   1  -6  -2   12.19    2.17
   1   6  -2   14.45    2.17
   1   6  -2   14.16    2.13
  -1   6   2   12.05    2.17
   1   6  -2   13.34    2.12
   1   6  -2   15.58    2.17
   1   6  -2   12.76    2.15
   1   6  -2   14.06    2.14
  -1   6   2   12.10    2.16
   0  -6   2    0.49    0.21
   0  -6  -2    0.20    0.18
   0  -6  -2    0.51    0.28
   0   6  -2    0.30    0.27
   0   6  -2    0.38    0.17
   0   6  -2    0.52    0.31
   0   6   2    0.34    0.26
   0   6  -2    0.43    0.17
   0   6  -2    0.26    0.18
   0   6  -2    0.75    0.25
   0   6   2    0.78    0.29
  -1  -6  -2   98.64   16.78
   1  -6   2  111.55   16.77
  -1  -6  -2  103.85   16.76
  -1   6  -2  104.76   16.75
  -1   6  -2   98.74   16.74
   1   6   2  108.09   16.78
  -1   6  -2  117.08   16.80
  -1   6  -2   98.09   16.75
  -1   6  -2  108.05   16.78
   2  -6   2    2.25    0.44
  -2  -6  -2    1.41    0.42
  -2   6  -2    1.42    0.36
  -2   6  -2    1.35    0.35
  -2   6  -2    1.41    0.50
   2   6   2    1.85    0.47
  -2   6  -2    1.52    0.37
  -2   6  -2    1.55    0.41
   2   6   2    1.49    0.38
  -3  -6  -2    7.61    1.28
   3  -6   2    8.49    1.33
  -3   6  -2    8.27    1.27
   3   6   2    5.81    1.26
  -3   6  -2    7.79    1.37
   3   6   2    7.90    1.36
  -3   6  -2    8.16    1.30
  -3   6  -2    7.22    1.35
  -3   6  -2    7.64    1.30
  -4  -6  -2   47.15    6.74
   4  -6   2   43.22    6.73
  -4  -6  -2   47.75    6.75
   4  -6   2   46.62    6.75
   4   6   2   43.57    6.70
  -4   6  -2   38.96    6.69
   4   6   2   32.61    6.77
  -4   6  -2   39.79    6.71
  -4   6  -2   44.89    6.77
   4   6   2   34.68    6.76
  -5  -6  -2    4.76    0.92
  -5  -6  -2    4.01    0.89
   5  -6   2    4.44    0.84
   5  -6   2    4.84    1.01
   5  -6   2    4.23    0.85
   5   6   2    5.08    1.01
   5   6   2    4.37    0.88
  -5   6  -2    3.42    0.91
  -5   6  -2    3.12    0.79
   6  -6   2   18.76    3.19
  -6  -6  -2   23.40    3.24
   6  -6   2   19.83    3.23
  -6  -6  -2   24.58    3.21
  -6  -6  -2   17.09    3.18
   6  -6   2   17.38    3.16
   6   6   2   21.38    3.24
   6   6   2   13.08    3.22
  -6   6  -2   19.05    3.20
  -7  -6  -2    0.46    0.52
   7  -6   2   -0.33    0.54
  -7  -6  -2    0.13    0.48
  -7  -6  -2    0.39    0.37
  -7  -6  -2    0.80    0.58
   7  -6   2    0.81    0.45
   7  -6   2    0.62    0.69
  -7  -6  -2   -0.20    0.44
  -7  -6  -2   -0.04    0.82
  -7   6  -2    0.27    0.43
   7   6   2   -0.41    0.56
   7   6   2   -0.35    0.51
  -7   6  -2    0.72    0.49
   7   6   2    0.05    0.50
  -8  -6  -2   10.44    1.78
   8  -6   2    5.87    1.75
   8  -6   2   10.41    1.91
  -8  -6  -2   12.14    1.89
  -8  -6  -2   10.35    1.84
  -8  -6  -2   10.20    1.77
  -8  -6  -2   10.39    1.76
  -8  -6  -2   11.96    1.83
  -8  -6  -2    8.38    1.76
  -8   6  -2   10.27    1.78
   8   6   2    7.16    1.77
  -8   6  -2   11.10    1.77
   8   6   2    7.19    1.73
  -8   6  -2    7.52    1.79
  -8   6  -2   10.09    1.76
   8   6   2   10.77    1.91
   9  -6   2    4.95    1.08
  -9  -6  -2    4.15    1.00
  -9  -6  -2    5.32    1.07
  -9  -6  -2    4.05    1.03
  -9  -6  -2    2.44    0.89
   9  -6   2    4.31    1.15
  -9  -6  -2    4.49    1.00
  -9  -6  -2    3.70    0.93
   9   6   2    3.92    1.07
   9   6   2    2.97    1.00
  -9   6  -2    5.60    0.99
   9   6   2    3.24    1.00
  -9   6  -2    4.76    0.96
  -9   6  -2    3.85    0.96
 -10  -6  -2    3.10    0.83
  10  -6   2    4.32    1.06
 -10  -6  -2    1.84    0.77
 -10  -6  -2    3.49    0.81
 -10  -6  -2    3.84    0.88
 -10  -6  -2    2.86    0.85
  10  -6   2    2.91    0.86
 -10  -6  -2    2.71    0.88
 -10   6  -2    2.11    0.73
  10   6   2    3.33    0.93
  10   6   2    3.31    0.98
 -10   6  -2    5.17    0.89
 -10   6  -2    3.55    0.84
  10   6   2    1.90    0.83
  11  -6   2   -1.38    0.54
  11  -6   2   -0.33    0.44
 -11  -6  -2   -0.14    0.45
 -11  -6  -2    0.10    0.50
  11  -6   2    0.48    0.77
 -11  -6  -2   -0.42    0.34
 -11  -6  -2    0.23    0.56
 -11  -6  -2    0.49    0.57
  11   6   2   -0.32    0.52
 -11   6  -2    0.71    0.42
 -11   6  -2    0.53    0.49
  11   6   2   -0.23    0.55
  11   6   2    0.23    0.57
 -12  -6  -2   -0.34    0.67
  12  -6   2    0.06    0.54
 -12  -6  -2    1.16    0.42
 -12  -6  -2    0.95    0.46
  12  -6   2    1.14    0.62
 -12  -6  -2   -0.10    0.42
 -12  -6  -2    0.11    0.42
 -12  -6  -2    0.64    0.50
 -12   6  -2    0.81    0.37
 -12   6  -2    0.55    0.43
  12   6   2    0.43    0.55
  12   6   2   -0.03    0.51
 -13  -6  -2    0.51    0.63
 -13  -6  -2    0.97    0.46
 -13  -6  -2    0.23    0.38
  13  -6   2    0.17    0.48
 -13  -6  -2    0.52    0.30
 -13   6  -2    0.23    0.37
  13   6   2    0.40    0.47
 -14  -7   2   -0.25    0.54
  14  -7  -2   -0.22    0.39
 -14  -7   2    0.11    0.29
  14  -7  -2    0.25    0.43
 -14   7   2    0.13    0.26
 -14   7   2    0.28    0.34
 -13  -7   2   -0.28    0.45
  13  -7  -2    0.18    0.55
 -13  -7   2   -0.41    0.34
 -13  -7   2   -0.43    0.40
  13  -7  -2   -0.70    0.46
 -13  -7   2   -0.56    0.63
 -13   7   2   -0.39    0.38
 -13   7   2    0.10    0.48
 -13   7   2   -0.44    0.34
 -12  -7   2    3.13    1.47
 -12  -7   2    6.54    1.11
 -12  -7   2    3.81    1.05
  12  -7  -2    7.30    1.30
 -12  -7   2    1.81    0.98
 -12  -7   2    6.28    1.62
  12  -7  -2    6.36    1.28
 -12  -7   2    5.65    1.07
  12  -7  -2    5.92    1.30
 -12  -7   2    3.44    1.05
 -12   7   2    6.59    1.12
 -12   7   2    6.01    1.10
  12   7  -2    4.08    1.22
 -12   7   2    7.03    1.11
 -11  -7   2   -0.11    0.46
 -11  -7   2   -0.72    0.43
 -11  -7   2    0.99    0.51
 -11  -7   2   -0.83    0.84
 -11  -7   2    0.10    0.54
 -11  -7   2    0.00    0.53
  11  -7  -2    0.14    0.70
 -11  -7   2    0.36    0.56
  11  -7  -2    0.65    0.80
  11   7  -2   -0.21    0.55
 -11   7   2    0.37    0.51
 -11   7   2    0.01    0.48
 -11   7   2    0.10    0.50
  11   7  -2    0.34    0.45
 -10  -7   2    3.28    0.98
 -10  -7   2    4.69    1.01
 -10  -7   2    4.69    1.06
 -10  -7   2    3.57    0.95
  10  -7  -2    3.11    0.97
 -10  -7   2    4.96    1.01
  10  -7  -2    5.00    1.18
 -10  -7   2    4.02    1.48
 -10  -7   2    3.81    0.97
 -10  -7   2    4.57    0.97
 -10  -7   2    2.65    0.93
  10  -7  -2    1.59    1.02
 -10   7   2    5.46    1.02
  10   7  -2    4.56    0.88
 -10   7   2    5.59    1.01
  10   7  -2    3.92    1.07
 -10   7   2    4.99    1.02
 -10   7   2    3.17    0.94
  10   7  -2    4.33    1.02
   9  -7  -2    0.27    0.77
   9  -7  -2   -0.60    0.67
  -9  -7   2   -0.01    0.50
  -9  -7   2    0.03    0.47
  -9  -7   2    0.66    0.53
  -9  -7   2   -0.80    0.44
  -9  -7   2   -0.03    0.42
  -9  -7   2   -0.13    0.49
  -9  -7   2   -0.07    0.47
  -9  -7   2    0.42    0.58
  -9  -7   2    0.67    1.00
   9  -7  -2    0.55    0.59
   9   7  -2    0.12    0.50
   9   7  -2   -1.00    0.61
   9   7  -2    1.10    0.47
  -9   7   2   -0.06    0.47
  -9   7   2   -0.02    0.48
  -9   7   2   -0.10    0.38
  -9   7   2    0.18    0.49
  -8  -7   2    4.99    1.05
  -8  -7   2    6.00    1.14
  -8  -7   2    5.15    1.52
   8  -7  -2    4.49    1.05
  -8  -7   2    4.60    1.05
  -8  -7   2    4.43    1.01
  -8  -7   2    6.94    1.13
   8  -7  -2    6.33    1.34
   8  -7  -2    4.75    1.09
  -8  -7   2    4.46    1.05
  -8  -7   2    5.40    1.08
  -8  -7   2    4.84    1.03
   8   7  -2    3.36    0.92
   8   7  -2    6.69    1.16
  -8   7   2    3.92    1.03
  -8   7   2    4.92    1.04
  -8   7   2    5.07    1.04
   8   7  -2    3.68    0.91
   8   7  -2    4.20    1.08
  -8   7   2    4.10    1.09
   8   7  -2    4.01    0.89
  -8   7   2    5.45    1.06
  -7  -7   2    1.45    0.63
   7  -7  -2   -0.21    0.48
  -7  -7   2    0.33    0.44
  -7  -7   2    0.84    0.45
  -7  -7   2    0.83    0.45
  -7  -7   2   -0.15    0.47
  -7  -7   2    0.34    0.47
  -7  -7   2    0.30    0.65
   7  -7  -2    0.33    0.66
   7   7  -2   -0.24    0.54
  -7   7   2    0.13    0.93
   7   7  -2    0.38    0.35
   7   7  -2    0.60    0.32
   7   7  -2    0.57    0.30
   7   7  -2    0.26    0.29
   7   7  -2    0.61    0.41
  -7   7   2   -0.65    0.32
  -6  -7   2    4.70    0.96
  -6  -7   2    4.95    0.93
  -6  -7   2    3.87    0.92
   6  -7  -2    4.96    1.07
   6  -7  -2    5.50    0.96
   6  -7  -2    4.75    0.94
  -6  -7   2    4.86    0.95
   6   7  -2    5.54    1.05
   6   7  -2    3.86    0.81
  -6   7   2    4.20    0.98
   6   7  -2    4.39    0.89
   6   7  -2    3.82    0.85
   6   7  -2    4.86    0.85
   6   7  -2    4.04    0.96
  -5  -7   2   16.31    2.65
   5  -7  -2   16.34    2.62
  -5  -7   2   14.51    2.61
   5  -7  -2   16.62    2.64
   5  -7  -2   13.89    2.76
   5   7  -2   18.30    2.63
   5   7  -2   16.27    2.61
   5   7  -2   15.64    2.57
   5   7  -2   14.70    2.56
   5   7  -2   15.77    2.55
  -5   7   2   14.28    2.69
   4  -7  -2    2.43    0.48
   4  -7  -2    2.42    0.60
   4  -7  -2    0.94    0.42
  -4  -7   2    2.18    0.57
   4   7  -2    1.09    0.42
   4   7  -2    1.78    0.49
   4   7  -2    1.79    0.39
  -4   7   2    1.44    0.60
   4   7  -2    1.55    0.38
   4   7  -2    1.58    0.35
   3  -7  -2   46.53    8.20
   3   7  -2   55.11    8.17
   3   7  -2   54.87    8.21
  -3   7   2   51.02    8.24
   3   7  -2   48.03    8.15
   2  -7  -2   77.78   14.93
   2  -7  -2   96.45   14.92
   2   7  -2   99.98   14.90
   2   7  -2   94.07   14.89
  -2   7   2  103.84   14.96
   2   7  -2   89.97   14.88
  -1  -7   2    4.08    0.67
   1  -7  -2    4.76    0.69
   1  -7  -2    2.64    0.67
   1   7  -2    3.12    0.58
  -1   7   2    3.29    0.65
   1   7  -2    2.64    0.59
   1   7  -2    2.81    0.61
   1   7  -2    3.24    0.60
  -1   7   2    4.05    0.73
   1   7  -2    3.22    0.64
   1   7  -2    3.09    0.65
   0  -7   2  109.78   15.66
   0  -7  -2   83.03   15.63
   0   7  -2  109.04   15.62
   0   7   2   99.78   15.66
   0   7  -2   94.33   15.66
   0   7  -2  104.04   15.67
   0   7  -2  104.76   15.63
   0   7   2   99.06   15.65
   0   7  -2   82.09   15.64
   0   7   2   96.32   15.66
  -1  -7  -2   55.95    8.73
  -1  -7  -2   52.40    8.73
  -1   7  -2   52.69    8.74
   1   7   2   46.71    8.72
  -1   7  -2   62.33    8.72
   1   7   2   48.49    8.74
  -1   7  -2   62.95    8.72
  -1   7  -2   56.20    8.71
   1   7   2   54.56    8.75
  -1   7  -2   53.75    8.76
  -2  -7  -2    9.71    1.22
   2  -7   2    7.59    1.18
   2   7   2    6.54    1.18
  -2   7  -2    4.44    1.13
   2   7   2    5.47    1.14
  -2   7  -2    6.21    1.20
  -2   7  -2    6.22    1.11
  -2   7  -2    6.63    1.12
  -2   7  -2    6.66    1.10
  -3  -7  -2    1.94    0.53
   3  -7   2    2.41    0.61
   3  -7   2    2.48    0.51
   3   7   2    2.32    0.60
   3   7   2    2.02    0.70
  -3   7  -2    2.25    0.49
  -3   7  -2    2.22    0.65
   3   7   2    1.65    0.57
   3   7   2    1.91    0.44
  -3   7  -2    2.14    0.51
  -3   7  -2    1.76    0.47
  -3   7  -2    2.46    0.47
   4  -7   2    0.53    0.35
   4  -7   2    0.84    0.51
  -4  -7  -2    0.00    0.36
  -4  -7  -2    0.21    0.30
  -4   7  -2   -0.12    0.29
   4   7   2    0.26    0.34
  -4   7  -2   -0.14    0.33
  -4   7  -2    0.23    0.27
   4   7   2   -0.06    0.48
  -4   7  -2   -0.32    0.29
   5  -7   2    3.63    0.88
  -5  -7  -2    4.18    0.89
   5  -7   2    4.33    0.89
   5  -7   2    5.74    1.08
  -5  -7  -2    5.52    0.95
  -5  -7  -2    4.37    0.93
  -5   7  -2    3.62    0.99
  -5   7  -2    2.77    0.93
   5   7   2    4.26    0.97
   5   7   2    3.88    0.93
  -6  -7  -2    2.89    0.80
  -6  -7  -2    3.26    0.80
  -6  -7  -2    1.84    0.73
   6  -7   2    3.39    0.77
   6  -7   2    3.22    0.92
  -6  -7  -2    4.64    1.03
   6   7   2    2.95    0.86
  -6   7  -2    3.73    0.79
  -6   7  -2    2.95    0.86
   6   7   2    2.41    0.83
  -7  -7  -2    5.15    1.04
  -7  -7  -2    4.97    1.01
   7  -7   2    4.02    1.13
  -7  -7  -2    4.33    1.02
   7  -7   2    3.91    0.99
   7  -7   2    3.70    1.03
   7  -7   2    5.78    1.01
  -7  -7  -2    4.24    0.98
  -7  -7  -2    5.80    1.07
  -7  -7  -2    4.03    1.00
  -7  -7  -2    4.32    0.96
  -7   7  -2    4.29    0.99
  -7   7  -2    4.08    0.95
   7   7   2    3.07    0.97
  -7   7  -2    2.61    1.03
   7   7   2    5.36    1.17
  -7   7  -2    5.12    0.98
   7   7   2    3.59    1.02
   8  -7   2   -0.27    0.62
  -8  -7  -2   -0.32    0.46
  -8  -7  -2   -0.17    0.53
  -8  -7  -2   -0.26    0.50
   8  -7   2   -0.76    0.58
   8  -7   2    0.26    0.70
  -8  -7  -2   -0.68    0.41
   8  -7   2    0.28    0.56
  -8  -7  -2   -0.50    0.54
  -8  -7  -2    1.03    0.60
  -8  -7  -2    0.18    0.52
  -8   7  -2    0.34    0.47
   8   7   2   -0.06    0.53
  -8   7  -2    0.02    0.47
  -8   7  -2    0.43    0.45
   8   7   2   -0.20    0.60
   8   7   2    0.16    0.53
  -9  -7  -2    4.88    1.16
   9  -7   2    4.17    1.22
  -9  -7  -2    5.28    1.11
  -9  -7  -2    4.67    1.08
  -9  -7  -2    4.62    1.06
  -9  -7  -2    4.45    1.09
  -9  -7  -2    6.41    1.20
   9   7   2    3.47    1.12
  -9   7  -2    5.61    1.14
  -9   7  -2    5.06    1.08
   9   7   2    6.47    1.21
   9   7   2    5.14    1.23
  -9   7  -2    4.97    1.10
 -10  -7  -2    6.69    1.16
 -10  -7  -2    4.62    1.01
  10  -7   2    5.09    1.21
 -10  -7  -2    5.40    1.12
 -10  -7  -2    3.63    0.98
 -10  -7  -2    4.07    0.96
 -10  -7  -2    5.24    1.09
  10   7   2    4.13    1.10
  10   7   2    4.95    1.17
 -10   7  -2    4.48    1.00
 -10   7  -2    3.74    0.99
  10   7   2    4.21    1.14
 -10   7  -2    4.07    1.04
  11  -7   2    0.26    0.49
 -11  -7  -2    1.49    0.92
  11  -7   2    1.04    0.67
 -11  -7  -2    1.72    0.59
 -11  -7  -2    0.65    0.49
 -11  -7  -2    0.76    0.47
 -11  -7  -2    1.02    0.56
 -11   7  -2    0.20    0.39
  11   7   2   -0.25    0.49
  11   7   2   -0.17    0.52
  11   7   2    1.01    0.66
 -11   7  -2    0.84    0.53
  12  -7   2    3.61    0.81
 -12  -7  -2    2.05    0.63
 -12  -7  -2    3.35    1.05
 -12  -7  -2    1.77    0.59
 -12  -7  -2    2.16    0.55
 -12  -7  -2    1.66    0.63
  12   7   2    2.63    0.71
 -12   7  -2    1.33    0.50
  12   7   2    1.13    0.61
 -12   7  -2    2.52    0.63
  13  -7   2   -0.23    0.43
 -13  -7  -2    0.04    0.53
 -13  -7  -2   -0.51    0.32
  13   7   2   -0.74    0.37
 -13   7  -2   -0.19    0.31
 -14  -8   2    0.11    0.22
 -14  -8   2   -0.02    0.44
  14  -8  -2   -0.38    0.37
 -14   8   2   -0.10    0.30
 -14   8   2    0.17    0.22
 -13  -8   2   -1.01    0.35
 -13  -8   2   -1.04    0.61
 -13  -8   2    0.22    0.34
  13  -8  -2   -0.10    0.43
  13  -8  -2    0.12    0.50
 -13   8   2    0.21    0.45
 -13   8   2   -0.07    0.31
 -13   8   2   -0.18    0.37
  12  -8  -2    1.16    0.65
  12  -8  -2    0.21    0.54
 -12  -8   2   -0.83    0.34
 -12  -8   2   -0.45    0.43
 -12  -8   2   -0.23    0.84
  12  -8  -2    0.28    0.60
 -12  -8   2   -0.23    0.41
 -12  -8   2    1.45    0.60
 -12   8   2   -0.15    0.43
 -12   8   2    0.08    0.41
 -12   8   2   -0.16    0.42
  12   8  -2    0.24    0.53
 -11  -8   2    4.43    0.87
 -11  -8   2    2.04    0.81
  11  -8  -2    3.10    0.96
 -11  -8   2    3.12    0.87
 -11  -8   2    2.33    1.24
  11  -8  -2    2.25    0.97
 -11  -8   2    2.85    0.83
 -11  -8   2    3.64    0.88
 -11   8   2    4.30    0.90
 -11   8   2    4.21    0.87
 -11   8   2    3.58    0.87
  11   8  -2    4.58    0.99
  11   8  -2    3.12    0.86
 -10  -8   2    0.30    0.59
 -10  -8   2    0.11    0.47
 -10  -8   2   -0.21    0.92
 -10  -8   2   -0.10    0.46
  10  -8  -2    0.80    0.73
 -10  -8   2    0.84    0.60
 -10  -8   2   -0.45    0.54
 -10  -8   2   -0.18    0.45
  10  -8  -2   -0.24    0.66
 -10  -8   2   -0.47    0.52
  10   8  -2   -0.06    0.51
 -10   8   2    0.30    0.51
  10   8  -2    0.48    0.65
  10   8  -2    0.78    0.72
 -10   8   2    0.70    0.54
 -10   8   2   -0.22    0.53
  -9  -8   2    2.15    0.76
   9  -8  -2    3.06    1.04
   9  -8  -2    3.83    0.88
  -9  -8   2    1.40    0.68
  -9  -8   2    0.28    1.04
  -9  -8   2    2.62    0.80
  -9  -8   2    1.79    0.71
   9  -8  -2    2.00    0.91
  -9  -8   2    1.72    0.66
  -9  -8   2    2.48    0.73
  -9  -8   2    1.59    0.72
  -9  -8   2    2.66    0.81
  -9   8   2    2.70    0.74
   9   8  -2    2.18    0.80
  -9   8   2    2.38    0.75
   9   8  -2    0.03    0.73
  -9   8   2    1.79    0.70
  -9   8   2    2.03    0.67
   9   8  -2    3.13    0.67
   8  -8  -2   23.08    4.44
  -8  -8   2   25.55    4.32
   8  -8  -2   24.06    4.50
  -8  -8   2   26.57    4.63
   8  -8  -2   31.09    4.42
  -8  -8   2   29.41    4.34
  -8  -8   2   25.38    4.31
   8  -8  -2   28.81    4.37
  -8  -8   2   31.74    4.35
  -8  -8   2   24.03    4.32
  -8  -8   2   28.57    4.32
  -8  -8   2   26.94    4.35
  -8  -8   2   21.21    4.31
  -8  -8   2   24.63    4.33
  -8   8   2   18.24    4.44
  -8   8   2   27.85    4.34
   8   8  -2   28.23    4.29
   8   8  -2   28.92    4.39
  -8   8   2   28.70    4.34
  -8   8   2   26.43    4.31
   8   8  -2   19.64    4.46
   8   8  -2   23.74    4.24
   8   8  -2   27.25    4.27
  -8   8   2   25.58    4.30
   7  -8  -2    3.16    1.11
  -7  -8   2    3.42    0.84
  -7  -8   2    1.95    0.86
   7  -8  -2    2.64    0.90
  -7  -8   2    3.61    1.25
  -7  -8   2    3.90    0.88
  -7  -8   2    3.94    0.86
  -7  -8   2    4.63    0.96
   7  -8  -2    3.31    0.93
  -7  -8   2    3.59    0.85
  -7  -8   2    5.56    0.94
   7  -8  -2    2.97    1.04
   7   8  -2    2.97    0.73
  -7   8   2    3.59    0.89
   7   8  -2    4.15    1.03
  -7   8   2    3.80    0.92
  -7   8   2    4.36    0.93
   7   8  -2    3.59    0.76
  -7   8   2    3.67    0.87
   7   8  -2    3.39    0.86
  -7   8   2    3.74    0.87
   7   8  -2    3.99    0.81
  -6  -8   2   14.33    2.15
   6  -8  -2   15.61    2.16
   6  -8  -2   17.10    2.45
  -6  -8   2   12.70    2.11
   6  -8  -2    8.89    2.12
  -6  -8   2    9.62    2.12
   6   8  -2   10.66    2.12
   6   8  -2   11.20    2.06
  -6   8   2    9.58    2.19
   6   8  -2   13.81    2.25
   6   8  -2   12.80    2.05
   6   8  -2   15.78    2.35
   6   8  -2   13.98    2.09
   5  -8  -2   11.55    1.73
  -5  -8   2   10.05    1.73
   5  -8  -2    8.19    1.76
  -5  -8   2    8.75    1.68
  -5  -8   2    8.15    1.66
   5  -8  -2   10.14    1.65
   5   8  -2    9.05    1.57
   5   8  -2    9.74    1.56
   5   8  -2    6.76    1.58
  -5   8   2    9.71    1.78
   5   8  -2   10.12    1.56
   5   8  -2    9.72    1.70
  -4  -8   2    0.52    0.48
   4  -8  -2    0.93    0.44
  -4  -8   2    0.46    0.37
   4  -8  -2    0.72    0.40
  -4  -8   2    1.23    0.48
   4   8  -2    0.91    0.34
   4   8  -2    0.64    0.29
   4   8  -2    0.71    0.24
   4   8  -2    0.30    0.33
   4   8  -2    0.43    0.28
  -4   8   2    0.24    0.50
   3  -8  -2    4.61    0.87
   3  -8  -2    4.63    0.75
  -3  -8   2    2.49    0.74
   3   8  -2    2.77    0.58
   3   8  -2    3.60    0.62
   3   8  -2    3.01    0.62
  -3   8   2    3.40    0.82
   3   8  -2    2.38    0.66
  -2  -8   2    2.61    0.66
   2  -8  -2    2.52    0.53
   2  -8  -2    1.90    0.59
   2   8  -2    1.72    0.51
   2   8  -2    2.81    0.49
   2   8  -2    2.76    0.51
  -2   8   2    2.40    0.65
   2   8  -2    2.38    0.46
   2   8  -2    1.95    0.48
  -1  -8   2    2.56    0.59
  -1  -8   2    3.16    0.71
   1  -8  -2    1.97    0.55
   1  -8  -2    3.25    0.77
   1   8  -2    1.99    0.48
   1   8  -2    2.65    0.51
   1   8  -2    2.53    0.50
   1   8  -2    1.76    0.53
   1   8  -2    2.26    0.47
  -1   8   2    2.78    0.63
   1   8  -2    3.02    0.53
   0  -8   2   53.98    7.30
   0  -8   2   46.99    7.31
   0  -8  -2   45.25    7.27
   0   8   2   41.89    7.27
   0   8  -2   43.51    7.25
   0   8  -2   41.64    7.28
   0   8  -2   47.54    7.24
   0   8   2   43.12    7.27
   0   8  -2   45.65    7.25
  -1  -8  -2   80.15   15.42
   1  -8   2  100.44   15.48
  -1   8  -2   92.31   15.44
  -1   8  -2   95.76   15.47
   1   8   2   94.59   15.44
  -1   8  -2  108.46   15.42
  -1   8  -2  105.24   15.43
   2  -8   2    6.51    1.12
   2  -8   2    5.36    0.95
  -2  -8  -2    4.72    0.91
  -2   8  -2    4.67    0.85
  -2   8  -2    3.94    0.86
   2   8   2    5.66    0.98
  -2   8  -2    4.08    0.88
   2   8   2    7.38    1.10
  -2   8  -2    4.70    0.87
  -2   8  -2    3.51    0.98
   3  -8   2   15.39    2.26
  -3  -8  -2   12.53    2.19
  -3  -8  -2   11.81    2.19
   3  -8   2   15.47    2.22
  -3   8  -2   11.35    2.29
  -3   8  -2   11.63    2.15
   3   8   2   14.52    2.26
  -3   8  -2   14.94    2.19
  -3   8  -2   12.65    2.16
  -3   8  -2   12.84    2.16
   3   8   2   10.75    2.24
  -4  -8  -2   36.03    6.60
  -4  -8  -2   41.85    6.62
  -4  -8  -2   37.26    6.59
   4  -8   2   45.05    6.62
   4  -8   2   46.80    6.68
  -4  -8  -2   41.86    6.62
   4   8   2   44.03    6.65
  -4   8  -2   40.05    6.67
   4   8   2   39.21    6.68
  -4   8  -2   39.16    6.58
   5  -8   2    3.43    0.88
   5  -8   2    4.01    1.02
  -5  -8  -2    4.68    0.95
  -5  -8  -2    4.46    0.94
  -5  -8  -2    4.86    0.93
  -5  -8  -2    4.08    0.86
  -5   8  -2    3.32    1.00
   5   8   2    4.26    1.02
   5   8   2    4.10    1.02
  -6  -8  -2   23.71    4.15
  -6  -8  -2   24.25    4.19
  -6  -8  -2   22.75    4.19
  -6  -8  -2   30.26    4.22
   6  -8   2   27.42    4.19
   6  -8   2   19.29    4.22
   6  -8   2   27.58    4.19
   6  -8   2   26.70    4.25
  -6  -8  -2   22.39    4.15
  -6  -8  -2   24.93    4.20
  -6   8  -2   25.91    4.17
  -6   8  -2   25.72    4.16
   6   8   2   28.49    4.29
   6   8   2   29.39    4.23
  -6   8  -2   24.62    4.26
  -7  -8  -2    1.35    0.59
  -7  -8  -2    2.07    0.66
   7  -8   2    1.77    0.83
  -7  -8  -2    0.94    0.65
  -7  -8  -2    1.35    0.73
  -7  -8  -2    2.76    0.71
  -7  -8  -2    2.50    0.74
   7  -8   2    1.43    0.69
   7  -8   2    2.79    0.68
   7  -8   2    1.57    0.76
  -7   8  -2    0.73    0.58
   7   8   2    1.59    0.74
  -7   8  -2    1.54    0.62
   7   8   2    1.79    0.75
  -7   8  -2    1.60    0.66
   7   8   2    0.34    0.62
  -8  -8  -2    2.46    0.83
  -8  -8  -2    3.42    0.79
   8  -8   2    2.75    0.81
  -8  -8  -2    3.09    0.89
   8  -8   2    1.97    0.80
  -8  -8  -2    3.06    0.85
  -8  -8  -2    3.37    0.90
   8  -8   2    3.93    1.06
  -8  -8  -2    3.62    0.89
   8  -8   2    3.69    0.95
  -8   8  -2    2.25    0.79
   8   8   2    1.91    0.94
   8   8   2    2.87    0.85
   8   8   2    3.84    0.93
  -8   8  -2    2.32    0.82
  -8   8  -2    2.79    0.83
  -9  -8  -2    5.12    0.94
  -9  -8  -2    3.64    0.96
  -9  -8  -2    4.18    1.01
   9  -8   2    5.16    1.15
  -9  -8  -2    3.75    1.00
  -9  -8  -2    2.62    0.87
   9   8   2    2.78    0.98
  -9   8  -2    2.67    0.81
   9   8   2    4.59    1.02
   9   8   2    4.65    1.11
  -9   8  -2    3.51    0.92
  -9   8  -2    4.29    0.99
 -10  -8  -2    0.03    0.54
 -10  -8  -2   -0.36    0.45
 -10  -8  -2   -0.09    0.43
 -10  -8  -2   -0.30    0.48
  10  -8   2    0.78    0.70
 -10  -8  -2    0.37    0.56
 -10   8  -2   -0.05    0.38
 -10   8  -2    0.11    0.50
  10   8   2    0.68    0.58
  10   8   2    1.48    0.72
 -10   8  -2    0.20    0.44
  10   8   2   -0.07    0.62
 -11  -8  -2    0.21    0.37
  11  -8   2   -0.16    0.60
 -11  -8  -2    0.29    0.45
 -11  -8  -2   -0.10    0.47
  11   8   2    1.33    0.61
  11   8   2    0.25    0.49
 -11   8  -2   -0.18    0.40
 -11   8  -2    0.03    0.38
 -12  -8  -2    1.01    0.42
 -12  -8  -2    0.66    0.44
 -12  -8  -2   -0.38    0.33
 -12  -8  -2    0.81    0.45
  12  -8   2    0.60    0.52
  12  -8   2   -0.39    0.40
 -12   8  -2    0.35    0.31
 -12   8  -2    0.18    0.36
  13  -8   2    0.27    0.44
 -13   8  -2    0.49    0.31
 -13  -9   2   -0.23    0.27
 -13  -9   2   -0.73    0.53
  13  -9  -2    0.33    0.48
 -13   9   2    0.33    0.70
 -13   9   2   -0.21    0.32
 -13   9   2    0.02    0.29
 -12  -9   2    0.20    0.46
 -12  -9   2    0.06    0.78
  12  -9  -2    0.11    0.51
  12  -9  -2    0.02    0.51
  12  -9  -2    0.65    0.57
 -12  -9   2    0.01    0.41
 -12  -9   2    0.23    0.46
 -12  -9   2    1.16    0.50
 -12  -9   2    0.84    0.45
 -12   9   2    0.32    0.40
 -12   9   2    1.08    0.48
  12   9  -2    0.04    0.52
 -12   9   2    0.33    0.42
 -11  -9   2    4.02    0.86
 -11  -9   2    3.77    0.89
 -11  -9   2    3.56    1.28
  11  -9  -2    2.50    0.91
 -11  -9   2    3.59    0.83
 -11  -9   2    2.88    0.83
 -11  -9   2    3.35    0.84
  11  -9  -2    3.58    0.99
 -11   9   2    5.08    0.92
 -11   9   2    1.87    0.74
  11   9  -2    2.05    0.85
  11   9  -2    5.08    0.99
 -11   9   2    3.03    0.83
 -10  -9   2    0.56    0.51
  10  -9  -2   -0.33    0.64
 -10  -9   2   -0.19    0.53
 -10  -9   2   -0.72    0.50
  10  -9  -2   -0.42    0.64
 -10  -9   2    0.36    0.55
 -10  -9   2    0.35    0.57
 -10  -9   2   -0.21    0.50
 -10  -9   2   -0.30    0.87
 -10   9   2    0.47    0.50
 -10   9   2   -0.19    0.43
  10   9  -2    1.01    0.75
 -10   9   2   -0.03    0.48
  10   9  -2    0.07    0.51
   9  -9  -2    4.21    1.11
  -9  -9   2    4.59    1.47
  -9  -9   2    5.40    1.07
  -9  -9   2    4.15    1.00
   9  -9  -2    2.67    0.97
   9  -9  -2    4.78    1.21
  -9  -9   2    3.06    0.94
  -9  -9   2    5.19    1.07
  -9  -9   2    4.97    1.06
  -9   9   2    2.91    0.90
   9   9  -2    4.57    0.90
   9   9  -2    4.88    1.09
   9   9  -2    2.13    0.99
  -9   9   2    4.17    1.03
  -9   9   2    2.64    0.94
  -9   9   2    5.13    1.06
  -8  -9   2    3.29    0.95
  -8  -9   2    3.22    1.00
  -8  -9   2    3.77    0.95
   8  -9  -2    3.40    1.02
   8  -9  -2    1.73    0.93
  -8  -9   2    3.85    1.02
  -8  -9   2    4.48    1.00
  -8  -9   2    3.45    0.95
   8  -9  -2    5.81    1.18
   8  -9  -2    4.25    1.25
  -8  -9   2    5.36    1.52
   8   9  -2    3.69    1.14
  -8   9   2    3.87    1.00
  -8   9   2    4.83    1.02
   8   9  -2    3.58    0.87
  -8   9   2    3.80    0.93
  -8   9   2    4.45    0.97
   8   9  -2    5.32    0.85
   8   9  -2    3.67    1.05
   7  -9  -2    8.97    2.07
   7  -9  -2   10.01    2.15
  -7  -9   2   10.29    2.07
  -7  -9   2   13.80    2.13
  -7  -9   2   11.34    2.06
  -7  -9   2   13.61    2.09
  -7  -9   2   10.92    2.58
   7  -9  -2   12.23    2.32
  -7  -9   2   10.60    2.09
  -7   9   2   15.03    2.12
   7   9  -2   14.56    2.29
   7   9  -2    9.07    1.93
   7   9  -2   11.29    1.99
  -7   9   2   13.77    2.12
  -7   9   2   12.53    2.08
  -7   9   2   11.68    2.09
  -7   9   2   10.54    2.16
   7   9  -2   10.14    2.12
   7   9  -2   10.15    1.95
  -6  -9   2    2.05    0.59
   6  -9  -2    1.60    0.78
  -6  -9   2    1.39    0.66
  -6  -9   2    0.81    0.53
  -6  -9   2    1.56    0.66
  -6  -9   2    1.46    0.57
   6  -9  -2    0.76    0.70
   6  -9  -2    1.60    0.84
   6  -9  -2    0.62    0.59
   6   9  -2    2.13    0.78
   6   9  -2    0.37    0.37
  -6   9   2    0.96    0.58
   6   9  -2    2.27    0.66
  -6   9   2    2.27    0.57
   6   9  -2    1.59    0.49
   6   9  -2    0.50    0.38
  -6   9   2    1.16    0.61
  -6   9   2    0.65    0.73
  -5  -9   2   48.23    7.65
   5  -9  -2   55.49    7.75
  -5  -9   2   48.39    7.68
  -5  -9   2   55.93    7.66
   5   9  -2   46.50    7.60
   5   9  -2   44.31    7.64
  -5   9   2   42.12    7.69
   5   9  -2   48.68    7.59
   5   9  -2   49.47    7.58
   5   9  -2   37.80    7.60
  -4  -9   2    0.39    0.44
   4  -9  -2    1.06    0.39
   4  -9  -2    0.74    0.48
  -4  -9   2    0.59    0.40
  -4  -9   2    0.07    0.46
   4   9  -2    0.23    0.28
   4   9  -2    1.26    0.36
   4   9  -2    0.31    0.24
   4   9  -2    0.40    0.34
  -4   9   2    1.18    0.58
   3  -9  -2   38.51    5.75
   3  -9  -2   37.15    5.79
  -3  -9   2   36.88    5.76
  -3  -9   2   37.25    5.78
  -3   9   2   38.36    5.82
   3   9  -2   28.41    5.69
   3   9  -2   35.62    5.75
   3   9  -2   36.90    5.72
   3   9  -2   33.98    5.69
  -2  -9   2   53.33    8.48
   2  -9  -2   53.99    8.47
   2  -9  -2   44.69    8.49
  -2  -9   2   51.02    8.50
   2   9  -2   52.33    8.44
   2   9  -2   44.89    8.47
   2   9  -2   59.31    8.42
  -2   9   2   57.98    8.51
   2   9  -2   56.55    8.44
  -1  -9   2    2.65    0.67
   1  -9  -2    1.08    0.45
   1  -9  -2    2.00    0.62
  -1  -9   2    2.00    0.53
  -1   9   2    1.49    0.46
   1   9  -2    2.04    0.49
   1   9  -2    1.72    0.44
   1   9  -2    1.26    0.40
   1   9  -2    1.48    0.38
   1   9  -2    1.72    0.41
   0  -9  -2   38.88    6.47
   0  -9  -2   37.76    6.44
   0  -9   2   44.08    6.47
   0  -9   2   35.07    6.48
   0   9  -2   43.68    6.42
   0   9  -2   45.10    6.44
   0   9   2   33.85    6.44
   0   9  -2   43.99    6.42
   0   9   2   35.93    6.45
   0   9  -2   42.38    6.40
   0   9  -2   38.59    6.46
  -1  -9  -2   21.96    3.76
  -1  -9  -2   21.91    3.73
   1  -9   2   22.55    3.74
   1  -9   2   26.25    3.81
   1  -9   2   25.19    3.76
  -1   9  -2   22.12    3.76
  -1   9  -2   25.50    3.70
   1   9   2   18.87    3.77
   1   9   2   23.84    3.76
  -1   9  -2   23.57    3.72
  -1   9  -2   22.61    3.71
  -1   9  -2   20.82    3.70
  -2  -9  -2    5.26    0.88
   2  -9   2    6.11    1.05
  -2  -9  -2    4.13    0.82
   2  -9   2    3.45    0.78
   2  -9   2    5.37    0.85
  -2   9  -2    3.86    0.92
  -2   9  -2    2.77    0.69
   2   9   2    3.08    0.80
  -2   9  -2    2.17    0.68
  -2   9  -2    3.29    0.75
  -2   9  -2    3.43    0.70
   2   9   2    4.97    0.95
  -3  -9  -2    1.00    0.44
  -3  -9  -2    2.68    0.58
   3  -9   2    1.12    0.53
   3  -9   2    2.28    0.57
   3  -9   2    3.09    0.79
  -3   9  -2    1.25    0.46
  -3   9  -2    0.90    0.55
   3   9   2    1.55    0.49
  -3   9  -2    0.52    0.37
   3   9   2    1.71    0.65
  -4  -9  -2    1.58    0.57
  -4  -9  -2    1.34    0.60
  -4  -9  -2    0.46    0.49
   4  -9   2    1.79    0.51
   4  -9   2    1.73    0.62
  -4  -9  -2    1.92    0.52
   4  -9   2    2.40    0.76
  -4   9  -2    0.29    0.66
   4   9   2    0.85    0.66
   4   9   2    1.48    0.63
  -4   9  -2    1.41    0.47
  -5  -9  -2    5.75    1.10
   5  -9   2    5.21    1.07
  -5  -9  -2    5.78    1.20
   5  -9   2    7.44    1.30
   5  -9   2    5.78    1.18
   5  -9   2    6.27    1.13
  -5  -9  -2    5.14    1.07
   5  -9   2    2.45    1.23
  -5  -9  -2    6.77    1.20
   5  -9   2    5.33    1.30
  -5  -9  -2    6.31    1.10
  -5  -9  -2    3.75    1.09
  -5  -9  -2    6.14    1.19
   5   9   2    4.82    1.16
  -5   9  -2    5.19    1.11
   5   9   2    5.60    1.20
  -5   9  -2    5.31    1.10
  -5   9  -2    5.03    1.24
  -6  -9  -2   21.65    3.20
  -6  -9  -2   19.08    3.19
   6  -9   2   13.15    3.26
  -6  -9  -2   20.38    3.15
  -6  -9  -2   18.89    3.13
   6  -9   2   16.11    3.20
  -6  -9  -2   17.25    3.16
   6  -9   2   21.19    3.22
  -6  -9  -2   19.09    3.18
  -6  -9  -2   18.77    3.17
  -6   9  -2   20.47    3.14
  -6   9  -2   14.37    3.26
  -6   9  -2   20.68    3.15
   6   9   2   20.96    3.21
   7  -9   2    5.24    1.57
  -7  -9  -2    7.41    1.49
  -7  -9  -2    8.93    1.57
  -7  -9  -2    8.91    1.54
   7  -9   2    8.92    1.57
   7  -9   2    8.34    1.64
  -7  -9  -2    6.65    1.54
  -7  -9  -2    7.04    1.51
   7  -9   2    6.62    1.47
  -7  -9  -2    6.54    1.42
   7   9   2   10.35    1.75
   7   9   2    8.31    1.59
  -7   9  -2    7.14    1.76
  -7   9  -2    7.69    1.50
  -7   9  -2    7.52    1.47
  -8  -9  -2    0.51    0.56
  -8  -9  -2    0.84    0.60
  -8  -9  -2    0.77    0.60
   8  -9   2    0.19    0.63
  -8  -9  -2    0.93    0.49
   8  -9   2    0.95    0.74
  -8  -9  -2   -0.27    0.63
  -8  -9  -2    1.07    0.63
   8   9   2    0.51    0.59
  -8   9  -2    0.95    0.53
   8   9   2    0.04    0.70
  -8   9  -2    0.54    0.52
  -8   9  -2    0.01    0.49
   9  -9   2   11.32    2.32
  -9  -9  -2   11.82    2.23
  -9  -9  -2   14.19    2.31
  -9  -9  -2   12.03    2.28
  -9  -9  -2   11.67    2.21
  -9  -9  -2   15.00    2.35
   9  -9   2    9.91    2.20
  -9   9  -2   12.56    2.21
   9   9   2   14.06    2.34
  -9   9  -2   13.59    2.29
  -9   9  -2   10.70    2.21
   9   9   2   15.82    2.42
 -10  -9  -2    1.52    0.58
 -10  -9  -2    2.51    0.71
 -10  -9  -2    1.35    0.59
  10  -9   2    2.41    0.83
 -10  -9  -2    2.22    0.71
  10  -9   2    2.16    0.70
  10   9   2    1.33    0.72
 -10   9  -2    2.17    0.67
 -10   9  -2    1.11    0.63
 -10   9  -2    2.12    0.60
  10   9   2    2.52    0.84
 -11  -9  -2    1.39    0.46
  11  -9   2    1.82    0.59
 -11  -9  -2    0.48    0.52
  11  -9   2    2.03    0.71
 -11  -9  -2    1.66    0.57
 -11  -9  -2    2.04    0.56
 -11  -9  -2    1.60    0.59
 -11   9  -2    2.29    0.58
 -11   9  -2    1.30    0.50
  11   9   2    1.27    0.63
  12  -9   2    0.49    0.47
 -12  -9  -2   -0.58    0.34
 -12   9  -2    0.22    0.33
  13 -10  -2    0.13    0.41
 -13 -10   2   -0.25    0.24
 -13  10   2   -0.25    0.28
 -13  10   2    0.22    0.27
  12 -10  -2    0.58    0.53
 -12 -10   2   -0.35    0.38
 -12 -10   2    0.31    0.64
 -12 -10   2    0.08    0.34
 -12  10   2    0.98    0.39
 -12  10   2   -0.32    0.33
 -12  10   2   -0.01    0.37
 -11 -10   2    5.49    1.02
  11 -10  -2    4.27    1.12
 -11 -10   2    2.35    0.91
 -11 -10   2    5.46    1.02
 -11 -10   2    5.70    1.45
  11 -10  -2    5.30    1.14
 -11  10   2    4.99    1.01
 -11  10   2    3.25    0.94
 -11  10   2    4.76    1.00
  11  10  -2    7.07    1.14
 -10 -10   2    4.12    1.36
 -10 -10   2    5.12    1.04
  10 -10  -2    5.24    1.18
 -10 -10   2    5.56    1.06
 -10 -10   2    4.42    1.01
  10 -10  -2    2.74    1.05
 -10 -10   2    4.08    0.98
 -10  10   2    4.40    0.96
  10  10  -2    3.68    1.10
 -10  10   2    4.44    0.96
 -10  10   2    4.24    0.98
  10  10  -2    2.75    0.97
  -9 -10   2   14.05    3.87
  -9 -10   2   27.48    3.92
  -9 -10   2   25.29    3.93
  -9 -10   2   22.39    4.21
   9 -10  -2   29.49    4.05
  -9 -10   2   23.46    3.92
   9 -10  -2   20.66    3.87
   9 -10  -2   27.13    3.97
  -9  10   2   25.22    3.90
  -9  10   2   21.55    3.88
  -9  10   2   24.47    3.89
   9  10  -2   20.99    3.93
   8 -10  -2    9.25    1.87
   8 -10  -2    7.90    1.74
   8 -10  -2    7.04    1.68
  -8 -10   2    7.21    1.66
  -8 -10   2    6.61    1.64
   8 -10  -2    8.31    1.79
  -8 -10   2    7.39    1.69
  -8 -10   2   11.52    1.80
  -8 -10   2    9.64    1.75
   8  10  -2   10.75    1.64
   8  10  -2   10.84    1.94
  -8  10   2   10.28    1.75
  -8  10   2   11.06    1.71
  -8  10   2    9.69    1.73
   8  10  -2    8.92    1.79
  -8  10   2    6.69    1.62
  -7 -10   2    3.63    0.89
  -7 -10   2    3.07    0.83
   7 -10  -2    2.52    0.97
  -7 -10   2    5.78    1.05
   7 -10  -2    4.15    1.14
   7 -10  -2    2.55    0.99
  -7 -10   2    3.68    0.96
  -7 -10   2    4.06    0.90
   7 -10  -2    2.71    0.95
  -7  10   2    3.73    0.89
   7  10  -2    3.17    0.80
  -7  10   2    4.84    0.96
  -7  10   2    3.30    0.89
   7  10  -2    2.92    0.72
   7  10  -2    3.34    0.98
   7  10  -2    4.68    1.14
  -7  10   2    2.60    0.85
   6 -10  -2    5.82    1.38
  -6 -10   2    6.10    1.18
  -6 -10   2    5.70    1.15
  -6 -10   2    6.70    1.25
   6 -10  -2    3.52    1.17
   6 -10  -2    6.62    1.27
  -6 -10   2    5.86    1.11
  -6 -10   2    5.98    1.20
   6 -10  -2    3.98    1.14
  -6  10   2    6.54    1.19
  -6  10   2    4.93    1.27
   6  10  -2    5.24    1.00
   6  10  -2    4.87    1.28
   6  10  -2    5.20    0.98
   6  10  -2    7.33    1.11
  -6  10   2    3.93    1.10
   6  10  -2    3.08    1.03
  -6  10   2    5.15    1.09
   5 -10  -2    0.42    0.54
  -5 -10   2    0.12    0.52
  -5 -10   2    0.32    0.43
  -5 -10   2    0.21    0.39
   5 -10  -2   -0.78    0.64
  -5 -10   2    1.29    0.64
   5 -10  -2    0.89    0.53
  -5 -10   2    0.77    0.51
   5 -10  -2    0.10    0.45
  -5 -10   2    0.45    0.56
   5  10  -2    0.11    0.37
   5  10  -2    0.93    0.36
  -5  10   2    0.00    0.43
   5  10  -2   -0.17    0.26
   5  10  -2    0.01    0.35
  -5  10   2    0.16    0.52
  -5  10   2   -0.13    0.68
  -5  10   2   -0.15    0.44
  -4 -10   2   -0.39    0.43
  -4 -10   2    0.25    0.58
  -4 -10   2   -0.31    0.39
  -4 -10   2   -0.85    0.44
  -4 -10   2    0.25    0.43
  -4 -10   2   -0.30    0.27
   4 -10  -2    0.05    0.44
   4 -10  -2    0.13    0.31
   4 -10  -2   -1.09    0.58
   4 -10  -2   -0.02    0.64
   4  10  -2   -0.09    0.29
  -4  10   2   -0.39    0.56
  -4  10   2   -0.22    0.48
   4  10  -2    0.00    0.24
   4  10  -2    0.16    0.33
   4  10  -2   -0.35    0.26
  -4  10   2    0.40    0.32
  -3 -10   2    6.59    1.17
   3 -10  -2    5.27    1.26
   3 -10  -2    6.80    1.16
  -3 -10   2    5.60    1.22
   3 -10  -2    5.23    1.13
  -3  10   2    5.29    1.21
   3  10  -2    5.12    1.00
   3  10  -2    4.33    1.11
   3  10  -2    7.25    1.09
   3  10  -2    5.34    1.04
  -2 -10   2    5.58    1.02
  -2 -10   2    4.71    0.92
   2 -10  -2    3.23    0.86
   2 -10  -2    5.42    1.01
  -2 -10   2    3.95    0.85
   2 -10  -2    4.50    0.86
   2  10  -2    3.80    0.81
   2  10  -2    3.71    0.76
   2  10  -2    4.18    0.78
  -2  10   2    2.76    0.89
  -1 -10   2    0.12    0.37
  -1 -10   2   -0.07    0.37
   1 -10  -2   -0.05    0.35
   1 -10  -2   -0.07    0.38
  -1 -10   2    0.30    0.30
  -1 -10   2    0.25    0.43
   1 -10  -2    0.48    0.47
   1  10  -2   -0.12    0.24
   1  10  -2    0.10    0.29
  -1  10   2    0.44    0.45
   1  10  -2   -0.27    0.22
   1  10  -2    0.22    0.25
   0 -10   2    9.32    1.55
   0 -10  -2    6.49    1.35
   0 -10  -2    7.99    1.49
   0 -10   2    6.84    1.41
   0 -10  -2    8.42    1.40
   0 -10   2   10.05    1.45
   0 -10   2    8.35    1.45
   0  10  -2    8.34    1.34
   0  10  -2    6.10    1.40
   0  10  -2    6.83    1.34
   0  10  -2    7.63    1.31
   0  10  -2    6.56    1.30
   1 -10   2   25.12    3.91
   1 -10   2   30.77    3.91
  -1 -10  -2   20.78    3.83
   1 -10   2   26.03    3.94
   1 -10   2   24.62    3.88
  -1 -10  -2   21.53    3.87
  -1 -10  -2   21.75    3.85
  -1  10  -2   25.83    3.82
   1  10   2   21.74    3.86
   1  10   2   24.49    3.91
  -1  10  -2   18.26    3.87
  -1  10  -2   22.84    3.82
  -1  10  -2   24.25    3.80
  -1  10  -2   24.21    3.84
   2 -10   2    1.07    0.47
  -2 -10  -2    0.72    0.41
   2 -10   2    1.00    0.51
  -2 -10  -2    0.70    0.43
   2 -10   2   -0.01    0.55
   2  10   2    0.02    0.47
   2  10   2   -0.21    0.49
  -2  10  -2   -0.15    0.52
  -2  10  -2    0.08    0.35
  -2  10  -2    0.70    0.32
  -3 -10  -2   22.30    4.27
  -3 -10  -2   29.35    4.33
  -3 -10  -2   25.38    4.28
   3 -10   2   29.12    4.32
   3 -10   2   24.22    4.33
   3 -10   2   31.08    4.39
   3 -10   2   25.82    4.26
   3  10   2   27.97    4.33
  -3  10  -2   22.81    4.25
   3  10   2   32.71    4.37
  -3  10  -2   21.50    4.34
   3  10   2   25.08    4.31
  -4 -10  -2   30.89    5.29
   4 -10   2   35.96    5.36
  -4 -10  -2   33.94    5.31
   4 -10   2   30.98    5.33
   4 -10   2   31.47    5.37
  -4 -10  -2   32.88    5.32
   4 -10   2   34.64    5.32
  -4 -10  -2   36.35    5.34
   4 -10   2   29.74    5.36
  -4 -10  -2   35.10    5.36
  -4  10  -2   32.25    5.42
   4  10   2   26.57    5.33
   4  10   2   29.41    5.39
  -4  10  -2   35.62    5.31
  -5 -10  -2    0.98    0.73
  -5 -10  -2    0.53    0.66
   5 -10   2    0.96    0.74
   5 -10   2    0.75    0.53
   5 -10   2    1.40    0.81
  -5 -10  -2    0.79    0.50
   5 -10   2    2.62    0.72
  -5 -10  -2    2.88    1.05
  -5 -10  -2    1.77    0.52
   5 -10   2    1.11    0.62
  -5 -10  -2    1.70    0.54
  -5  10  -2    0.30    0.79
   5  10   2    1.33    0.77
  -5  10  -2    1.17    0.57
   5  10   2    0.41    0.47
  -5  10  -2    1.84    0.59
   6 -10   2   36.00    6.28
  -6 -10  -2   38.22    6.28
   6 -10   2   39.94    6.30
  -6 -10  -2   41.08    6.28
  -6 -10  -2   39.26    6.29
   6 -10   2   35.02    6.28
  -6 -10  -2   38.50    6.24
   6 -10   2   41.85    6.35
  -6 -10  -2   36.56    6.22
   6 -10   2   33.50    6.25
   6  10   2   36.19    6.29
  -6  10  -2   38.56    6.23
  -6  10  -2   40.18    6.24
   6  10   2   42.76    6.37
  -7 -10  -2    1.96    0.65
   7 -10   2    1.60    0.79
  -7 -10  -2    0.95    0.50
   7 -10   2    2.10    0.77
  -7 -10  -2    2.24    0.71
   7 -10   2    0.80    0.77
   7 -10   2    0.79    0.69
  -7 -10  -2    0.39    0.67
   7 -10   2    1.04    0.75
  -7 -10  -2    0.47    0.53
  -7 -10  -2    0.75    0.64
   7  10   2    1.03    0.70
  -7  10  -2    0.86    0.58
   7  10   2    1.54    0.82
  -7  10  -2    0.67    0.54
  -8 -10  -2    0.97    0.64
   8 -10   2    1.19    0.71
  -8 -10  -2    0.17    0.58
   8 -10   2    0.04    0.66
   8 -10   2    1.00    0.66
  -8 -10  -2    0.70    0.62
  -8 -10  -2    0.03    0.41
  -8 -10  -2   -0.30    0.56
  -8 -10  -2    1.03    0.53
   8 -10   2    0.76    0.66
   8  10   2   -0.03    0.68
   8  10   2   -0.02    0.58
  -8  10  -2    0.23    0.47
  -8  10  -2    0.56    0.58
  -8  10  -2    0.25    0.48
  -9 -10  -2    0.68    0.62
  -9 -10  -2    0.23    0.49
   9 -10   2    0.52    0.59
  -9 -10  -2   -0.02    0.58
   9 -10   2    1.25    0.70
  -9 -10  -2    0.26    0.51
   9 -10   2    0.01    0.52
  -9 -10  -2   -0.26    0.40
   9  10   2   -0.09    0.53
   9  10   2    1.12    0.68
  -9  10  -2    0.35    0.49
  -9  10  -2    0.13    0.43
  -9  10  -2    0.86    0.56
 -10 -10  -2   -0.02    0.47
 -10 -10  -2    0.69    0.50
 -10 -10  -2    0.46    0.39
 -10 -10  -2   -0.51    0.51
  10 -10   2    0.29    0.59
  10 -10   2   -0.42    0.43
 -10  10  -2   -0.35    0.39
 -10  10  -2    0.02    0.45
 -10  10  -2   -0.45    0.35
  10  10   2    0.37    0.58
 -11 -10  -2    0.49    0.48
  11 -10   2    0.09    0.52
 -11 -10  -2    0.84    0.49
  11 -10   2   -0.40    0.43
 -11  10  -2   -0.34    0.33
 -11  10  -2    0.26    0.31
  11  10   2    0.15    0.51
 -12 -10  -2   -0.44    0.28
  12 -10   2    0.50    0.40
 -12  10  -2   -0.04    0.27
 -12 -11   2    0.13    0.31
  12 -11  -2    0.22    0.43
 -12 -11   2    0.47    0.39
 -12  11   2   -0.04    0.28
 -12  11   2    0.35    0.42
 -12  11   2   -0.01    0.35
 -12  11   2    0.08    0.30
 -11 -11   2    0.65    0.44
 -11 -11   2    1.14    0.49
  11 -11  -2    1.62    0.58
 -11 -11   2    0.83    0.45
  11 -11  -2   -0.59    0.50
 -11  11   2    1.14    0.46
  11  11  -2    2.09    0.63
 -11  11   2    0.50    0.43
 -11  11   2    1.12    0.47
 -10 -11   2    1.32    0.60
 -10 -11   2    1.37    0.62
 -10 -11   2    0.86    0.57
  10 -11  -2    0.86    0.72
  10 -11  -2    1.06    0.72
 -10 -11   2    1.88    0.61
 -10  11   2    0.86    0.52
 -10  11   2    1.14    0.52
  10  11  -2    0.79    0.67
 -10  11   2    0.81    0.48
   9 -11  -2    1.00    0.67
  -9 -11   2    0.55    0.53
   9 -11  -2    0.70    0.63
  -9 -11   2    0.51    0.83
  -9 -11   2    0.48    0.49
   9 -11  -2    0.23    0.69
  -9 -11   2    0.15    0.52
  -9 -11   2    0.10    0.52
   9  11  -2   -0.89    0.59
   9  11  -2    0.16    0.60
  -9  11   2    0.49    0.53
  -9  11   2   -0.31    0.43
  -9  11   2   -0.04    0.48
   8 -11  -2    4.71    1.06
  -8 -11   2    4.65    1.07
  -8 -11   2    4.56    1.02
  -8 -11   2    3.82    1.04
   8 -11  -2    4.09    1.13
   8 -11  -2    5.95    1.35
  -8 -11   2    3.88    1.02
  -8 -11   2    4.00    0.99
  -8  11   2    4.19    0.96
  -8  11   2    3.36    0.95
   8  11  -2    4.49    1.17
   8  11  -2    3.22    1.04
  -8  11   2    4.63    1.03
  -8  11   2    4.66    1.00
   8  11  -2    2.79    0.94
   7 -11  -2    3.25    1.10
  -7 -11   2    1.46    0.76
   7 -11  -2    0.69    0.79
  -7 -11   2    2.24    0.73
   7 -11  -2    2.35    0.89
  -7 -11   2    1.86    0.82
  -7 -11   2    4.06    0.86
  -7 -11   2    2.22    0.78
   7 -11  -2    3.11    0.99
   7  11  -2    2.55    0.87
   7  11  -2    2.63    0.94
  -7  11   2    1.83    0.74
  -7  11   2    3.85    0.79
  -7  11   2    2.34    0.75
   7  11  -2    1.86    0.63
  -7  11   2    2.50    0.78
  -6 -11   2    4.94    1.23
   6 -11  -2    7.69    1.57
  -6 -11   2    5.98    1.19
   6 -11  -2    5.38    1.26
   6 -11  -2    6.51    1.37
   6 -11  -2    5.15    1.28
  -6 -11   2    6.09    1.20
  -6 -11   2    6.04    1.28
  -6 -11   2    5.02    1.18
   6  11  -2    5.91    1.07
   6  11  -2    4.92    1.10
  -6  11   2    6.15    1.22
  -6  11   2    6.05    1.18
  -6  11   2    7.22    1.24
   6  11  -2    5.33    1.38
   6  11  -2    2.30    1.09
  -5 -11   2   12.81    2.19
  -5 -11   2   13.55    2.24
  -5 -11   2   11.35    2.10
   5 -11  -2   10.40    2.06
   5 -11  -2   11.84    2.12
   5 -11  -2   12.00    2.18
   5 -11  -2   13.35    2.31
  -5 -11   2   12.31    2.13
  -5 -11   2   10.92    2.08
  -5 -11   2   13.07    2.15
  -5  11   2   10.97    2.04
   5  11  -2   10.36    2.19
  -5  11   2   13.36    2.13
   5  11  -2   11.13    1.95
   5  11  -2   10.05    2.00
   5  11  -2   10.51    2.06
  -5  11   2   13.15    2.13
   5  11  -2    9.17    2.08
   4 -11  -2    3.19    0.85
  -4 -11   2    2.48    0.72
   4 -11  -2    2.54    0.99
  -4 -11   2    3.53    0.79
  -4 -11   2    3.07    0.80
   4 -11  -2    3.05    0.84
   4 -11  -2    3.60    0.79
  -4 -11   2    3.09    0.92
  -4 -11   2    2.93    0.77
  -4 -11   2    4.20    0.95
  -4  11   2    3.86    0.89
   4  11  -2    2.85    0.61
   4  11  -2    1.87    0.62
  -4  11   2    2.47    0.93
   4  11  -2    2.79    0.70
   4  11  -2    1.97    0.76
  -4  11   2    3.92    0.82
   3 -11  -2   56.34    9.49
  -3 -11   2   66.48    9.54
   3 -11  -2   57.72    9.47
  -3 -11   2   66.77    9.49
  -3 -11   2   64.98    9.52
   3 -11  -2   61.02    9.53
  -3 -11   2   61.63    9.55
   3 -11  -2   54.61    9.47
  -3 -11   2   51.58    9.48
   3 -11  -2   61.18    9.55
  -3  11   2   60.51    9.55
   3  11  -2   54.73    9.44
   3  11  -2   54.02    9.42
   3  11  -2   57.54    9.49
  -3  11   2   59.03    9.49
   3  11  -2   49.54    9.49
  -3  11   2   61.70    9.50
   3  11  -2   65.24    9.47
  -2 -11   2   25.83    3.90
   2 -11  -2   25.30    3.95
  -2 -11   2   24.44    3.92
   2 -11  -2   19.98    3.84
  -2 -11   2   22.50    3.86
   2 -11  -2   24.28    3.92
   2 -11  -2   17.23    3.85
  -2 -11   2   26.04    3.95
   2 -11  -2   22.35    3.84
  -2 -11   2   24.48    3.88
  -2 -11   2   26.56    3.89
   2  11  -2   22.43    3.86
  -2  11   2   24.29    3.90
   2  11  -2   21.27    3.81
   2  11  -2   25.02    3.80
   2  11  -2   27.33    3.85
  -2  11   2   24.59    3.85
   2  11  -2   20.70    3.87
  -2  11   2   22.89    3.92
  -1 -11   2    0.49    0.49
  -1 -11   2    0.69    0.49
  -1 -11   2    0.14    0.59
   1 -11  -2    0.52    0.46
  -1 -11   2    1.60    0.52
   1 -11  -2    0.60    0.65
  -1 -11   2    0.28    0.46
   1 -11  -2    1.57    0.61
   1 -11  -2    1.15    0.39
  -1 -11   2    1.42    0.67
   1 -11  -2    0.75    0.44
   1  11  -2    0.55    0.32
   1  11  -2    0.10    0.37
  -1  11   2    0.76    0.45
  -1  11   2    0.47    0.49
   1  11  -2    0.60    0.50
  -1  11   2    1.71    0.61
   1  11  -2    0.44    0.33
   0 -11  -2   13.85    2.31
   0 -11   2   10.60    2.31
   0 -11  -2   14.70    2.36
   0 -11   2   15.33    2.49
   0 -11   2   13.70    2.32
   0 -11   2   14.75    2.36
   0 -11   2   16.33    2.32
   0 -11   2   11.95    2.29
   0 -11  -2   11.84    2.35
   0 -11   2   16.15    2.39
   0 -11  -2   13.00    2.34
   0 -11  -2   13.28    2.30
   0  11  -2   11.28    2.48
   0  11  -2    9.85    2.21
   0  11  -2   13.54    2.23
   0  11  -2   13.30    2.18
   0  11   2   12.53    2.34
  -1 -11  -2    3.17    0.64
   1 -11   2    1.56    0.81
  -1 -11  -2    1.99    0.63
  -1 -11  -2    2.69    0.66
  -1 -11  -2    1.95    0.73
   1 -11   2    2.96    0.73
   1 -11   2    1.22    0.65
  -1 -11  -2    0.83    0.53
   1 -11   2    1.81    0.62
   1 -11   2    2.84    0.70
   1 -11   2    3.03    0.76
   1 -11   2    3.20    0.81
  -1 -11  -2    1.70    0.66
  -1  11  -2    2.98    0.69
   1  11   2    1.95    0.72
  -1  11  -2    1.61    0.49
   1  11   2    2.90    0.73
  -1  11  -2    2.19    0.68
  -1  11  -2    1.85    0.57
   1  11   2    0.90    0.62
   1  11   2    0.70    0.64
   2 -11   2    2.29    0.73
   2 -11   2    0.72    0.49
  -2 -11  -2    0.91    0.55
  -2 -11  -2    2.74    0.63
   2 -11   2    1.17    0.61
   2 -11   2    0.47    0.60
  -2 -11  -2    1.83    0.53
   2 -11   2    1.87    0.61
  -2 -11  -2    2.24    0.75
   2 -11   2    1.33    0.66
   2 -11   2    2.43    0.59
  -2 -11  -2    1.47    0.58
   2  11   2    2.18    0.71
  -2  11  -2    1.87    0.74
  -2  11  -2    0.88    0.53
   2  11   2    0.75    0.63
  -2  11  -2    0.86    0.50
   2  11   2    0.91    0.62
   3 -11   2    1.39    0.80
   3 -11   2    0.50    0.59
   3 -11   2    0.81    0.46
  -3 -11  -2    0.10    0.49
  -3 -11  -2   -0.25    0.38
   3 -11   2    0.11    0.53
   3 -11   2    0.93    0.76
   3 -11   2    0.40    0.48
  -3 -11  -2    1.80    0.71
  -3 -11  -2    0.35    0.38
   3  11   2    0.41    0.60
  -3  11  -2   -0.14    0.41
   3  11   2    0.73    0.55
  -3  11  -2    1.21    0.50
  -3  11  -2   -0.28    0.67
   3  11   2    0.93    0.63
  -4 -11  -2    0.92    0.49
  -4 -11  -2    0.24    0.50
   4 -11   2    0.97    0.62
  -4 -11  -2    0.71    0.59
   4 -11   2    1.06    0.91
   4 -11   2    0.72    0.77
  -4 -11  -2    0.13    0.64
   4 -11   2    0.48    0.59
  -4 -11  -2    1.53    0.51
   4 -11   2    0.47    0.44
   4 -11   2    0.36    0.58
  -4  11  -2    0.81    0.49
   4  11   2   -0.45    0.64
   4  11   2    0.86    0.64
   4  11   2    0.85    0.69
  -5 -11  -2    2.43    0.72
   5 -11   2    0.77    0.75
   5 -11   2    1.42    0.67
  -5 -11  -2    2.45    0.86
   5 -11   2    0.18    0.65
  -5 -11  -2    1.57    0.58
   5 -11   2    1.45    0.74
   5 -11   2    2.35    0.93
  -5 -11  -2    1.84    0.62
  -5 -11  -2    2.49    0.71
   5  11   2    2.24    0.87
   5  11   2    1.56    0.81
  -5  11  -2    3.12    0.72
   5  11   2    1.32    0.72
  -5  11  -2    1.49    0.62
   6 -11   2    0.00    0.63
  -6 -11  -2   -0.30    0.66
  -6 -11  -2   -0.07    0.56
   6 -11   2   -0.12    0.62
   6 -11   2    0.74    0.72
   6 -11   2   -0.50    0.59
  -6 -11  -2   -0.24    0.42
  -6 -11  -2   -0.77    0.62
  -6 -11  -2   -0.66    0.41
  -6  11  -2    0.21    0.45
   6  11   2    1.69    0.78
   6  11   2   -0.79    0.39
  -6  11  -2    1.16    0.54
  -7 -11  -2    4.67    1.04
   7 -11   2    3.49    0.99
  -7 -11  -2    2.66    0.92
  -7 -11  -2    2.86    1.00
  -7 -11  -2    3.48    0.88
   7 -11   2    5.06    1.15
   7 -11   2    3.24    1.00
  -7  11  -2    3.00    0.89
   7  11   2    3.83    1.01
  -7  11  -2    4.21    0.93
   7  11   2    4.38    1.09
   8 -11   2    0.75    0.61
   8 -11   2    0.32    0.65
  -8 -11  -2    0.51    0.57
  -8 -11  -2    0.18    0.45
   8 -11   2    1.47    0.71
   8 -11   2   -0.05    0.60
  -8 -11  -2   -0.53    0.55
  -8 -11  -2    0.96    0.60
  -8  11  -2   -1.28    0.37
  -8  11  -2    0.61    0.46
   8  11   2    0.08    0.56
  -8  11  -2    0.50    0.49
   8  11   2   -0.65    0.51
   8  11   2   -0.39    0.62
   9 -11   2    2.89    1.06
   9 -11   2    3.86    0.98
  -9 -11  -2    2.20    0.93
  -9 -11  -2    5.44    1.07
   9 -11   2    4.15    1.02
  -9 -11  -2    4.17    0.92
   9  11   2    5.96    1.10
  -9  11  -2    5.21    0.94
  -9  11  -2    4.74    1.00
   9  11   2    6.52    1.14
  -9  11  -2    7.81    1.12
  10 -11   2    1.26    0.65
 -10 -11  -2    1.74    0.55
 -10 -11  -2    1.65    0.61
  10 -11   2    1.38    0.54
  10 -11   2    0.97    0.54
 -10  11  -2    1.60    0.48
 -10  11  -2    1.54    0.52
  10  11   2    2.00    0.68
 -10  11  -2    2.05    0.58
  10  11   2    1.43    0.56
  11 -11   2    0.50    0.41
  11 -11   2   -0.27    0.42
 -11 -11  -2    0.13    0.40
 -11  11  -2    0.68    0.36
 -12 -12   2    0.25    0.27
 -12  12   2   -0.35    0.23
 -11 -12   2    0.52    0.39
 -11 -12   2    0.52    0.35
  11 -12  -2   -0.14    0.43
 -11 -12   2    0.18    0.37
 -11  12   2    0.41    0.37
 -11  12   2    0.63    0.37
 -11  12   2    0.34    0.38
  11  12  -2    0.41    0.44
  10 -12  -2    2.95    0.84
  10 -12  -2    1.65    0.69
 -10 -12   2    1.64    0.61
 -10 -12   2    2.71    0.66
 -10 -12   2    1.77    0.61
 -10 -12   2    2.75    0.69
 -10  12   2    1.79    0.59
  10  12  -2    2.22    0.75
 -10  12   2    1.88    0.61
 -10  12   2    2.18    0.57
  -9 -12   2    5.02    1.08
  -9 -12   2    5.18    1.15
   9 -12  -2    5.97    1.15
   9 -12  -2    5.02    1.26
   9 -12  -2    3.78    1.14
  -9 -12   2    5.74    1.17
  -9 -12   2    5.36    1.15
  -9 -12   2    4.14    1.07
  -9  12   2    5.53    1.11
  -9  12   2    5.74    1.10
   9  12  -2    6.29    1.31
  -9  12   2    4.95    1.12
   8 -12  -2    5.52    1.42
   8 -12  -2    3.62    1.22
   8 -12  -2    5.66    1.25
  -8 -12   2    6.51    1.32
  -8 -12   2    5.34    1.27
  -8 -12   2    7.84    1.37
  -8 -12   2    8.45    1.35
  -8 -12   2    4.38    1.20
  -8  12   2    6.36    1.28
   8  12  -2    6.79    1.46
  -8  12   2    8.28    1.34
  -8  12   2    6.74    1.23
   8  12  -2    5.19    1.30
  -8  12   2    6.14    1.20
  -7 -12   2   -0.74    0.55
   7 -12  -2   -0.15    0.75
  -7 -12   2    0.12    0.61
  -7 -12   2    0.00    0.48
   7 -12  -2    0.09    0.68
  -7 -12   2   -0.29    0.46
  -7 -12   2    0.33    0.59
   7  12  -2    1.65    0.72
  -7  12   2    0.38    0.47
  -7  12   2    1.29    0.60
  -7  12   2   -0.38    0.50
  -7  12   2    0.46    0.53
   7  12  -2    0.50    0.70
  -6 -12   2    0.04    0.51
   6 -12  -2    1.22    0.87
  -6 -12   2    0.10    0.51
  -6 -12   2    0.23    0.57
  -6 -12   2    0.35    0.59
   6 -12  -2   -0.90    0.57
  -6 -12   2   -0.66    0.56
   6 -12  -2    0.68    0.70
   6  12  -2   -0.05    0.51
  -6  12   2   -0.17    0.46
   6  12  -2    0.37    0.72
  -6  12   2    0.26    0.53
  -6  12   2   -0.02    0.52
   6  12  -2   -0.41    0.39
   5 -12  -2   15.77    2.49
  -5 -12   2   15.90    2.55
  -5 -12   2   15.24    2.54
  -5 -12   2   13.16    2.47
   5 -12  -2   12.66    2.51
  -5 -12   2   14.81    2.63
   5 -12  -2   16.20    2.72
  -5 -12   2   13.37    2.55
  -5 -12   2   13.51    2.49
   5 -12  -2   12.13    2.53
   5  12  -2    9.84    2.44
  -5  12   2   13.59    2.43
   5  12  -2   14.24    2.39
  -5  12   2   15.74    2.52
   5  12  -2   16.22    2.65
  -5  12   2   12.69    2.47
   4 -12  -2    1.06    0.51
  -4 -12   2    0.44    0.53
   4 -12  -2    0.02    0.72
  -4 -12   2    1.70    0.67
   4 -12  -2    0.75    0.77
  -4 -12   2    0.67    0.57
  -4 -12   2    0.33    0.50
  -4 -12   2    0.08    0.60
  -4 -12   2    0.71    0.68
   4 -12  -2    0.08    0.57
   4  12  -2   -0.24    0.58
   4  12  -2    0.93    0.48
  -4  12   2    0.53    0.46
   4  12  -2    1.16    0.50
  -4  12   2    0.71    0.51
  -4  12   2    0.49    0.57
   3 -12  -2    3.95    0.88
  -3 -12   2    3.10    0.90
   3 -12  -2    3.04    0.74
   3 -12  -2    2.62    0.72
   3 -12  -2    2.52    0.79
  -3 -12   2    1.63    0.68
  -3 -12   2    1.60    0.73
  -3 -12   2    3.05    0.73
  -3 -12   2    3.86    1.00
   3 -12  -2    1.39    0.88
  -3  12   2    2.99    0.81
   3  12  -2    2.12    0.68
   3  12  -2    2.64    0.79
   3  12  -2    2.12    0.74
  -3  12   2    3.19    0.77
  -2 -12   2   -0.23    0.44
   2 -12  -2   -0.18    0.43
  -2 -12   2    0.30    0.50
  -2 -12   2    0.62    0.52
   2 -12  -2    0.44    0.53
  -2 -12   2   -0.05    0.44
  -2 -12   2    0.01    0.64
   2 -12  -2   -0.20    0.41
   2 -12  -2   -0.32    0.71
  -2 -12   2   -0.16    0.45
   2 -12  -2    0.40    0.50
   2 -12  -2   -0.87    0.56
  -2  12   2    0.87    0.58
   2  12  -2   -0.19    0.46
  -2  12   2    0.62    0.47
   2  12  -2   -0.04    0.39
  -2  12   2   -0.30    0.51
   2  12  -2   -0.22    0.51
   1 -12  -2    0.63    0.50
  -1 -12   2    1.01    0.43
   1 -12  -2    0.27    0.43
  -1 -12   2    0.45    0.49
  -1 -12   2    1.03    0.57
   1 -12  -2    0.20    0.70
  -1 -12   2    1.03    0.60
  -1 -12   2    1.58    0.55
   1 -12  -2    1.17    0.65
   1 -12  -2    0.57    0.53
   1 -12  -2    0.42    0.50
  -1 -12   2    0.27    0.67
   1  12  -2    0.59    0.48
   1  12  -2    1.04    0.46
  -1  12   2   -0.44    0.42
   1  12  -2    0.75    0.53
  -1  12   2    0.73    0.57
   0 -12   2   12.75    2.13
   0 -12  -2    9.73    2.04
   0 -12   2   12.24    2.13
   0 -12   2    9.00    2.15
   0 -12   2   12.49    2.15
   0 -12  -2   11.49    2.06
   0 -12   2   11.10    2.05
   0 -12  -2    8.55    2.02
   0 -12  -2   12.37    2.20
   0 -12  -2   10.21    2.03
   0 -12   2   13.21    2.28
   0 -12   2   14.25    2.18
   0 -12  -2   12.17    2.16
   0 -12  -2   11.38    2.04
   0 -12   2   12.00    2.08
   0  12  -2   11.40    2.02
   0  12  -2   11.70    2.05
   0  12   2   11.63    2.10
   0  12  -2   13.19    2.10
   1 -12   2   14.30    2.23
  -1 -12  -2   10.90    2.20
  -1 -12  -2   15.19    2.21
   1 -12   2   11.52    2.19
   1 -12   2   13.31    2.25
   1 -12   2    7.76    2.14
   1 -12   2   17.80    2.49
  -1 -12  -2   11.59    2.14
  -1 -12  -2   11.69    2.22
   1 -12   2   11.62    2.18
   1 -12   2   12.43    2.30
  -1 -12  -2   11.84    2.22
  -1 -12  -2   12.40    2.18
   1  12   2   11.43    2.22
  -1  12  -2   12.02    2.13
  -1  12  -2   13.57    2.21
  -2 -12  -2    0.12    0.50
   2 -12   2    2.52    0.71
   2 -12   2    0.41    0.60
   2 -12   2   -0.57    0.67
   2 -12   2   -0.01    0.61
  -2 -12  -2    1.27    0.51
  -2 -12  -2    0.80    0.55
   2 -12   2    0.93    0.59
  -2 -12  -2    1.21    0.62
   2 -12   2    1.18    0.55
   2 -12   2    1.05    0.59
  -2 -12  -2    1.79    0.75
   2  12   2    0.92    0.62
  -2  12  -2    0.09    0.49
  -2  12  -2    0.60    0.51
   2  12   2   -0.30    0.61
  -3 -12  -2   16.05    2.92
   3 -12   2   22.03    3.06
  -3 -12  -2   17.22    2.86
   3 -12   2   21.60    2.97
   3 -12   2   17.63    3.04
  -3 -12  -2   15.48    2.82
   3 -12   2   17.28    2.86
   3 -12   2   17.95    2.98
  -3 -12  -2   13.70    2.95
  -3  12  -2   17.27    2.92
   3  12   2   17.41    2.98
   3  12   2   14.65    2.95
   3  12   2   12.48    2.96
  -4 -12  -2    8.88    1.64
   4 -12   2    8.04    1.66
   4 -12   2   12.25    1.79
  -4 -12  -2    5.32    1.51
   4 -12   2    7.25    1.80
  -4 -12  -2    7.25    1.69
  -4 -12  -2    9.98    1.66
   4 -12   2    7.50    1.69
   4 -12   2    8.44    1.78
   4 -12   2   10.47    1.66
  -4 -12  -2    6.50    1.61
   4 -12   2    7.92    1.75
  -4  12  -2   10.11    1.64
   4  12   2    9.70    1.73
   4  12   2    7.78    1.74
   4  12   2    9.84    1.75
  -4  12  -2   10.14    1.64
  -5 -12  -2   -0.24    0.52
   5 -12   2   -0.22    0.61
  -5 -12  -2    0.38    0.70
  -5 -12  -2    0.21    0.45
   5 -12   2    0.96    0.63
  -5 -12  -2   -1.31    0.56
   5 -12   2   -0.19    0.71
  -5 -12  -2   -0.20    0.42
   5 -12   2    0.23    0.76
   5 -12   2   -0.16    0.49
   5  12   2    0.11    0.64
   5  12   2   -0.55    0.50
   5  12   2   -0.03    0.61
  -5  12  -2   -0.37    0.44
  -5  12  -2   -0.08    0.48
  -6 -12  -2    5.74    1.24
   6 -12   2    3.76    1.23
  -6 -12  -2    4.04    1.04
  -6 -12  -2    5.92    1.22
  -6 -12  -2    5.75    1.27
   6 -12   2    6.05    1.28
  -6 -12  -2    7.35    1.20
   6 -12   2    5.82    1.23
  -6  12  -2    3.65    1.07
  -6  12  -2    6.54    1.14
   6  12   2    4.73    1.18
   6  12   2    6.42    1.30
   6  12   2    3.97    1.22
  -7 -12  -2    0.70    0.64
  -7 -12  -2   -0.16    0.55
  -7 -12  -2   -0.65    0.47
   7 -12   2   -0.02    0.58
   7 -12   2    0.35    0.64
   7 -12   2   -0.75    0.64
  -7 -12  -2   -0.18    0.44
   7  12   2    0.27    0.60
   7  12   2   -0.04    0.65
  -7  12  -2    1.03    0.54
  -7  12  -2    0.24    0.43
   7  12   2    0.31    0.53
  -8 -12  -2    0.83    0.54
   8 -12   2   -0.01    0.60
   8 -12   2    0.45    0.99
  -8 -12  -2    0.77    0.60
   8 -12   2    1.17    0.63
  -8 -12  -2    1.02    0.66
   8 -12   2   -0.33    0.54
  -8 -12  -2    0.81    0.45
  -8  12  -2    0.70    0.50
  -8  12  -2    1.06    0.51
   8  12   2    0.11    0.59
   8  12   2    1.12    0.60
   9 -12   2   -0.30    0.44
   9 -12   2    0.98    0.59
   9 -12   2    0.11    0.48
  -9 -12  -2    0.76    0.52
   9 -12   2    0.31    0.51
  -9 -12  -2    0.65    0.48
  -9  12  -2    0.33    0.36
  -9  12  -2   -0.40    0.38
   9  12   2   -0.41    0.43
   9  12   2   -0.34    0.55
  -9  12  -2   -0.12    0.37
  10 -12   2    0.06    0.43
 -10 -12  -2    0.25    0.40
 -10 -12  -2   -0.23    0.39
 -10  12  -2    0.22    0.34
 -10  12  -2   -0.20    0.35
 -10  12  -2    0.01    0.28
  10  12   2    0.20    0.37
  11 -12   2    0.32    0.32
 -11 -12  -2    0.60    0.29
 -11  12  -2   -0.28    0.23
 -11 -13   2    0.59    0.29
 -11  13   2    0.54    0.31
  11  13  -2    0.05    0.33
 -11  13   2    0.26    0.28
[truncated: 1,701,375 more chars]
