# Supplementary material for: On-surface synthesis of a nitrogen-embedded buckybowl with inverse Stone–Thrower–Wales topology
Source: Nat Commun. 2018 Apr 30;9:1714. doi: 10.1038/s41467-018-04144-5 (PMC5928119; doi:10.1038/s41467-018-04144-5)
Supplement: Supplementary file 6 — Supplementary Data 4 [file 41467_2018_4144_MOESM6_ESM.cif]

 
data_MK460_0m
 
_audit_creation_method            SHELXL-2014
_chemical_name_systematic
;
 ?
;
_chemical_name_common             ?
_chemical_melting_point           ?
_chemical_formula_moiety          'C58 H54 N2, 2(C6 H14)'
_chemical_formula_sum
 'C70 H82 N2' 
_chemical_formula_weight          951.37

loop_
 _atom_type_symbol
 _atom_type_description
 _atom_type_scat_dispersion_real
 _atom_type_scat_dispersion_imag
 _atom_type_scat_source
 'C'  'C'   0.0181   0.0091
 'International Tables Vol C Tables 4.2.6.8 and 6.1.1.4'
 'N'  'N'   0.0311   0.0180
 'International Tables Vol C Tables 4.2.6.8 and 6.1.1.4'
 'H'  'H'   0.0000   0.0000
 'International Tables Vol C Tables 4.2.6.8 and 6.1.1.4'
 
_space_group_crystal_system       monoclinic
_space_group_IT_number            14
_space_group_name_H-M_alt         'P 21/n'
_space_group_name_Hall            '-P 2yn'
 
_shelx_space_group_comment
;
The symmetry employed for this shelxl refinement is uniquely defined
by the following loop, which should always be used as a source of
symmetry information in preference to the above space-group names.
They are only intended as comments.
;
 
loop_
 _space_group_symop_operation_xyz
 'x, y, z'
 '-x+1/2, y+1/2, -z+1/2'
 '-x, -y, -z'
 'x-1/2, -y-1/2, z-1/2'
 
_cell_length_a                    13.8828(12)
_cell_length_b                    10.8415(9)
_cell_length_c                    19.0960(17)
_cell_angle_alpha                 90
_cell_angle_beta                  90.513(5)
_cell_angle_gamma                 90
_cell_volume                      2874.0(4)
_cell_formula_units_Z             2
_cell_measurement_temperature     296(2)
_cell_measurement_reflns_used     2082 
_cell_measurement_theta_min       3.18 
_cell_measurement_theta_max       67.14 
 
_exptl_crystal_description        needle 
_exptl_crystal_colour             yellow-brown 
_exptl_crystal_density_meas       ? 
_exptl_crystal_density_method     'not measured'              
_exptl_crystal_density_diffrn     1.099          
_exptl_crystal_F_000              1032
_exptl_transmission_factor_min    ?                                             
_exptl_transmission_factor_max    ?                                             
_exptl_crystal_size_max           0.416
_exptl_crystal_size_mid           0.195
_exptl_crystal_size_min           0.156
_exptl_absorpt_coefficient_mu     0.466
_shelx_estimated_absorpt_T_min    0.830
_shelx_estimated_absorpt_T_max    0.931
_exptl_absorpt_correction_type    numerical 
_exptl_absorpt_correction_T_min   0.9750 
_exptl_absorpt_correction_T_max   0.9910 
_exptl_absorpt_process_details    'sadabs' 
 
_exptl_special_details
;
 ?
;
 
_diffrn_ambient_temperature       296(2)
_diffrn_radiation_wavelength      1.54178
_diffrn_radiation_type            CuK\a
_diffrn_source                    'fine-focus sealed tube' 
_diffrn_radiation_monochromator   graphite 
_diffrn_measurement_device_type   'Bruker APEX-II CCD' 
_diffrn_measurement_method        '\f and \w scans' 
_diffrn_detector_area_resol_mean  ? 
_diffrn_reflns_number             15549
_diffrn_reflns_av_unetI/netI      0.1527
_diffrn_reflns_av_R_equivalents   0.0907
_diffrn_reflns_limit_h_min        -12
_diffrn_reflns_limit_h_max        12
_diffrn_reflns_limit_k_min        -9
_diffrn_reflns_limit_k_max        11
_diffrn_reflns_limit_l_min        -13
_diffrn_reflns_limit_l_max        21
_diffrn_reflns_theta_min          3.920
_diffrn_reflns_theta_max          60.294
_diffrn_reflns_theta_full         67.679
_diffrn_measured_fraction_theta_max   0.734
_diffrn_measured_fraction_theta_full  0.608
_diffrn_reflns_Laue_measured_fraction_max    0.734
_diffrn_reflns_Laue_measured_fraction_full   0.608
_diffrn_reflns_point_group_measured_fraction_max   0.734
_diffrn_reflns_point_group_measured_fraction_full  0.608
_reflns_number_total              3163
_reflns_number_gt                 1649
_reflns_threshold_expression      'I > 2\s(I)'
_reflns_Friedel_coverage          0.000
_reflns_Friedel_fraction_max      .
_reflns_Friedel_fraction_full     .
 
_reflns_special_details
;
 Reflections were merged by SHELXL according to the crystal
 class for the calculation of statistics and refinement.
 
 _reflns_Friedel_fraction is defined as the number of unique
 Friedel pairs measured divided by the number that would be
 possible theoretically, ignoring centric projections and
 systematic absences.
;
 
_computing_data_collection        'Bruker APEX2'
_computing_cell_refinement        'Bruker SAINT'
_computing_data_reduction         'Bruker SAINT'
_computing_structure_solution     'SHELXL-2014 (Sheldrick, 2014)'
_computing_structure_refinement   'SHELXL-2014 (Sheldrick, 2014)'
_computing_molecular_graphics     'Bruker SHELXTL'
_computing_publication_material   'Bruker SHELXTL'
 
_refine_special_details
;
 ?
;
_refine_ls_structure_factor_coef  Fsqd
_refine_ls_matrix_type            full
_refine_ls_weighting_scheme       calc
_refine_ls_weighting_details
'w=1/[\s^2^(Fo^2^)+(0.2000P)^2^] where P=(Fo^2^+2Fc^2^)/3'
_atom_sites_solution_primary      direct
_atom_sites_solution_secondary    difmap
_atom_sites_solution_hydrogens    geom
_refine_ls_hydrogen_treatment     constr
_refine_ls_extinction_method      SHELXL
_refine_ls_extinction_coef        0.0010(5)
_refine_ls_extinction_expression
 'Fc^*^=kFc[1+0.001xFc^2^\l^3^/sin(2\q)]^-1/4^'
_refine_ls_number_reflns          3163
_refine_ls_number_parameters      336
_refine_ls_number_restraints      6
_refine_ls_R_factor_all           0.2058
_refine_ls_R_factor_gt            0.1110
_refine_ls_wR_factor_ref          0.3345
_refine_ls_wR_factor_gt           0.2932
_refine_ls_goodness_of_fit_ref    1.098
_refine_ls_restrained_S_all       1.108
_refine_ls_shift/su_max           0.000
_refine_ls_shift/su_mean          0.000
 
loop_
 _atom_site_label
 _atom_site_type_symbol
 _atom_site_fract_x
 _atom_site_fract_y
 _atom_site_fract_z
 _atom_site_U_iso_or_equiv
 _atom_site_adp_type
 _atom_site_occupancy
 _atom_site_site_symmetry_order  
 _atom_site_calc_flag
 _atom_site_refinement_flags_posn
 _atom_site_refinement_flags_adp
 _atom_site_refinement_flags_occupancy
 _atom_site_disorder_assembly
 _atom_site_disorder_group
C2 C 0.9910(4) 0.5398(4) -0.0898(3) 0.0408(18) Uani 1 1 d . . . . .
C1 C 0.9963(4) 0.5331(4) 0.0299(3) 0.0422(19) Uani 1 1 d . . . . .
N1 N 0.9787(4) 0.6534(3) 0.0120(3) 0.0480(16) Uani 1 1 d . . . . .
C3 C 0.9760(4) 0.6591(5) -0.0619(4) 0.0469(18) Uani 1 1 d . . . . .
C4 C 0.9586(5) 0.7805(4) -0.0917(4) 0.051(2) Uani 1 1 d . . . . .
C5 C 0.9867(5) 0.8134(5) -0.1577(4) 0.066(2) Uani 1 1 d . . . . .
H5 H 1.0196 0.7563 -0.1848 0.080 Uiso 1 1 calc R U . . .
C6 C 0.9676(5) 0.9288(5) -0.1851(4) 0.067(2) Uani 1 1 d . . . . .
H6 H 0.9844 0.9475 -0.2309 0.081 Uiso 1 1 calc R U . . .
C7 C 0.9233(5) 1.0161(5) -0.1437(4) 0.074(2) Uani 1 1 d . . . . .
H7 H 0.9098 1.0940 -0.1615 0.089 Uiso 1 1 calc R U . . .
C8 C 0.8993(5) 0.9871(5) -0.0757(4) 0.066(2) Uani 1 1 d . . . . .
H8 H 0.8717 1.0473 -0.0476 0.079 Uiso 1 1 calc R U . . .
C9 C 0.9153(5) 0.8697(4) -0.0482(4) 0.054(2) Uani 1 1 d . . . . .
C10 C 0.8890(5) 0.8394(4) 0.0240(4) 0.0499(19) Uani 1 1 d . . . . .
C11 C 0.8256(5) 0.9114(5) 0.0648(4) 0.059(2) Uani 1 1 d . . . . .
H11 H 0.7969 0.9805 0.0447 0.071 Uiso 1 1 calc R U . . .
C12 C 0.8049(5) 0.8823(5) 0.1331(4) 0.058(2) Uani 1 1 d . . . . .
C13 C 0.8566(4) 0.7874(4) 0.1634(3) 0.0504(19) Uani 1 1 d . . . . .
H13 H 0.8458 0.7705 0.2105 0.060 Uiso 1 1 calc R U . . .
C14 C 0.9237(4) 0.7150(4) 0.1285(4) 0.0444(18) Uani 1 1 d . . . . .
C15 C 0.9320(4) 0.7374(4) 0.0564(4) 0.0447(19) Uani 1 1 d . . . . .
C16 C 0.7277(6) 0.9525(5) 0.1732(4) 0.076(2) Uani 1 1 d . . . . .
C17' C 0.7440(15) 1.0914(14) 0.1663(10) 0.101(6) Uiso 0.519(15) 1 d . . P A 1
H17A H 0.7362 1.1153 0.1181 0.152 Uiso 0.519(15) 1 calc R U P A 1
H17B H 0.8081 1.1114 0.1819 0.152 Uiso 0.519(15) 1 calc R U P A 1
H17C H 0.6981 1.1347 0.1944 0.152 Uiso 0.519(15) 1 calc R U P A 1
C17" C 0.6934(16) 1.0702(14) 0.1376(10) 0.092(6) Uiso 0.481(15) 1 d . . P A 2
H17D H 0.6561 1.1180 0.1700 0.138 Uiso 0.481(15) 1 calc R U P A 2
H17E H 0.6542 1.0497 0.0976 0.138 Uiso 0.481(15) 1 calc R U P A 2
H17F H 0.7481 1.1174 0.1229 0.138 Uiso 0.481(15) 1 calc R U P A 2
C18' C 0.7686(12) 0.9910(15) 0.2452(8) 0.092(6) Uiso 0.519(15) 1 d . . P A 1
H18A H 0.7929 0.9196 0.2692 0.138 Uiso 0.519(15) 1 calc R U P A 1
H18B H 0.7186 1.0283 0.2724 0.138 Uiso 0.519(15) 1 calc R U P A 1
H18C H 0.8199 1.0492 0.2388 0.138 Uiso 0.519(15) 1 calc R U P A 1
C18" C 0.7142(15) 0.9121(18) 0.2474(10) 0.114(8) Uiso 0.481(15) 1 d . . P A 2
H18D H 0.6659 0.9624 0.2689 0.170 Uiso 0.481(15) 1 calc R U P A 2
H18E H 0.7739 0.9204 0.2726 0.170 Uiso 0.481(15) 1 calc R U P A 2
H18F H 0.6940 0.8274 0.2481 0.170 Uiso 0.481(15) 1 calc R U P A 2
C19' C 0.6422(13) 0.8699(15) 0.1866(11) 0.105(7) Uiso 0.519(15) 1 d . . P A 1
H19A H 0.5957 0.9135 0.2139 0.157 Uiso 0.519(15) 1 calc R U P A 1
H19B H 0.6631 0.7977 0.2115 0.157 Uiso 0.519(15) 1 calc R U P A 1
H19C H 0.6136 0.8459 0.1427 0.157 Uiso 0.519(15) 1 calc R U P A 1
C19" C 0.6285(16) 0.9218(18) 0.1348(13) 0.130(9) Uiso 0.481(15) 1 d . . P A 2
H19D H 0.6275 0.8364 0.1215 0.194 Uiso 0.481(15) 1 calc R U P A 2
H19E H 0.6220 0.9722 0.0936 0.194 Uiso 0.481(15) 1 calc R U P A 2
H19F H 0.5761 0.9383 0.1658 0.194 Uiso 0.481(15) 1 calc R U P A 2
C20 C 0.9886(4) 0.6349(4) 0.1731(3) 0.0474(19) Uani 1 1 d . . . . .
C21 C 1.0163(4) 0.6884(5) 0.2353(4) 0.0499(19) Uani 1 1 d . . . . .
H21 H 0.9939 0.7677 0.2443 0.060 Uiso 1 1 calc R U . . .
C22 C 1.0754(5) 0.6338(5) 0.2864(3) 0.053(2) Uani 1 1 d . . . . .
C23 C 1.1078(5) 0.6992(5) 0.3525(4) 0.060(2) Uani 1 1 d . . . . .
C24 C 1.2061(6) 0.7584(8) 0.3411(5) 0.134(4) Uani 1 1 d . . . . .
H24A H 1.1996 0.8257 0.3087 0.202 Uiso 1 1 calc R U . . .
H24B H 1.2496 0.6982 0.3224 0.202 Uiso 1 1 calc R U . . .
H24C H 1.2309 0.7887 0.3849 0.202 Uiso 1 1 calc R U . . .
C25 C 1.1164(8) 0.6124(7) 0.4133(4) 0.138(4) Uani 1 1 d . . . . .
H25A H 1.0535 0.5844 0.4264 0.206 Uiso 1 1 calc R U . . .
H25B H 1.1460 0.6543 0.4522 0.206 Uiso 1 1 calc R U . . .
H25C H 1.1553 0.5430 0.4004 0.206 Uiso 1 1 calc R U . . .
C26' C 1.0451(13) 0.816(2) 0.3673(12) 0.066(7) Uiso 0.58(6) 1 d . . P B 1
H26A H 0.9781 0.7942 0.3655 0.098 Uiso 0.58(6) 1 calc R U P B 1
H26B H 1.0579 0.8778 0.3325 0.098 Uiso 0.58(6) 1 calc R U P B 1
H26C H 1.0608 0.8481 0.4128 0.098 Uiso 0.58(6) 1 calc R U P B 1
C26" C 1.028(2) 0.768(5) 0.386(2) 0.090(10) Uiso 0.42(6) 1 d . . P B 2
H26D H 0.9762 0.7129 0.3966 0.135 Uiso 0.42(6) 1 calc R U P B 2
H26E H 1.0053 0.8318 0.3551 0.135 Uiso 0.42(6) 1 calc R U P B 2
H26F H 1.0511 0.8054 0.4289 0.135 Uiso 0.42(6) 1 calc R U P B 2
C27 C 0.9763(4) 0.4841(4) -0.1579(3) 0.0438(18) Uani 1 1 d . . . . .
C28 C 0.9143(5) 0.5391(5) -0.2074(4) 0.059(2) Uani 1 1 d . . . . .
H28 H 0.8892 0.6168 -0.1979 0.071 Uiso 1 1 calc R U . . .
C29 C 0.8896(5) 0.4833(5) -0.2685(3) 0.060(2) Uani 1 1 d . . . . .
H29 H 0.8484 0.5239 -0.2995 0.072 Uiso 1 1 calc R U . . .
C31 C 0.3430(17) 0.4264(12) -0.0706(11) 0.267(12) Uani 1 1 d D . . . .
H31A H 0.4078 0.4465 -0.0567 0.400 Uiso 1 1 calc R U . . .
H31B H 0.3417 0.4049 -0.1194 0.400 Uiso 1 1 calc R U . . .
H31C H 0.3206 0.3579 -0.0434 0.400 Uiso 1 1 calc R U . . .
C32 C 0.2783(15) 0.537(3) -0.0585(13) 0.362(18) Uani 1 1 d D . . . .
H32A H 0.2964 0.6059 -0.0880 0.435 Uiso 1 1 calc R U . . .
H32B H 0.2112 0.5167 -0.0672 0.435 Uiso 1 1 calc R U . . .
C33 C 0.296(2) 0.563(3) 0.0132(11) 0.42(2) Uani 1 1 d D . . . .
H33A H 0.3630 0.5484 0.0237 0.504 Uiso 1 1 calc R U . . .
H33B H 0.2580 0.5065 0.0413 0.504 Uiso 1 1 calc R U . . .
C34 C 0.271(2) 0.693(2) 0.0341(13) 0.377(19) Uani 1 1 d D . . . .
H34A H 0.2145 0.7204 0.0083 0.452 Uiso 1 1 calc R U . . .
H34B H 0.3241 0.7473 0.0234 0.452 Uiso 1 1 calc R U . . .
C35 C 0.2509(19) 0.695(2) 0.1132(16) 0.42(3) Uani 1 1 d D . . . .
H35A H 0.2134 0.7660 0.1276 0.505 Uiso 1 1 calc R U . . .
H35B H 0.2219 0.6194 0.1302 0.505 Uiso 1 1 calc R U . . .
C36 C 0.354(2) 0.7058(19) 0.1312(13) 0.374(17) Uani 1 1 d D . . . .
H36A H 0.3613 0.7161 0.1809 0.561 Uiso 1 1 calc R U . . .
H36B H 0.3808 0.7759 0.1077 0.561 Uiso 1 1 calc R U . . .
H36C H 0.3871 0.6324 0.1168 0.561 Uiso 1 1 calc R U . . .
 
loop_
 _atom_site_aniso_label
 _atom_site_aniso_U_11
 _atom_site_aniso_U_22
 _atom_site_aniso_U_33
 _atom_site_aniso_U_23
 _atom_site_aniso_U_13
 _atom_site_aniso_U_12
C2 0.048(5) 0.033(3) 0.041(5) -0.002(3) 0.002(3) 0.007(2)
C1 0.057(5) 0.026(3) 0.044(6) 0.004(2) -0.005(4) 0.007(3)
N1 0.061(4) 0.032(3) 0.051(4) 0.005(2) 0.001(3) 0.006(2)
C3 0.049(5) 0.046(4) 0.046(5) 0.008(3) 0.004(4) 0.003(3)
C4 0.058(5) 0.036(3) 0.059(6) 0.015(3) -0.001(4) 0.002(3)
C5 0.078(6) 0.048(4) 0.073(6) 0.009(3) 0.008(5) -0.004(3)
C6 0.082(6) 0.047(4) 0.073(6) 0.025(4) 0.006(4) 0.002(3)
C7 0.100(7) 0.039(4) 0.083(7) 0.022(4) 0.009(5) -0.002(4)
C8 0.086(6) 0.038(4) 0.073(6) 0.011(3) -0.006(5) 0.000(3)
C9 0.064(5) 0.038(4) 0.058(6) 0.011(3) -0.015(4) 0.003(3)
C10 0.066(5) 0.032(3) 0.052(5) 0.000(3) -0.013(4) -0.003(3)
C11 0.080(6) 0.035(3) 0.061(6) 0.000(3) 0.000(5) 0.014(3)
C12 0.062(6) 0.047(4) 0.063(6) 0.000(3) -0.002(5) 0.013(3)
C13 0.057(5) 0.042(3) 0.052(5) -0.003(3) 0.008(4) 0.004(3)
C14 0.060(5) 0.031(3) 0.042(5) 0.006(3) 0.000(4) 0.005(3)
C15 0.051(5) 0.030(3) 0.052(6) -0.001(3) -0.008(4) 0.002(3)
C16 0.097(7) 0.060(4) 0.071(6) -0.005(3) -0.007(5) 0.036(4)
C20 0.057(5) 0.032(3) 0.054(5) -0.003(3) 0.004(4) -0.005(3)
C21 0.051(5) 0.037(3) 0.062(5) -0.003(3) 0.000(4) 0.001(3)
C22 0.064(5) 0.041(3) 0.053(5) -0.002(3) 0.002(4) 0.001(3)
C23 0.070(6) 0.060(4) 0.051(6) -0.004(3) -0.005(4) -0.004(4)
C24 0.084(8) 0.171(8) 0.148(10) -0.071(7) 0.011(7) -0.050(6)
C25 0.229(12) 0.116(7) 0.067(7) -0.003(5) -0.044(7) -0.010(7)
C27 0.053(5) 0.035(3) 0.043(5) 0.003(3) 0.003(4) 0.005(3)
C28 0.073(6) 0.043(3) 0.060(6) 0.001(3) -0.015(4) 0.012(3)
C29 0.067(5) 0.062(4) 0.052(6) 0.008(3) -0.018(4) 0.011(3)
C31 0.37(3) 0.154(12) 0.27(2) -0.018(11) -0.16(2) -0.016(13)
C32 0.18(2) 0.63(6) 0.28(3) 0.06(4) -0.06(2) -0.06(3)
C33 0.38(4) 0.58(5) 0.30(4) 0.08(3) -0.03(3) 0.31(4)
C34 0.26(3) 0.38(4) 0.48(5) 0.23(3) 0.07(3) 0.16(3)
C35 0.32(4) 0.28(2) 0.67(7) 0.14(3) 0.29(4) 0.01(2)
C36 0.51(5) 0.227(19) 0.38(3) -0.18(2) -0.01(3) 0.01(3)
 
_geom_special_details
;
 All esds (except the esd in the dihedral angle between two l.s. planes)
 are estimated using the full covariance matrix.  The cell esds are taken
 into account individually in the estimation of esds in distances, angles
 and torsion angles; correlations between esds in cell parameters are only
 used when they are defined by crystal symmetry.  An approximate (isotropic)
 treatment of cell esds is used for estimating esds involving l.s. planes.
;
 
loop_
 _geom_bond_atom_site_label_1
 _geom_bond_atom_site_label_2
 _geom_bond_distance
 _geom_bond_site_symmetry_2
 _geom_bond_publ_flag
C2 C1 1.400(7) 3_765 ?
C2 C3 1.415(7) . ?
C2 C27 1.446(7) . ?
C1 C1 1.354(10) 3_765 ?
C1 N1 1.370(6) . ?
C1 C2 1.400(7) 3_765 ?
N1 C15 1.407(8) . ?
N1 C3 1.413(7) . ?
C3 C4 1.453(7) . ?
C4 C5 1.370(8) . ?
C4 C9 1.412(9) . ?
C5 C6 1.380(7) . ?
C6 C7 1.381(9) . ?
C7 C8 1.379(8) . ?
C8 C9 1.394(7) . ?
C9 C10 1.466(8) . ?
C10 C15 1.399(7) . ?
C10 C11 1.416(9) . ?
C11 C12 1.375(8) . ?
C12 C13 1.378(7) . ?
C12 C16 1.526(9) . ?
C13 C14 1.393(8) . ?
C14 C15 1.404(8) . ?
C14 C20 1.509(7) . ?
C16 C18" 1.496(19) . ?
C16 C19' 1.510(17) . ?
C16 C17" 1.521(16) . ?
C16 C17' 1.529(16) . ?
C16 C18' 1.541(16) . ?
C16 C19" 1.59(2) . ?
C20 C21 1.375(7) . ?
C20 C27 1.411(7) 3_765 ?
C21 C22 1.400(7) . ?
C22 C29 1.403(8) 3_765 ?
C22 C23 1.513(8) . ?
C23 C26" 1.49(2) . ?
C23 C25 1.499(9) . ?
C23 C24 1.526(10) . ?
C23 C26' 1.565(16) . ?
C27 C28 1.406(7) . ?
C27 C20 1.411(7) 3_765 ?
C28 C29 1.355(7) . ?
C29 C22 1.403(8) 3_765 ?
C31 C32 1.517(17) . ?
C32 C33 1.417(16) . ?
C33 C34 1.498(17) . ?
C34 C35 1.539(18) . ?
C35 C36 1.475(18) . ?
 
loop_
 _geom_angle_atom_site_label_1
 _geom_angle_atom_site_label_2
 _geom_angle_atom_site_label_3
 _geom_angle
 _geom_angle_site_symmetry_1
 _geom_angle_site_symmetry_3
 _geom_angle_publ_flag
C1 C2 C3 103.1(5) 3_765 . ?
C1 C2 C27 121.0(4) 3_765 . ?
C3 C2 C27 134.5(5) . . ?
C1 C1 N1 108.0(6) 3_765 . ?
C1 C1 C2 112.3(6) 3_765 3_765 ?
N1 C1 C2 139.7(5) . 3_765 ?
C1 N1 C15 123.2(5) . . ?
C1 N1 C3 107.1(4) . . ?
C15 N1 C3 124.4(5) . . ?
N1 C3 C2 109.5(5) . . ?
N1 C3 C4 115.7(5) . . ?
C2 C3 C4 134.8(6) . . ?
C5 C4 C9 119.2(5) . . ?
C5 C4 C3 123.3(6) . . ?
C9 C4 C3 117.4(6) . . ?
C4 C5 C6 122.0(6) . . ?
C5 C6 C7 119.3(7) . . ?
C8 C7 C6 119.7(6) . . ?
C7 C8 C9 121.6(6) . . ?
C8 C9 C4 118.1(7) . . ?
C8 C9 C10 121.2(6) . . ?
C4 C9 C10 120.7(5) . . ?
C15 C10 C11 117.2(6) . . ?
C15 C10 C9 119.0(6) . . ?
C11 C10 C9 123.8(5) . . ?
C12 C11 C10 122.2(6) . . ?
C11 C12 C13 117.2(6) . . ?
C11 C12 C16 121.0(6) . . ?
C13 C12 C16 121.8(7) . . ?
C12 C13 C14 124.6(6) . . ?
C13 C14 C15 115.7(5) . . ?
C13 C14 C20 117.0(6) . . ?
C15 C14 C20 126.7(5) . . ?
C10 C15 C14 122.2(6) . . ?
C10 C15 N1 116.2(6) . . ?
C14 C15 N1 121.5(5) . . ?
C18" C16 C17" 128.9(11) . . ?
C18" C16 C12 115.0(9) . . ?
C19' C16 C12 110.2(8) . . ?
C17" C16 C12 114.4(9) . . ?
C19' C16 C17' 135.8(12) . . ?
C12 C16 C17' 110.0(9) . . ?
C19' C16 C18' 107.1(10) . . ?
C12 C16 C18' 109.1(8) . . ?
C17' C16 C18' 75.9(11) . . ?
C18" C16 C19" 105.1(12) . . ?
C17" C16 C19" 72.7(13) . . ?
C12 C16 C19" 105.9(9) . . ?
C21 C20 C27 118.0(5) . 3_765 ?
C21 C20 C14 113.9(5) . . ?
C27 C20 C14 128.1(6) 3_765 . ?
C20 C21 C22 125.6(5) . . ?
C21 C22 C29 114.5(5) . 3_765 ?
C21 C22 C23 123.4(5) . . ?
C29 C22 C23 121.8(6) 3_765 . ?
C26" C23 C25 92(2) . . ?
C26" C23 C22 112.4(10) . . ?
C25 C23 C22 112.0(5) . . ?
C26" C23 C24 121(2) . . ?
C25 C23 C24 108.0(7) . . ?
C22 C23 C24 109.7(6) . . ?
C25 C23 C26' 114.2(12) . . ?
C22 C23 C26' 111.6(6) . . ?
C24 C23 C26' 100.6(12) . . ?
C28 C27 C20 117.4(5) . 3_765 ?
C28 C27 C2 120.6(5) . . ?
C20 C27 C2 121.4(5) 3_765 . ?
C29 C28 C27 122.6(5) . . ?
C28 C29 C22 121.9(5) . 3_765 ?
C33 C32 C31 102(2) . . ?
C32 C33 C34 114(2) . . ?
C33 C34 C35 108.7(14) . . ?
C36 C35 C34 92.6(18) . . ?
 
_refine_diff_density_max    0.375
_refine_diff_density_min   -0.280
_refine_diff_density_rms    0.064

_shelxl_version_number 2014-3

_shelx_res_file
;
TITL MK460_0m in P2(1)/n
CELL 1.54178 13.8828 10.8415 19.0960 90.000 90.513 90.000
ZERR 2.00 0.0012 0.0009 0.0017 0.000 0.005 0.000
LATT 1
SYMM -x+1/2, y+1/2, -z+1/2
SFAC C  N  H
UNIT 140  4  164
MERG 2
L.S. 20
ACTA
BOND
FMAP 2
PLAN -5
SIZE 0.156 0.195 0.416
FREE C17" H17B
FREE H19E H17E
FREE C19" C17"
FREE C18' C17'
DFIX 1.54 0.02 C31 C32  C32 C33  C33 C34  C34 C35  C35 C36
DFIX 2.54 0.02 C33 C35
TEMP 23.000
WGHT    0.200000
EXTI    0.001047
FVAR       0.33613   0.51888   0.58346
C2    1    0.990960    0.539798   -0.089807    11.00000    0.04811    0.03335 =
         0.04103   -0.00249    0.00211    0.00679
C1    1    0.996308    0.533107    0.029932    11.00000    0.05660    0.02588 =
         0.04392    0.00401   -0.00460    0.00732
N1    2    0.978728    0.653434    0.012023    11.00000    0.06128    0.03171 =
         0.05102    0.00511    0.00128    0.00615
C3    1    0.976015    0.659130   -0.061868    11.00000    0.04939    0.04565 =
         0.04567    0.00790    0.00424    0.00298
C4    1    0.958557    0.780486   -0.091676    11.00000    0.05847    0.03555 =
         0.05872    0.01453   -0.00100    0.00159
C5    1    0.986692    0.813409   -0.157675    11.00000    0.07830    0.04835 =
         0.07287    0.00916    0.00837   -0.00385
AFIX  43
H5    3    1.019626    0.756344   -0.184828    11.00000   -1.20000
AFIX   0
C6    1    0.967605    0.928762   -0.185059    11.00000    0.08171    0.04745 =
         0.07297    0.02473    0.00558    0.00189
AFIX  43
H6    3    0.984376    0.947490   -0.230886    11.00000   -1.20000
AFIX   0
C7    1    0.923326    1.016073   -0.143657    11.00000    0.10020    0.03896 =
         0.08321    0.02167    0.00858   -0.00169
AFIX  43
H7    3    0.909787    1.094035   -0.161517    11.00000   -1.20000
AFIX   0
C8    1    0.899292    0.987070   -0.075708    11.00000    0.08600    0.03765 =
         0.07304    0.01062   -0.00596    0.00008
AFIX  43
H8    3    0.871736    1.047273   -0.047562    11.00000   -1.20000
AFIX   0
C9    1    0.915305    0.869713   -0.048205    11.00000    0.06425    0.03849 =
         0.05770    0.01079   -0.01532    0.00300
C10   1    0.888969    0.839398    0.023973    11.00000    0.06595    0.03160 =
         0.05179    0.00044   -0.01345   -0.00311
C11   1    0.825553    0.911355    0.064807    11.00000    0.07967    0.03514 =
         0.06148    0.00002   -0.00005    0.01438
AFIX  43
H11   3    0.796892    0.980537    0.044746    11.00000   -1.20000
AFIX   0
C12   1    0.804928    0.882346    0.133147    11.00000    0.06249    0.04686 =
         0.06314   -0.00049   -0.00203    0.01328
C13   1    0.856566    0.787423    0.163437    11.00000    0.05657    0.04223 =
         0.05245   -0.00298    0.00829    0.00431
AFIX  43
H13   3    0.845840    0.770542    0.210475    11.00000   -1.20000
AFIX   0
C14   1    0.923674    0.715036    0.128526    11.00000    0.06029    0.03131 =
         0.04166    0.00580   -0.00047    0.00523
C15   1    0.932029    0.737447    0.056439    11.00000    0.05141    0.03038 =
         0.05217   -0.00123   -0.00754    0.00180
C16   1    0.727659    0.952488    0.173207    11.00000    0.09738    0.06008 =
         0.07149   -0.00477   -0.00655    0.03568
PART 1
C17'  1    0.744044    1.091384    0.166260    21.00000    0.10124
AFIX 137
H17A  3    0.736201    1.115294    0.118141    21.00000   -1.50000
H17B  3    0.808085    1.111361    0.181883    21.00000   -1.50000
H17C  3    0.698135    1.134711    0.194393    21.00000   -1.50000
PART 2
AFIX   0
C17"  1    0.693367    1.070244    0.137642   -21.00000    0.09228
AFIX 137
H17D  3    0.656142    1.117958    0.169976   -21.00000   -1.50000
H17E  3    0.654247    1.049681    0.097610   -21.00000   -1.50000
H17F  3    0.748061    1.117442    0.122885   -21.00000   -1.50000
PART 1
AFIX   0
C18'  1    0.768650    0.991046    0.245181    21.00000    0.09222
AFIX 137
H18A  3    0.792930    0.919615    0.269238    21.00000   -1.50000
H18B  3    0.718617    1.028308    0.272366    21.00000   -1.50000
H18C  3    0.819944    1.049239    0.238787    21.00000   -1.50000
PART 2
AFIX   0
C18"  1    0.714155    0.912057    0.247353   -21.00000    0.11362
AFIX 137
H18D  3    0.665892    0.962420    0.268920   -21.00000   -1.50000
H18E  3    0.773876    0.920443    0.272636   -21.00000   -1.50000
H18F  3    0.694027    0.827357    0.248097   -21.00000   -1.50000
PART 1
AFIX   0
C19'  1    0.642226    0.869875    0.186555    21.00000    0.10500
AFIX 137
H19A  3    0.595661    0.913536    0.213946    21.00000   -1.50000
H19B  3    0.663111    0.797674    0.211520    21.00000   -1.50000
H19C  3    0.613580    0.845884    0.142686    21.00000   -1.50000
PART 2
AFIX   0
C19"  1    0.628496    0.921836    0.134752   -21.00000    0.12957
AFIX 137
H19D  3    0.627511    0.836406    0.121541   -21.00000   -1.50000
H19E  3    0.621999    0.972243    0.093649   -21.00000   -1.50000
H19F  3    0.576089    0.938346    0.165843   -21.00000   -1.50000
PART 0
AFIX   0
C20   1    0.988594    0.634898    0.173053    11.00000    0.05658    0.03204 =
         0.05375   -0.00257    0.00382   -0.00506
C21   1    1.016349    0.688430    0.235339    11.00000    0.05079    0.03727 =
         0.06152   -0.00332   -0.00012    0.00112
AFIX  43
H21   3    0.993944    0.767666    0.244299    11.00000   -1.20000
AFIX   0
C22   1    1.075438    0.633840    0.286397    11.00000    0.06431    0.04058 =
         0.05340   -0.00158    0.00185    0.00122
C23   1    1.107767    0.699201    0.352519    11.00000    0.06986    0.06045 =
         0.05095   -0.00383   -0.00519   -0.00421
C24   1    1.206069    0.758432    0.341061    11.00000    0.08413    0.17082 =
         0.14823   -0.07093    0.01058   -0.05050
AFIX 137
H24A  3    1.199592    0.825679    0.308653    11.00000   -1.50000
H24B  3    1.249573    0.698198    0.322432    11.00000   -1.50000
H24C  3    1.230893    0.788686    0.384887    11.00000   -1.50000
AFIX   0
C25   1    1.116424    0.612420    0.413342    11.00000    0.22900    0.11601 =
         0.06711   -0.00295   -0.04393   -0.01044
AFIX 137
H25A  3    1.053504    0.584352    0.426392    11.00000   -1.50000
H25B  3    1.146024    0.654329    0.452241    11.00000   -1.50000
H25C  3    1.155288    0.542991    0.400353    11.00000   -1.50000
PART 1
AFIX   0
C26'  1    1.045075    0.816117    0.367256    31.00000    0.06559
AFIX 137
H26A  3    0.978100    0.794192    0.365511    31.00000   -1.50000
H26B  3    1.057851    0.877790    0.332482    31.00000   -1.50000
H26C  3    1.060806    0.848110    0.412819    31.00000   -1.50000
PART 2
AFIX   0
C26"  1    1.027989    0.768483    0.386269   -31.00000    0.09014
AFIX 137
H26D  3    0.976186    0.712895    0.396566   -31.00000   -1.50000
H26E  3    1.005279    0.831776    0.355081   -31.00000   -1.50000
H26F  3    1.051087    0.805427    0.428909   -31.00000   -1.50000
PART 0
AFIX   0
C27   1    0.976269    0.484131   -0.157861    11.00000    0.05300    0.03534 =
         0.04307    0.00298    0.00318    0.00472
C28   1    0.914280    0.539119   -0.207422    11.00000    0.07349    0.04274 =
         0.05991    0.00089   -0.01527    0.01197
AFIX  43
H28   3    0.889204    0.616815   -0.197902    11.00000   -1.20000
AFIX   0
C29   1    0.889636    0.483333   -0.268528    11.00000    0.06667    0.06155 =
         0.05182    0.00750   -0.01768    0.01112
AFIX  43
H29   3    0.848395    0.523895   -0.299498    11.00000   -1.20000
AFIX   0
C31   1    0.343041    0.426431   -0.070590    11.00000    0.37216    0.15414 =
         0.27097   -0.01773   -0.16468   -0.01563
AFIX 137
H31A  3    0.407780    0.446520   -0.056668    11.00000   -1.50000
H31B  3    0.341731    0.404900   -0.119352    11.00000   -1.50000
H31C  3    0.320592    0.357920   -0.043385    11.00000   -1.50000
AFIX   0
C32   1    0.278274    0.536990   -0.058521    11.00000    0.17597    0.63115 =
         0.27854    0.06401   -0.05569   -0.06471
AFIX  23
H32A  3    0.296355    0.605946   -0.087981    11.00000   -1.20000
H32B  3    0.211179    0.516654   -0.067193    11.00000   -1.20000
AFIX   0
C33   1    0.295503    0.563167    0.013229    11.00000    0.38203    0.57657 =
         0.30069    0.07903   -0.03337    0.31135
AFIX  23
H33A  3    0.363013    0.548404    0.023733    11.00000   -1.20000
H33B  3    0.258035    0.506501    0.041328    11.00000   -1.20000
AFIX   0
C34   1    0.270941    0.692536    0.034111    11.00000    0.26353    0.38361 =
         0.48368    0.23493    0.07411    0.15782
AFIX  23
H34A  3    0.214527    0.720418    0.008294    11.00000   -1.20000
H34B  3    0.324091    0.747258    0.023408    11.00000   -1.20000
AFIX   0
C35   1    0.250872    0.694986    0.113204    11.00000    0.32247    0.27996 =
         0.66617    0.13747    0.28985    0.00651
AFIX  23
H35A  3    0.213392    0.765983    0.127560    11.00000   -1.20000
H35B  3    0.221920    0.619404    0.130218    11.00000   -1.20000
AFIX   0
C36   1    0.354033    0.705782    0.131207    11.00000    0.51422    0.22656 =
         0.38034   -0.17735   -0.00574    0.00641
AFIX 137
H36A  3    0.361327    0.716052    0.180906    11.00000   -1.50000
H36B  3    0.380832    0.775905    0.107659    11.00000   -1.50000
H36C  3    0.387104    0.632418    0.116779    11.00000   -1.50000
AFIX   0
HKLF 4 1 1 0 0 0 1 0 0 0 1

REM  MK460_0m in P2(1)/n
REM R1 =  0.1110 for    1649 Fo > 4sig(Fo)  and  0.2058 for all    3163 data
REM    336 parameters refined using      6 restraints

END

WGHT      0.2000      0.0000

REM Highest difference peak  0.375,  deepest hole -0.280,  1-sigma level  0.064
Q1    1   0.6421  1.0019  0.1186  11.00000  0.05    0.36
Q2    1   0.6746  0.8563  0.2348  11.00000  0.05    0.34
Q3    1   0.7608  0.9522  0.2612  11.00000  0.05    0.30
Q4    1   0.2562  0.5685  0.0153  11.00000  0.05    0.29
Q5    1   0.3358  0.6747  0.1618  11.00000  0.05    0.29
;
_shelx_res_checksum   56317

_shelx_hkl_file
;
  -1   0   0 -1.0167 0.86774  11
  -1   0   0 -1.5201 0.56396   8
  -1   0   0 -0.1087 0.52405   7
   2   0   0 866.564 63.0588   7
   2   0   0 931.660 61.7832   8
   2   0   0 867.465 64.7891  11
  -2   0   0 843.670 61.7895   8
  -2   0   0 723.786 62.7776   7
  -2   0   0 815.620 60.9777   3
   2   0   0 799.068 61.0031  12
  -3   0   0 0.27852 0.80561  12
   3   0   0 10.9815 4.53337   4
   3   0   0 5.54735 2.49852   8
   3   0   0 -2.3050 2.43446   7
   3   0   0 0.19448 1.65429   9
  -3   0   0 1.42375 1.23863   1
  -3   0   0 -0.0541 0.64215   3
   3   0   0 0.45362 0.88907  12
   4   0   0 596.684 45.9381   8
   4   0   0 584.036 52.3950  11
   4   0   0 637.055 44.6410  12
   4   0   0 639.317 46.6846   9
  -4   0   0 614.356 45.0412   1
  -4   0   0 547.412 44.5748  12
   4   0   0 590.060 47.7085   4
   4   0   0 669.123 49.2063   7
   4   0   0 594.703 44.6798  10
  -4   0   0 597.677 44.5199   3
   5   0   0 1.00896 1.04349  12
   5   0   0 1.57645 1.28883  10
  -5   0   0 1.31067 1.34520   1
   5   0   0 -2.1226 3.86415   7
   5   0   0 0.92245 3.64721   4
   5   0   0 -0.2361 6.38383  11
   5   0   0 0.34731 2.12316   9
   5   0   0 2.10263 2.35003   8
  -5   0   0 0.08182 0.70065   3
   6   0   0 -1.3180 6.98545  11
   6   0   0 1.08591 4.29750   4
   6   0   0 3.41885 1.29045  12
   6   0   0 3.30114 2.40674   9
   6   0   0 0.06626 4.60473   7
  -6   0   0 2.61545 2.13528   1
   7   0   0 -3.1421 6.81699   7
  -7   0   0 1.66077 2.32830   1
   7   0   0 -0.5587 10.5382  11
   7   0   0 0.78096 5.25531   4
   8   0   0 48.3534 18.7924  11
   8   0   0 41.1568 12.6934   7
   9   0   0 -5.8240 14.1614  11
  -9   0   0 1.46245 2.90974   1
   9   0   0 0.41801 6.18542   4
  10   0   0 149.682 26.0535   4
  11   0   0 3.87437 13.8871   4
 -11   0   0 1.58907 3.69618   1
 -12   0   0 19.6501 6.66573   1
  12   0   0 51.7391 15.6311   4
   0  -1   0 -0.0521 0.39950   2
  -1  -1   0 326.673 28.9953  11
   1  -1   0 391.765 27.3151   2
  -1  -1   0 380.358 27.2987   2
   1  -1   0 401.919 29.6582  11
  -1   1   0 367.586 27.1939  12
  -1   1   0 384.971 27.7799   7
   1   1   0 374.427 29.1481  11
   1   1   0 367.420 27.1183  12
   1   1   0 362.577 27.1932  12
   1   1   0 353.809 28.9689   7
   1   1   0 382.365 27.5639   8
  -2  -1   0 500.257 37.1873   8
   2  -1   0 415.377 40.5013  11
   2  -1   0 493.525 36.7909   9
   2  -1   0 530.162 36.7636   2
  -2   1   0 496.267 36.7126  12
   2   1   0 515.935 36.5403   3
   2   1   0 518.580 36.6617  12
  -2   1   0 495.972 37.9812   7
   2   1   0 530.495 40.0907  11
   2   1   0 504.642 37.1357   8
   2   1   0 511.298 39.5815   7
   3  -1   0 898.827 63.8607   9
  -3  -1   0 844.076 63.6550   1
   3  -1   0 811.997 65.9644   4
   3  -1   0 721.664 69.1887  11
   3  -1   0 816.938 63.2573  12
   3   1   0 857.825 63.2621  10
   3   1   0 909.966 65.6408   9
   3   1   0 878.643 63.2361  12
   3   1   0 869.289 67.1268   7
   3   1   0 999.179 68.9300  11
   3   1   0 846.332 63.9397   8
  -3   1   0 856.246 63.5610   1
   3   1   0 890.372 65.0993   4
  -3   1   0 906.865 63.3131  12
   4  -1   0 118.261 9.14599  12
   4  -1   0 111.815 10.1022   9
   4  -1   0 119.384 18.7665  11
  -4  -1   0 111.594 9.66286   1
   4  -1   0 101.516 12.9263   7
   4  -1   0 114.701 13.2220   4
   4   1   0 131.691 11.7429   4
  -4   1   0 119.983 9.33300   3
  -4   1   0 117.566 9.19529  12
   4   1   0 112.656 10.2285   8
   4   1   0 121.032 11.9214   9
   4   1   0 112.022 9.14325  10
   4   1   0 152.472 17.1874  11
   4   1   0 114.048 13.5481   7
  -4   1   0 120.882 9.22664  10
   4   1   0 124.735 9.13353  12
  -4   1   0 125.624 9.55871   1
  -5  -1   0 34.8639 4.21346   1
   5  -1   0 19.1190 8.45208  11
   5  -1   0 28.7440 4.13838   9
   5  -1   0 33.8397 7.59828   4
   5  -1   0 17.3350 5.79870   7
  -5   1   0 26.0687 2.90187   3
   5   1   0 27.3349 2.83698  12
  -5   1   0 30.1965 3.78600   1
   5   1   0 36.7737 7.23300   4
   5   1   0 29.3717 4.86980   8
  -5   1   0 25.3537 2.99800  10
   5   1   0 35.5120 6.50368   9
   5   1   0 30.6627 3.07359  10
   5   1   0 19.7812 7.62435  11
   5   1   0 29.8238 7.28664   7
  -6  -1   0 95.4515 8.13183   1
   6  -1   0 99.1186 12.4826   4
   6  -1   0 88.4072 8.88805   9
   6   1   0 74.7792 8.57429   8
   6   1   0 84.1645 7.31138  10
   6   1   0 63.1380 15.3815  11
   6   1   0 84.3887 7.57572   5
  -6   1   0 101.190 8.20621   1
   6   1   0 94.1347 7.27256  12
   6   1   0 89.3506 10.6174   9
  -6   1   0 96.0150 7.41660   3
   6   1   0 97.2638 14.7205   7
   6   1   0 85.0678 11.9460   4
  -7  -1   0 140.223 11.5255   1
   7  -1   0 144.880 17.5407   4
   7  -1   0 105.055 23.0168  11
   7   1   0 128.211 19.9978   7
  -7   1   0 142.985 11.3981   1
   7   1   0 106.020 14.8798   4
   7   1   0 133.461 10.8753   5
   7   1   0 129.648 10.5394  10
   7   1   0 134.481 10.3998  12
  -8  -1   0 43.0848 6.39851   1
   8  -1   0 62.3453 13.4628   4
   8  -1   0 39.6702 17.6799  11
   8   1   0 29.5994 12.9553   7
  -8   1   0 62.1524 7.02012   1
   8   1   0 37.8297 11.6050   4
   8   1   0 49.5387 4.90560  12
   8   1   0 48.5634 5.17053  10
   8   1   0 51.4684 5.79888   5
   9  -1   0 66.6166 20.9150  11
  -9  -1   0 108.471 10.2062   1
   9  -1   0 99.9208 18.3543   4
  -9   1   0 98.1477 9.50329   1
   9   1   0 93.0188 18.5473   4
 -10  -1   0 -0.2425 3.40352   1
  10  -1   0 -0.4778 6.72666   4
  10   1   0 10.2595 13.4925   4
 -10   1   0 2.16599 3.63434   1
  11  -1   0 5.27295 10.4616   4
 -11  -1   0 3.04936 4.66161   1
 -11   1   0 5.49937 4.53420   1
  11   1   0 7.75447 15.3260   4
  12  -1   0 63.6334 15.4415   4
  12   1   0 40.4953 16.0371   4
   0  -2   0 12.9535 1.73761   2
   0   2   0 13.7107 2.66764   9
  -1  -2   0 1939.26 135.602   2
   1  -2   0 1948.55 135.625   2
  -1   2   0 1771.58 135.266  12
  -1   2   0 1814.25 135.965   9
   1   2   0 1784.58 138.351  11
  -1   2   0 1897.90 135.282  12
   1   2   0 1859.65 137.269   9
  -2  -2   0 154.720 12.1223   1
   2  -2   0 147.214 13.9450   4
   2  -2   0 172.071 11.9543   2
  -2   2   0 170.130 11.6864  12
  -2   2   0 160.579 11.6807  10
   2   2   0 162.624 12.3948   8
  -2   2   0 146.924 12.0091   1
   2   2   0 140.948 15.4217   7
   2   2   0 157.449 15.6885  11
   2   2   0 142.381 11.5167  12
   2   2   0 156.875 14.1062   9
   2   2   0 164.301 11.5297  12
   3  -2   0 23.5539 2.43391   2
   3  -2   0 30.6532 5.73086   4
  -3  -2   0 22.0985 2.99079   1
   3  -2   0 15.7607 5.91317  11
   3  -2   0 16.5958 3.06883   7
   3   2   0 20.9823 1.89728  10
   3   2   0 19.5150 3.85229   4
   3   2   0 15.2098 5.19493   7
  -3   2   0 22.3957 2.39855   1
   3   2   0 21.2527 2.74160   8
  -3   2   0 26.4865 2.26731  12
  -3   2   0 21.2022 2.08454  10
   3   2   0 15.4146 4.82894  11
   3   2   0 19.7047 1.92852  12
   3   2   0 21.5765 4.69909   9
   4  -2   0 -1.2954 4.05914  11
   4  -2   0 0.55335 1.72916   7
  -4  -2   0 0.10187 1.21440   1
   4  -2   0 1.07724 1.06198   2
   4  -2   0 -0.2473 2.81609   4
  -4   2   0 0.94598 1.38758   1
   4   2   0 -0.8147 2.85235   9
   4   2   0 0.92786 1.66642   8
   4   2   0 -0.4535 2.17355   4
   4   2   0 -1.7789 2.55639   7
  -4   2   0 -0.0825 0.93673  12
   4   2   0 -0.0036 2.86764  11
  -4   2   0 -0.1181 0.86304  10
   4   2   0 0.87406 0.85426  10
   4   2   0 0.45823 0.85841  12
   5  -2   0 58.0769 9.58659   4
   5  -2   0 46.7547 11.8530  11
  -5  -2   0 61.8479 5.65942   1
   5  -2   0 50.1517 7.62793   7
   5  -2   0 53.2337 4.60988   2
   5   2   0 50.3856 4.45473   5
  -5   2   0 46.3219 4.85124   3
   5   2   0 48.9472 4.36795  12
   5   2   0 47.2609 5.65887   8
  -5   2   0 50.8689 4.55709  12
   5   2   0 45.9838 10.0429   7
   5   2   0 53.7043 8.31229   9
   5   2   0 59.7642 7.73730   4
  -5   2   0 52.2094 4.96217   1
   5   2   0 43.6493 10.1657  11
   5   2   0 54.1963 4.50498  10
  -5   2   0 50.2496 4.57491  10
  -5   2   0 45.7630 4.42959   5
   6  -2   0 4.42698 8.53875  11
   6  -2   0 3.04471 5.61224   4
  -6  -2   0 5.46139 2.74272   1
   6  -2   0 2.44878 3.81267   7
   6  -2   0 7.09371 1.72725   2
  -6   2   0 4.85081 2.29959   1
   6   2   0 1.11485 5.17587   7
   6   2   0 3.30716 1.37402  12
   6   2   0 5.21952 1.57668  10
  -6   2   0 5.13790 1.88075   3
   6   2   0 -1.6086 7.59729  11
  -6   2   0 4.80835 1.44821   5
   6   2   0 3.92982 4.94536   4
  -6   2   0 8.51477 1.74909  10
   6   2   0 3.45850 1.67155   5
   7  -2   0 48.3611 16.0082  11
   7  -2   0 66.2923 13.0568   4
  -7  -2   0 69.9768 7.07422   1
  -7   2   0 56.7897 6.04616   1
   7   2   0 56.7934 5.49334  10
   7   2   0 61.5378 5.33608  12
   7   2   0 57.7167 11.2884   4
   7   2   0 67.4539 15.8132   7
   7   2   0 39.5748 18.6202  11
   7   2   0 61.1831 5.87785   5
  -7   2   0 53.7343 5.51957   3
  -8  -2   0 34.5178 5.78662   1
   8  -2   0 30.4632 10.1751   4
   8   2   0 23.6892 3.35159  12
  -8   2   0 36.5684 5.19226   1
   8   2   0 17.8153 9.73575   4
   8   2   0 22.8697 3.99169   5
   8   2   0 28.3740 13.4227   7
   8   2   0 27.2391 3.81920  10
  -9  -2   0 15.0592 4.82307   1
   9  -2   0 13.1658 8.32481   4
   9   2   0 -5.8846 9.41937   4
   9   2   0 9.33027 2.71791  10
   9   2   0 7.59312 2.44628  12
   9   2   0 7.80595 3.71489   5
  -9   2   0 12.7614 4.08431   1
   9   2   0 -3.8554 11.4580   7
 -10  -2   0 18.0090 5.74563   1
  10  -2   0 24.5491 10.8821   4
  10   2   0 18.7746 15.5775   4
 -10   2   0 19.2717 5.26948   1
  10   2   0 26.0327 5.98500   5
 -11  -2   0 1.52145 3.38388   1
  11  -2   0 9.21949 8.70717   4
  11   2   0 0.20312 16.3719   4
 -11   2   0 3.97407 4.59795   1
  12  -2   0 94.4760 15.4527   4
  12   2   0 63.9511 17.6058   4
   0  -3   0 1.83331 1.33430   2
   0   3   0 0.50132 1.87484   9
   1  -3   0 2.12355 1.40618   2
  -1  -3   0 1.25847 0.99440   2
  -1   3   0 1.22901 0.43823  12
  -1   3   0 0.59478 0.44662  12
   1   3   0 -2.6630 2.02661   9
  -1   3   0 0.98863 1.54449   9
   2  -3   0 101.543 7.95754   2
   2  -3   0 86.6366 9.92211   4
  -2  -3   0 90.8887 7.86825   2
   2   3   0 91.9593 12.0129   7
   2   3   0 98.4541 8.68464   8
   2   3   0 104.144 7.25355  12
   2   3   0 100.235 11.1550   9
  -2   3   0 98.0516 7.83258   9
  -2   3   0 90.1918 7.99880   1
   2   3   0 103.220 7.25800  12
  -2   3   0 101.382 7.50193  12
  -2   3   0 102.735 7.48422  10
   2   3   0 94.5283 12.0340  11
   3  -3   0 47.2272 4.28098   2
   3  -3   0 45.5913 6.95749   4
   3   3   0 44.5877 3.46265  10
  -3   3   0 53.3833 3.89048  12
   3   3   0 43.5891 8.62885  11
   3   3   0 43.1417 7.68976   9
  -3   3   0 41.8612 4.33022   1
   3   3   0 41.2498 4.56101   8
   3   3   0 46.1829 9.04274   7
   3   3   0 37.7350 3.53048  12
   3   3   0 37.9932 5.31663   4
  -3   3   0 47.9479 3.80848  10
   3   3   0 48.9650 3.57854  12
   4  -3   0 78.4953 9.94157   4
   4  -3   0 71.2598 6.16875   2
  -4  -3   0 72.7003 6.82171   1
  -4   3   0 67.4006 5.76668   5
  -4   3   0 79.0074 5.98233  10
   4   3   0 67.2667 9.82707   9
   4   3   0 65.5711 5.62032  10
   4   3   0 69.1553 5.65086  12
   4   3   0 77.7236 14.2961  11
  -4   3   0 79.4975 6.52159   1
   4   3   0 67.3911 8.09073   4
   4   3   0 61.3275 6.50039   8
   4   3   0 76.5905 11.5185   7
  -4   3   0 73.1302 5.87769  12
  -5  -3   0 31.7286 4.54714   1
   5  -3   0 27.0719 7.68932   4
   5  -3   0 22.3825 3.09957   2
   5  -3   0 33.5614 10.5377  11
  -5   3   0 18.9230 3.46907   3
   5   3   0 28.1782 2.73568  12
   5   3   0 21.3274 5.31731   4
  -5   3   0 23.9224 2.82211   5
   5   3   0 23.9140 2.54548   5
   5   3   0 20.1880 7.58750   7
   5   3   0 20.2058 8.78584  11
  -5   3   0 23.6514 2.99021  10
  -5   3   0 20.8591 2.88101  12
  -5   3   0 24.0036 3.54599   1
   5   3   0 30.6647 2.90373  10
   6  -3   0 79.5516 12.1944   4
   6  -3   0 68.1485 6.62027   2
  -6  -3   0 70.8713 7.74855   1
  -6   3   0 69.8667 6.52303  12
  -6   3   0 76.1664 6.46760   5
  -6   3   0 71.4912 6.57606  10
   6   3   0 78.1675 6.45064   5
   6   3   0 72.7924 6.29007  12
   6   3   0 100.459 22.4414  11
   6   3   0 81.1365 6.45510  10
   6   3   0 73.8657 14.9480   7
   6   3   0 66.7765 10.0121   4
  -6   3   0 77.0999 7.11833   1
  -6   3   0 72.1556 7.11969   3
   7  -3   0 14.7388 7.24481   4
  -7  -3   0 12.9005 3.90369   1
  -7   3   0 14.8526 3.23227   3
   7   3   0 11.9789 2.35426  10
   7   3   0 6.26024 6.40498   4
  -7   3   0 10.0059 3.22484   1
   7   3   0 16.3660 2.78886   5
  -7   3   0 16.2575 2.71084  10
  -7   3   0 11.8437 2.26132   5
   7   3   0 15.7198 9.76649   7
   7   3   0 8.39482 2.03778  12
  -9  -3   0 -0.8312 2.43938   1
   9  -3   0 -0.6640 5.08768   4
   9   3   0 -17.391 10.6278   4
   9   3   0 -1.4209 1.91950  12
   9   3   0 -1.3833 3.31710   5
  -9   3   0 0.57368 2.99008   1
   9   3   0 0.63579 2.27665  10
 -10  -3   0 2.61385 4.59233   1
  10  -3   0 8.35593 7.90607   4
  10   3   0 -15.630 15.2854   4
  10   3   0 2.46052 2.42620  12
  10   3   0 6.23686 3.04975  10
  10   3   0 6.68312 4.46718   5
 -10   3   0 0.87582 3.72437   1
  11  -3   0 14.7423 9.86973   4
 -11  -3   0 2.19015 4.87343   1
  11   3   0 8.29021 5.45254   5
  11   3   0 -7.9121 17.9434   4
 -11   3   0 -0.0264 4.30608   1
 -12  -3   0 50.1022 9.52719   1
 -12   3   0 46.1060 8.55034   1
   0  -4   0 71.7423 5.85922   2
   0   4   0 62.3409 8.15041   9
   0   4   0 63.6677 8.67309   7
  -1  -4   0 22.1581 2.76152   2
   1  -4   0 22.0571 2.84434   2
   1   4   0 17.7209 4.95348  11
  -1   4   0 17.2755 1.59220  12
   1   4   0 20.2852 5.08779   9
  -1   4   0 16.2077 3.45200   9
  -1   4   0 20.0380 1.65743  12
   1   4   0 14.6924 4.71970   7
   2  -4   0 44.1440 4.37752   2
  -2  -4   0 33.4275 3.99783   2
   2   4   0 32.0804 8.08360  11
  -2   4   0 38.2478 3.04315  10
  -2   4   0 32.3737 3.79724   1
   2   4   0 34.0730 2.67418  12
   2   4   0 32.4240 7.78325   7
   2   4   0 33.5179 2.68255  12
   2   4   0 38.0378 7.55383   9
   2   4   0 32.9214 4.67005   8
  -2   4   0 43.2967 3.86443   9
  -2   4   0 37.6674 3.10293  12
   3  -4   0 21.9777 3.21969   2
   3  -4   0 19.9103 5.64141   4
   3   4   0 21.3605 1.98188  12
   3   4   0 21.7769 6.82231  11
   3   4   0 28.4312 8.26505   7
   3   4   0 19.2733 4.19883   4
  -3   4   0 18.3949 2.30597  12
  -3   4   0 18.4819 3.14617   1
  -3   4   0 21.4927 2.37695  10
  -3   4   0 19.8185 2.08272   5
   3   4   0 20.5590 3.75818   8
   3   4   0 22.7003 1.72620  10
   4  -4   0 3.44437 1.89596   2
   4  -4   0 -0.7167 3.82048   4
  -4   4   0 2.48367 1.08090   5
   4   4   0 1.02298 0.83731  10
   4   4   0 0.70867 2.28790   4
   4   4   0 2.48427 0.96583  12
  -4   4   0 2.26523 1.21833  10
   4   4   0 5.82457 5.32171  11
   4   4   0 6.48506 5.47377   7
  -4   4   0 0.85429 1.14653  12
  -4   4   0 1.11968 1.73629   1
   5  -4   0 41.3601 9.49595   4
   5  -4   0 37.9119 4.48220   2
  -5   4   0 40.5992 4.08493  12
   5   4   0 41.9406 3.64462  10
   5   4   0 40.5939 11.8345  11
  -5   4   0 33.5609 3.68953   5
  -5   4   0 39.3541 3.89345  10
   5   4   0 33.0525 3.29608   5
   5   4   0 48.6451 12.3607   7
  -5   4   0 34.3211 4.69275   1
   5   4   0 33.4826 3.54640  12
  -5   4   0 37.4764 5.17354   3
   5   4   0 36.7870 7.21250   4
   6  -4   0 38.2669 4.96974   2
   6  -4   0 44.4985 10.6132   4
  -6   4   0 44.2140 5.81816   3
  -6   4   0 40.1505 5.52273   1
   6   4   0 48.3405 4.29689  10
  -6   4   0 39.5496 4.60207  10
  -6   4   0 36.0851 4.40937  12
   6   4   0 36.6338 4.17453  12
   6   4   0 39.3723 14.5973  11
   6   4   0 48.0658 4.21845   5
   6   4   0 34.8315 7.70438   4
   6   4   0 59.0075 14.5787   7
  -6   4   0 43.5592 4.30064   5
   7  -4   0 45.8009 11.3203   4
  -7   4   0 43.1126 5.94496   1
   7   4   0 40.0295 4.43214   5
   7   4   0 44.0419 13.2991   7
  -7   4   0 45.1808 4.94148  10
  -7   4   0 34.6675 5.44312   3
   7   4   0 50.4964 22.8422  11
   7   4   0 28.8918 8.45857   4
   7   4   0 30.5738 3.99864  12
  -7   4   0 40.9951 4.53271   5
   7   4   0 37.1185 4.34352  10
   8  -4   0 1.49436 5.66784   4
  -8   4   0 4.89781 2.50202  12
   8   4   0 -0.2681 2.02300  10
   8   4   0 2.06524 1.83463  12
  -8   4   0 6.11540 2.89022   3
  -8   4   0 0.98038 2.04135  10
  -8   4   0 2.47884 1.74757   5
   8   4   0 1.84635 2.60535   5
  -8   4   0 0.85946 2.83347   1
   8   4   0 -14.322 6.11985   4
   9  -4   0 -0.6208 5.24054   4
   9   4   0 -3.7251 3.30850   5
   9   4   0 -2.1062 2.24033  10
   9   4   0 -2.0497 1.92318  12
  -9   4   0 -0.4081 3.41741   1
  10  -4   0 11.4327 11.1682   4
  10   4   0 0.35340 2.48378  12
  10   4   0 1.02242 2.76048  10
  10   4   0 1.08092 4.52956   5
 -10   4   0 5.17564 4.36368   1
  11  -4   0 30.2890 13.9601   4
 -11   4   0 -0.2453 4.17514   1
  11   4   0 8.54780 5.24452   5
   0  -5   0 0.22928 1.92074   2
   0   5   0 0.37046 0.26914  12
   0   5   0 -0.0133 0.25700  12
   1  -5   0 25.2563 4.09284   2
  -1  -5   0 19.5344 3.91311   2
   1   5   0 34.2159 7.22575   7
  -1   5   0 41.7501 6.45168   7
   1   5   0 51.4868 10.5736  11
  -2  -5   0 8.59137 2.07609   2
   2  -5   0 7.52280 2.46223   2
   2   5   0 6.29096 0.70027  12
   2   5   0 13.0674 5.36730  11
  -2   5   0 5.85404 1.10527  10
  -2   5   0 6.10675 2.16232   1
   2   5   0 10.3178 3.16877   8
   2   5   0 13.4062 6.04904   7
   2   5   0 6.38939 0.69301  12
  -2   5   0 4.47272 1.12142  12
   3  -5   0 13.7628 3.14249   2
   3   5   0 26.6610 9.00290   7
  -3   5   0 12.8484 1.97235  10
  -3   5   0 15.7712 2.07987  12
  -3   5   0 14.5859 1.71510   5
  -3   5   0 14.4114 2.99295   1
   3   5   0 16.4893 1.62934  12
   4  -5   0 23.6915 7.30313   4
   4  -5   0 22.1312 3.80748   2
  -4   5   0 24.6539 3.01718  12
   4   5   0 26.0992 2.55492  12
  -4   5   0 25.0878 2.79955   5
  -4   5   0 28.8360 4.16220   1
   4   5   0 23.6044 2.38975  10
  -4   5   0 25.7561 3.06169  10
   5  -5   0 10.6844 2.96009   2
   7  -5   0 3.64009 7.25327   4
  -7   5   0 1.19592 2.43093   3
   7   5   0 -2.7848 1.78014   5
   7   5   0 17.9665 14.5229  11
  -7   5   0 -2.6005 2.22228   1
  -7   5   0 -0.4755 1.51174   5
  -7   5   0 2.29352 2.08446  10
   7   5   0 -0.5580 1.49034  12
   7   5   0 1.29364 1.73260  10
   8  -5   0 0.68005 9.04428   4
  -8   5   0 -0.0649 2.94007   1
   8   5   0 -0.3438 2.08680  10
   8   5   0 -1.6764 1.70608  12
  -8   5   0 0.82766 2.34938  10
  -8   5   0 -0.3227 1.62956   5
   8   5   0 -2.6958 2.37894   5
  -8   5   0 0.80674 2.09507  12
   9  -5   0 11.9731 12.5699   4
   9   5   0 0.76578 2.25927  12
  -9   5   0 -2.1694 3.21356   1
   9   5   0 2.98283 2.70314  10
   9   5   0 -0.9943 3.63690   5
 -10   5   0 53.9390 8.06496   1
  10   5   0 40.3892 5.98443  10
  10   5   0 49.1566 7.37367   5
  11   5   0 24.9107 5.98513   5
  11   5   0 19.0971 4.83494  10
 -11   5   0 26.1242 10.7622   1
  12   5   0 11.4180 5.75204   5
   0  -6   0 111.549 9.01895   2
   0   6   0 94.5399 7.36016  12
   1  -6   0 1.43783 2.22341   2
  -1  -6   0 -2.0209 1.88205   2
   1   6   0 10.0222 2.75808   8
   2  -6   0 274.334 21.9033   2
  -2   6   0 272.886 20.6614  12
   2   6   0 309.648 28.7035   7
   2   6   0 265.110 20.2900  12
  -2   6   0 269.386 21.8126   1
  -2   6   0 277.939 20.6697  10
   3  -6   0 47.1886 5.79317   2
   3   6   0 39.7235 3.08526  10
   3   6   0 37.6250 3.29861  12
  -3   6   0 37.7450 5.18913   1
  -3   6   0 42.8498 3.86153  10
  -3   6   0 35.7739 5.76156   3
  -3   6   0 39.6079 3.79751  12
  -3   6   0 42.9296 3.57678   5
   4  -6   0 5.62503 2.74578   2
  -4   6   0 9.03559 1.91796  10
  -4   6   0 8.95127 1.86453  12
  -4   6   0 9.72660 3.42514   3
  -4   6   0 7.25423 2.69667   1
  -4   6   0 3.57969 1.42719   5
   4   6   0 8.42482 1.35236  12
   4   6   0 8.02855 1.23834  10
   5  -6   0 1.06489 2.51860   2
  -5   6   0 0.56087 1.48308  10
   5   6   0 1.17016 1.13292  12
  -5   6   0 2.38129 2.25648   3
  -5   6   0 3.30637 1.64414  12
  -5   6   0 1.18524 2.21637   1
   6   6   0 -0.1563 1.22831   5
   6   6   0 -0.2162 1.29177  12
  -6   6   0 -0.6475 2.34234   1
  -6   6   0 -0.3735 1.45864   5
  -6   6   0 -1.3323 1.69865  10
   6   6   0 -0.7428 1.28670  10
   7  -6   0 16.7060 12.2790   4
   7   6   0 3.68708 1.99928  10
  -7   6   0 2.43397 2.48674  10
  -7   6   0 6.16569 3.31547   1
   7   6   0 -1.4577 1.51146  12
  -7   6   0 5.20433 2.39362   5
   7   6   0 2.16290 2.14331   5
   8  -6   0 136.104 24.9257   4
  -8   6   0 64.4412 9.23720   1
   8   6   0 71.1676 7.39008  12
  -8   6   0 106.031 9.12208  12
  -8   6   0 74.7789 7.70492   5
  -8   6   0 78.9478 8.20570  10
   8   6   0 98.3735 8.51379   5
   8   6   0 71.0505 7.67682  10
   9  -6   0 217.983 27.2476   4
   9   6   0 156.306 14.6817  10
  -9   6   0 158.315 15.9893   1
  -9   6   0 180.029 14.8087   5
   9   6   0 187.878 15.6777   5
  11   6   0 21.3851 5.82427   5
   0  -7   0 -0.1390 2.41536   2
   0   7   0 -0.3030 0.56607  12
   0   7   0 1.65766 2.54834   3
  -1  -7   0 53.3242 6.65406   2
   1  -7   0 61.7441 7.18814   2
   1   7   0 48.7685 6.88966   3
  -1   7   0 52.7343 4.43919  12
  -1   7   0 44.9698 6.99771   3
  -1   7   0 54.7392 4.41729  10
   1   7   0 53.2608 4.13488  12
  -1   7   0 56.9254 6.18638   1
   2  -7   0 6.25414 3.04163   2
   2   7   0 3.34535 0.63827  12
  -2   7   0 0.68035 2.80312   3
  -2   7   0 4.14063 2.60850   1
  -2   7   0 2.79061 1.09488  10
  -2   7   0 1.56420 1.07459  12
   3  -7   0 74.6329 8.29387   2
   3   7   0 60.3167 5.18928  12
  -3   7   0 69.6397 5.89115  10
  -3   7   0 63.1248 7.10501   1
   3   7   0 68.7073 5.13914  10
  -3   7   0 66.2705 5.59108   5
  -3   7   0 68.0575 5.85703  12
  -5   7   0 116.574 9.62674  10
  -5   7   0 102.824 10.4766   1
  -5   7   0 111.715 9.33236   5
   5   7   0 116.985 8.59122   5
   5   7   0 101.893 8.72280  12
  -5   7   0 103.139 9.38712  12
   5   7   0 107.910 8.86682  10
   6   7   0 9.79108 2.07617  12
   6   7   0 9.64356 2.29826  10
  -6   7   0 12.9273 2.98164  10
  -6   7   0 8.05883 3.89070   1
  -6   7   0 14.2484 2.68884   5
   6   7   0 13.0809 2.25011   5
   7   7   0 96.5086 8.93275  10
  -7   7   0 90.1526 10.6104   1
   7   7   0 108.203 9.12407   5
  -7   7   0 102.686 9.57613  10
   7   7   0 109.464 9.66509  12
  -7   7   0 101.905 9.50520  12
   8   7   0 -0.5231 2.01442  10
   8   7   0 0.72921 3.11866   5
  -8   7   0 -0.7652 3.61162   1
  -8   7   0 2.38621 2.95762  10
  -8   7   0 -0.8099 2.10502   5
  -9   7   0 6.87081 2.95051   5
   9   7   0 -0.8437 2.43948  10
   9   7   0 5.33609 4.09336   5
  -9   7   0 2.37153 5.05673   1
  10   7   0 4.40782 4.77503   5
  11   7   0 -1.1535 4.83372   5
   0   8   0 9.58316 1.35795  12
   0   8   0 13.0848 3.70989   1
   0   8   0 8.66655 1.32247  10
   1  -8   0 -3.1751 3.01454   2
   1   8   0 0.02552 0.54686  10
  -1   8   0 0.32001 0.91319  10
  -1   8   0 2.11678 2.92142   1
   1   8   0 0.69361 0.54323  12
  -1   8   0 1.10985 0.99396  12
   2  -8   0 0.49600 3.44564   2
  -2   8   0 0.68364 1.16236  12
   2   8   0 -0.9015 0.98451  10
   2   8   0 0.06390 0.49305  12
  -2   8   0 0.33614 1.14618  10
  -2   8   0 0.75539 0.88618   5
  -2   8   0 -1.2927 2.47898   1
  -3   8   0 0.99760 2.86736   1
   3   8   0 0.52978 0.87225  10
  -3   8   0 -0.0087 1.37410  12
  -3   8   0 2.39002 1.23134   5
  -3   8   0 1.53992 1.42546  10
   3   8   0 1.92271 0.77148  12
   4   8   0 12.7108 1.79883  12
  -4   8   0 16.4233 4.52472   1
  -4   8   0 16.2168 2.87449  10
   4   8   0 16.7900 2.16528  10
  -4   8   0 20.0741 2.84407   5
   5   8   0 2.88170 1.14146   5
   5   8   0 -0.5005 1.34978  10
  -5   8   0 -0.1254 1.65700   5
   5   8   0 -1.0924 1.02224  12
  -5   8   0 0.18806 1.96667  10
  -6   8   0 43.9707 5.26679  10
  -6   8   0 33.9030 4.48522   5
   6   8   0 28.8874 3.69127   5
   6   8   0 24.1648 3.69507  10
  -7   8   0 66.2259 6.57878   5
  -7   8   0 61.3348 7.05366  10
   7   8   0 46.1745 5.91384  10
   7   8   0 66.8801 6.57360   5
   8   8   0 11.5489 3.98121   5
  -8   8   0 19.0919 3.80535   5
   9   8   0 7.43972 4.32723   5
  -9   8   0 17.6069 3.75490   5
  10   8   0 -4.1371 4.04359   5
   0   9   0 0.03452 0.93739  10
   1   9   0 10.2622 1.46354  10
  -1   9   0 9.84123 1.86912  10
  -2   9   0 0.13093 1.14464   5
  -2   9   0 2.16643 1.54466  10
  -3   9   0 0.14048 1.54319  10
   3   9   0 -4.5815 0.90232  10
  -3   9   0 3.21434 1.61110   5
  -4   9   0 18.5990 2.91320   5
  -4   9   0 10.6416 2.57111  10
   4   9   0 5.91254 1.77344  10
   5   9   0 35.0931 3.68723   5
  -5   9   0 45.3368 4.85749   5
  -5   9   0 35.4716 4.74105  10
   5   9   0 21.0822 3.35876  10
   6   9   0 -3.3582 1.88431   5
  -6   9   0 0.01782 2.18092   5
   7   9   0 -6.8557 2.27284   5
  -7   9   0 -0.4091 2.34307   5
  -8   9   0 0.65354 2.52877   5
   8   9   0 -6.1741 2.85125   5
   0  10   0 0.50178 1.26714  10
  -2  10   0 13.4013 2.35834   5
  -3  10   0 0.69616 1.68031   5
  -4  10   0 22.7625 3.52931   5
  -5  10   0 -0.6476 2.22125   5
  -6  10   0 3.85889 2.39475   5
  -2  11   0 2.10420 1.99526   5
 -11   0   1 214.133 19.8347   1
  11   0  -1 229.050 27.6889   4
 -10   0   1 0.57451 3.32837   1
  10   0  -1 6.19147 9.97074   4
   9   0  -1 8.55455 7.17970   4
  -9   0   1 4.63269 2.65686   1
   9   0  -1 12.9664 14.0289  11
   9   0  -1 -0.3057 9.68818   7
   8   0  -1 -5.7788 12.0812  11
  -8   0   1 1.75366 2.04844   1
   8   0  -1 6.37515 7.41293   4
   8   0  -1 -5.2228 8.66933   7
   7   0  -1 79.7460 8.17513   9
   7   0  -1 59.1659 12.4333   4
   7   0  -1 40.9495 16.1199  11
  -7   0   1 71.4687 7.09996   1
  -6   0   1 -0.1345 1.86545   1
   6   0  -1 1.30838 4.09928   4
   6   0  -1 -0.8502 7.10474  11
   6   0  -1 7.76526 3.02467   9
  -6   0   1 0.15267 0.89980   3
   6   0  -1 -4.1874 5.53254   7
   6   0  -1 -0.0217 1.12918  12
   5   0  -1 669.268 47.9037  10
   5   0  -1 674.245 47.7866  12
  -5   0   1 707.307 47.7171   3
   5   0  -1 564.583 53.2971   7
  -5   0   1 699.976 48.4507   1
   5   0  -1 567.084 51.3023   4
  -4   0   1 0.27597 1.08486   1
  -4   0   1 -0.7584 0.75878   3
   4   0  -1 4.84029 4.58068   7
   4   0  -1 -0.0684 0.98386  12
   4   0  -1 -0.8645 1.09820  10
   4   0  -1 3.51800 5.68258  11
   4   0  -1 2.38642 4.61163   4
  -4   0   1 1.69550 0.89243  12
  -3   0   1 9999.99 668.274   3
  -3   0   1 8473.95 666.847   1
  -3   0   1 8409.69 666.561  12
   3   0  -1 9608.40 666.608  12
   3   0  -1 9347.74 676.137   7
   2   0  -1 -0.3537 2.03210   7
  -2   0   1 0.28983 0.47301   3
  -2   0   1 -0.1085 0.53065  12
   2   0  -1 -0.4034 0.48617   3
  -2   0   1 -0.0019 1.27478   8
   2   0  -1 0.26892 2.57053  11
   2   0  -1 -0.5969 0.55783  12
  -1   0   1 1347.68 113.300  11
  -1   0   1 1714.71 113.355   7
   1   0   1 2492.56 181.143   9
  -1   0  -1 2410.87 182.221  11
  -1   0  -1 2728.02 181.175   8
  -1   0  -1 2293.21 180.540   3
   2   0   1 0.50797 1.50374   8
   2   0   1 -0.2517 1.00597   7
   2   0   1 0.04131 0.53621  12
   2   0   1 -0.2561 1.59353  11
  -2   0  -1 0.40359 1.19546   9
   2   0   1 -0.4952 1.04985   9
   3   0   1 29.7725 4.31310   8
  -3   0  -1 13.5548 1.77298  12
   3   0   1 14.6724 1.79835  12
   3   0   1 16.7965 3.42184   9
   3   0   1 25.9540 5.10075   4
   3   0   1 8.97937 3.61461   7
  -3   0  -1 17.7669 2.19678   1
   4   0   1 -0.9761 0.96291  10
   4   0   1 4.99180 4.75377  11
   4   0   1 3.74213 2.90833   8
  -4   0  -1 -0.3216 1.36856   1
   4   0   1 0.03762 0.92219  12
   4   0   1 3.50332 4.30796   4
   4   0   1 -2.3265 1.87927   7
   4   0   1 0.80952 2.22236   9
   5   0   1 200.521 15.4822  10
   5   0   1 203.886 17.8823   9
   5   0   1 200.468 19.0717   4
  -5   0  -1 194.829 15.1999   3
   5   0   1 197.078 17.2926   8
   5   0   1 185.894 15.3678  12
  -5   0  -1 215.428 16.0121   1
   5   0   1 229.350 20.3625   7
   5   0   1 207.464 26.3657  11
   6   0   1 2.25413 1.45286  10
   6   0   1 1.39540 1.26567  12
   6   0   1 6.03551 2.87919   9
   6   0   1 2.78687 2.85842   8
   6   0   1 3.06434 5.84181   4
   6   0   1 0.04037 7.10596  11
   6   0   1 -1.3897 3.45177   7
  -6   0  -1 -0.6680 1.30573   1
   7   0   1 13.6555 7.14721   7
  -7   0  -1 34.2847 4.70396   1
   7   0   1 29.0446 9.78095   4
   7   0   1 7.44970 12.1013  11
  -8   0  -1 -0.1567 2.37708   1
   8   0   1 -2.5034 7.28446   7
   8   0   1 2.25660 7.59268   4
   8   0   1 -12.532 12.8176  11
   9   0   1 -12.033 16.2818  11
  -9   0  -1 2.90511 3.17740   1
   9   0   1 2.22833 9.05278   4
  10   0   1 1.16669 11.6823   4
 -10   0  -1 -0.3140 3.19926   1
  11   0   1 7.50334 16.1346   4
 -11   0  -1 -0.8439 3.46358   1
  12   0   1 21.8985 15.0629   4
 -12   0  -1 -5.7098 3.91668   1
  12  -1  -1 96.2620 16.5836   4
  12   1  -1 112.353 15.9095   4
 -11  -1   1 27.2812 7.43575   1
  11  -1  -1 67.7245 18.0609   4
  11   1  -1 72.9072 19.4191   4
 -11   1   1 46.2704 7.72839   1
  10  -1  -1 2.21663 8.16939   4
 -10  -1   1 0.65508 3.66836   1
  10   1  -1 4.06697 11.2680   4
 -10   1   1 -1.6420 3.24053   1
  -9  -1   1 6.08695 3.00928   1
   9  -1  -1 7.95985 7.84962   4
  -9   1   1 8.21045 3.63103   1
   9   1  -1 -7.5141 10.0696   7
   9   1  -1 8.62253 9.09567   4
   9   1  -1 -12.261 14.7723  11
  -8  -1   1 30.0661 5.07558   1
   8  -1  -1 21.7599 14.0240  11
   8  -1  -1 26.7023 9.63049   4
   8   1  -1 7.85557 12.7842   7
   8   1  -1 30.5614 9.25646   4
   8   1  -1 28.9400 3.74202  10
   8   1  -1 1.06121 16.3629  11
  -8   1   1 27.4776 4.52114   1
   7  -1  -1 15.5117 12.0840  11
  -7  -1   1 17.5576 3.76028   1
   7  -1  -1 18.5552 8.13600   4
   7  -1  -1 10.2348 7.79193   7
   7   1  -1 15.8635 3.28636   5
   7   1  -1 18.4133 2.78610  10
   7   1  -1 16.2602 2.48738  12
  -7   1   1 26.4991 4.10432   1
   7   1  -1 9.70135 9.01200   7
   7   1  -1 2.50530 12.4508  11
   7   1  -1 11.9498 7.48370   4
   6  -1  -1 41.5227 12.9742  11
   6  -1  -1 62.9132 10.7235   4
   6  -1  -1 61.8811 6.76813   9
  -6  -1   1 59.4188 6.04781   1
  -6   1   1 57.7658 5.12933   3
   6   1  -1 57.2586 5.14710  10
   6   1  -1 51.1955 4.93873  12
   6   1  -1 50.7500 11.9431   7
   6   1  -1 51.3835 10.1668   4
   6   1  -1 55.8934 5.53765   5
   6   1  -1 33.2034 13.1598  11
   6   1  -1 68.8749 8.71516   9
  -6   1   1 67.6200 5.98272   1
   5  -1  -1 44.8836 9.94635   7
  -5  -1   1 54.0342 4.81943   3
   5  -1  -1 73.5946 10.2903   4
   5  -1  -1 69.6696 6.90047   9
   5  -1  -1 72.0991 17.2400  11
  -5  -1   1 69.2916 6.16993   1
   5   1  -1 65.3326 5.36266  10
   5   1  -1 40.6628 11.0635  11
  -5   1   1 64.3618 5.29229  12
  -5   1   1 67.0240 5.90138   1
   5   1  -1 67.4488 5.26556  12
  -5   1   1 77.6947 5.56509   3
   5   1  -1 63.0304 11.7410   7
   5   1  -1 59.7247 9.02995   4
   4  -1  -1 1038.64 84.0875  12
   4  -1  -1 1109.98 92.8329  11
   4  -1  -1 1222.23 87.7214   4
  -4  -1   1 1139.09 84.4473   1
  -4   1   1 1132.66 83.9369  12
  -4   1   1 1195.04 84.1566   3
  -4   1   1 1184.64 84.3101   1
   4   1  -1 1239.09 83.9850  10
   4   1  -1 1241.99 89.7563   7
   4   1  -1 1085.37 86.3525   4
  -4   1   1 1101.53 83.9669  10
   4   1  -1 1051.10 84.4742   8
   4   1  -1 1184.76 83.8877  12
   4   1  -1 1139.23 91.2234  11
   3  -1  -1 1740.31 123.642   4
   3  -1  -1 1704.06 128.108  11
  -3  -1   1 1563.79 121.213   1
  -3   1   1 1591.92 121.039   3
   3   1  -1 1897.38 125.720   7
   3   1  -1 1664.82 120.840  10
  -3   1   1 1647.57 120.881  10
   3   1  -1 1653.95 122.603   4
  -3   1   1 1569.52 121.057   1
   3   1  -1 1496.30 120.679   3
   3   1  -1 1562.63 121.159   8
   3   1  -1 1802.74 120.821  12
   2  -1  -1 293.509 25.7556  11
  -2  -1   1 256.894 20.9747   8
  -2  -1   1 277.685 20.9193   3
   2  -1  -1 328.534 23.3499   7
  -2   1   1 287.312 20.9326  12
   2   1  -1 318.935 24.4330   7
   2   1  -1 248.754 20.8593   3
   2   1  -1 291.340 24.2874  11
  -2   1   1 283.361 21.1680   3
   2   1  -1 292.076 21.0329   8
   2   1  -1 259.567 20.8639  12
   1  -1  -1 1101.82 83.4966   7
  -1  -1   1 1056.31 85.7239   7
  -1  -1   1 1054.46 83.7756  11
   1  -1  -1 1180.43 82.6898   9
  -1  -1   1 1175.82 82.3536   3
  -1   1   1 1177.07 82.6491   9
  -1   1   1 1136.44 82.4660   3
   1   1  -1 1310.78 84.7199   7
   1   1  -1 1118.85 82.1868  12
  -1   1   1 980.298 83.3671   7
  -1   1   1 1086.29 82.2070  12
   1   1  -1 1033.84 82.3024   3
   1   1  -1 1233.17 83.9720  11
   0  -1   1 33.9164 3.62279   7
   0  -1  -1 37.3293 3.46820   9
   0  -1   1 32.3420 2.73443   2
   0  -1  -1 32.8311 2.71873   2
   0   1  -1 28.9229 3.04525   8
   0   1  -1 38.3302 3.76726   7
   0   1   1 36.5146 3.38748   9
   0   1   1 34.0259 2.77244   3
   0   1  -1 32.2157 2.56100  12
  -1  -1  -1 -1.1246 0.49948   2
   1  -1   1 -0.0165 1.50348   8
  -1  -1  -1 -0.6577 1.04885   8
   1  -1   1 -0.6577 0.56922   2
  -1  -1  -1 -1.3445 1.23275   9
   1  -1   1 -2.5073 1.32246  11
   1   1   1 -0.3107 0.48305   3
  -1   1  -1 -3.4843 1.46550  11
   1   1   1 0.27271 1.42276   9
   1   1   1 -1.8563 0.83254   8
   1   1   1 -1.8520 1.12003  11
  -1   1  -1 -0.7018 0.46702  12
  -1   1  -1 0.03975 0.70148   9
   1   1   1 -0.5630 0.28031  12
   2  -1   1 7.31395 3.52874  11
   2  -1   1 8.68175 2.47903   8
   2  -1   1 6.76940 0.97012   2
   2  -1   1 5.83268 1.24211   9
   2  -1   1 10.9501 2.28136   7
   2   1   1 8.00783 0.89843  12
  -2   1  -1 6.58164 1.26813   9
  -2   1  -1 6.64007 0.99707  12
   2   1   1 6.78094 2.50225   9
   2   1   1 6.30144 0.60601   3
   2   1   1 10.6457 1.98907   8
   2   1   1 5.99533 2.62132  11
   3  -1   1 2055.79 158.053  12
   3  -1   1 2247.30 159.802   8
   3  -1   1 2380.37 160.164   7
  -3  -1  -1 2084.06 158.393   1
   3  -1   1 2109.36 157.970   2
   3  -1   1 2221.63 158.692   9
   3   1   1 2120.39 158.037  10
   3   1   1 1966.68 161.431   7
  -3   1  -1 2142.11 158.367   1
  -3   1  -1 2168.07 158.082  12
   3   1   1 2186.66 160.320   9
   3   1   1 2076.69 158.977   8
   3   1   1 2216.43 159.949   4
   3   1   1 2168.42 158.010  12
   3   1   1 2384.12 163.484  11
   4  -1   1 1207.18 88.6038   8
   4  -1   1 1186.65 89.6262   7
   4  -1   1 1160.84 86.5684  12
   4  -1   1 1157.83 87.5418   9
   4  -1   1 1117.89 86.4189   2
  -4  -1  -1 1109.19 87.0022   1
   4   1   1 1163.83 89.2914   9
  -4   1  -1 1130.34 86.9541   1
   4   1   1 1129.33 87.7504   8
   4   1   1 1259.47 89.2582   4
   4   1   1 1211.30 91.3483   7
  -4   1  -1 1182.60 86.6101  12
   4   1   1 1233.93 86.6038  10
  -4   1  -1 1109.82 86.6326  10
   4   1   1 1260.51 86.5629  12
   4   1   1 1332.63 94.0037  11
   5  -1   1 107.843 10.3890   8
   5  -1   1 102.991 9.27066   9
   5  -1   1 81.7297 11.6082   7
   5  -1   1 97.1739 7.58687   2
  -5  -1  -1 97.0014 8.50894   1
   5  -1   1 95.8621 12.8121   4
   5  -1   1 85.6255 18.6818  11
   5   1   1 103.029 12.8346   7
   5   1   1 94.0835 7.85223  10
   5   1   1 96.0556 7.76610  12
   5   1   1 94.1849 10.9773   9
  -5   1  -1 90.4372 8.74106  10
  -5   1  -1 104.058 8.47172   1
   5   1   1 111.365 16.8363  11
   5   1   1 110.594 11.4925   4
   5   1   1 100.944 7.93069   5
  -5   1  -1 103.125 7.88785  12
   5   1   1 90.0077 9.35615   8
   6  -1   1 243.960 25.7716   4
   6  -1   1 220.502 25.1888   7
   6  -1   1 260.458 22.0424   9
   6  -1   1 226.097 34.8542  11
  -6  -1  -1 306.120 21.5141   1
   6   1   1 295.501 25.2753   4
   6   1   1 282.519 33.4693  11
  -6   1  -1 257.545 20.5031   3
   6   1   1 231.523 21.9877   8
   6   1   1 269.222 24.1097   9
   6   1   1 317.861 20.6853   5
   6   1   1 308.487 27.8403   7
  -6   1  -1 296.623 21.3386   1
   6   1   1 286.613 20.4720  12
   6   1   1 275.249 20.5444  10
   7  -1   1 60.8006 19.3104  11
   7  -1   1 107.541 14.2582   4
  -7  -1  -1 113.435 9.31660   1
   7   1   1 71.0922 19.2772  11
   7   1   1 106.427 14.3974   4
   7   1   1 103.188 16.4960   7
   7   1   1 93.2689 7.85175  12
  -7   1  -1 117.211 9.24597   1
   7   1   1 109.183 8.49669   5
   7   1   1 77.7329 9.52995   8
   7   1   1 92.1191 7.97563  10
   8  -1   1 50.4996 22.5893  11
  -8  -1  -1 61.4510 6.40245   1
   8  -1   1 50.5123 12.8707   4
   8   1   1 54.2595 5.35729  10
  -8   1  -1 58.5454 6.19605   1
   8   1   1 43.6966 13.5302   7
   8   1   1 42.2674 12.2275   4
   8   1   1 52.5090 5.31745  12
   8   1   1 53.1043 6.01778   5
   9  -1   1 3.14444 14.0407  11
   9  -1   1 4.07641 8.57474   4
  -9  -1  -1 3.05686 3.19695   1
  -9   1  -1 1.93137 2.97697   1
   9   1   1 -2.7486 9.56645   4
 -10  -1  -1 3.62118 3.87663   1
  10  -1   1 4.61690 9.77497   4
  10   1   1 8.00681 14.6448   4
 -10   1  -1 -4.5407 2.84104   1
  11  -1   1 -0.0701 11.9762   4
 -11  -1  -1 8.07233 5.44664   1
  11   1   1 7.08538 18.5946   4
 -11   1  -1 2.39438 3.96074   1
  12  -1   1 16.2393 12.6227   4
 -12  -1  -1 7.65328 6.04945   1
  12   1   1 29.5603 17.5876   4
 -12   1  -1 8.72889 5.23656   1
  12  -2  -1 93.0265 15.1291   4
 -11  -2   1 10.0537 5.42530   1
  11  -2  -1 25.5924 11.4877   4
  11   2  -1 23.8427 14.7796   4
 -11   2   1 4.12841 4.68203   1
 -10  -2   1 39.2095 7.67416   1
  10  -2  -1 54.2696 15.1786   4
 -10   2   1 46.6609 7.59176   1
  10   2  -1 41.9468 15.5554   4
  -8  -2   1 38.9433 6.08546   1
   8  -2  -1 40.8484 10.9047   4
   8   2  -1 10.4875 12.6193   7
   8   2  -1 16.1263 9.39832   4
   8   2  -1 37.2485 5.00590   5
  -8   2   1 37.6531 5.48594   1
   8   2  -1 36.4365 3.96293  12
   8   2  -1 31.4134 4.04098  10
   7  -2  -1 2.48616 4.48666   4
   7  -2  -1 6.52086 8.85543  11
  -7  -2   1 0.14096 1.89353   1
   7   2  -1 -0.4992 1.30509  12
   7   2  -1 1.17465 2.19732   5
   7   2  -1 -3.9378 5.72293   4
   7   2  -1 -0.6924 1.45030  10
  -7   2   1 2.41976 1.72106   3
   7   2  -1 -6.4870 7.32038   7
  -7   2   1 2.80759 2.30002   1
   6  -2  -1 -0.0647 4.71168   4
   6  -2  -1 2.21924 3.79517   7
   6  -2  -1 0.05209 1.39456   2
   6  -2  -1 1.05282 6.49418  11
  -6  -2   1 0.86785 1.87307   1
   6   2  -1 -3.2545 8.54994  11
  -6   2   1 2.32024 1.38181  12
   6   2  -1 1.56494 1.24295  12
   6   2  -1 1.35651 1.73073   5
  -6   2   1 1.26476 1.23608   5
   6   2  -1 -1.7695 5.57080   7
   6   2  -1 2.18705 1.53066  10
  -6   2   1 1.58253 1.44375  10
  -6   2   1 1.62994 1.96997   1
  -6   2   1 2.50159 1.65266   3
   6   2  -1 -1.0200 4.45937   4
   5  -2  -1 -0.0340 1.28849   2
   5  -2  -1 1.12169 3.24987   4
   5  -2  -1 0.98482 0.88699   9
   5  -2  -1 0.76748 5.14099  11
   5  -2  -1 0.40173 2.67307   7
  -5  -2   1 0.69708 2.02024   1
   5  -2  -1 2.97286 0.88224   9
  -5   2   1 1.09902 1.09357  10
   5   2  -1 1.12832 1.37697   5
   5   2  -1 1.10016 3.55353   4
   5   2  -1 1.30636 1.68974   8
  -5   2   1 0.54774 1.62063   1
  -5   2   1 0.63060 1.43515   3
   5   2  -1 -0.3841 1.10913  10
   5   2  -1 -0.7381 4.25277   7
   5   2  -1 0.65914 1.02341  12
   5   2  -1 0.38312 2.48283   9
   5   2  -1 -1.4943 4.47765  11
  -5   2   1 0.14148 0.98562   5
   4  -2  -1 326.690 26.9536   7
  -4  -2   1 295.402 24.5288   1
   4  -2  -1 352.257 28.1701   4
   4  -2  -1 368.676 34.4576  11
   4  -2  -1 312.871 24.0642   2
  -4   2   1 326.642 23.9577  12
  -4   2   1 297.636 24.3137   3
   4   2  -1 350.130 31.1672  11
  -4   2   1 294.098 24.2460   1
   4   2  -1 316.198 23.8655  10
   4   2  -1 314.063 23.8223  12
  -4   2   1 308.107 23.9682  10
   4   2  -1 307.656 26.0351   4
   4   2  -1 351.223 30.3394   7
   3  -2  -1 1403.68 102.851   4
   3  -2  -1 1507.13 107.827  11
   3  -2  -1 1285.30 101.735   7
   3  -2  -1 1383.40 99.8804   2
  -3  -2   1 1319.74 100.237   1
  -3   2   1 1370.54 99.7170  10
  -3   2   1 1291.81 99.9393   1
  -3   2   1 1396.58 99.6903  12
   3   2  -1 1184.75 99.8301   8
   3   2  -1 1434.45 99.6007  12
   3   2  -1 1371.88 104.739   7
   3   2  -1 1384.21 99.6026  10
   3   2  -1 1506.08 105.168  11
  -3   2   1 1294.87 100.079   3
   2  -2  -1 390.665 27.1713   2
   2  -2  -1 336.504 29.1022   4
   2  -2  -1 361.582 27.1830   9
  -2   2   1 387.852 26.8721  12
   2   2  -1 340.044 27.1425   8
  -2   2   1 362.542 26.8532  10
   2   2  -1 375.624 26.7308  10
   2   2  -1 375.056 26.7798  12
  -2   2   1 382.041 27.1823   9
  -2   2   1 318.748 27.0734   1
   2   2  -1 390.226 30.5950  11
   2   2  -1 364.275 30.9294   7
   1  -2  -1 97.2053 10.6657   4
   1  -2  -1 125.755 10.0667   9
   1  -2  -1 136.939 9.46624   2
  -1  -2   1 130.739 9.39505   2
   1   2  -1 122.283 12.0734   7
  -1   2   1 127.574 8.99158  12
   1   2  -1 111.831 11.4392  11
   1   2  -1 122.401 8.92574  12
   1   2  -1 130.309 8.93416  12
  -1   2   1 126.033 9.95287   9
  -1   2   1 109.605 8.96941  12
   0  -2  -1 345.859 24.6181   2
   0  -2   1 331.377 24.5642   2
   0  -2  -1 317.056 25.6959   9
   0   2  -1 338.251 26.3061   7
   0   2  -1 304.526 24.1739  12
   0   2   1 343.856 25.7337   9
   0   2  -1 344.786 24.1864  12
   1  -2   1 404.401 29.6232   2
  -1  -2  -1 393.564 29.6126   2
   1   2   1 378.568 30.4312   8
   1   2   1 388.311 31.2762   9
  -1   2  -1 420.884 29.3635  12
  -1   2  -1 413.245 29.3633  12
  -1   2  -1 406.003 30.2612   7
  -2  -2  -1 479.008 37.8671   1
   2  -2   1 528.923 37.7077   2
   2  -2   1 554.553 42.2609  11
   2  -2   1 538.132 39.8029   4
  -2  -2  -1 498.027 37.6517   2
  -2   2  -1 525.272 37.5437   9
   2   2   1 490.061 37.3806  12
   2   2   1 513.285 37.3662  12
   2   2   1 493.713 39.8786   9
   2   2   1 496.055 41.9287  11
   2   2   1 503.811 38.4735   8
  -2   2  -1 536.498 37.5710  10
   2   2   1 496.531 37.5371   3
  -2   2  -1 534.432 37.5457  12
  -2   2  -1 493.316 37.8861   1
  -3  -2  -1 677.784 53.0288   1
   3  -2   1 766.909 55.8580   4
   3  -2   1 719.849 59.1669  11
   3  -2   1 698.722 52.6547   2
   3   2   1 703.789 52.4423  10
   3   2   1 702.958 54.4901   4
   3   2   1 728.193 53.5470   8
  -3   2  -1 733.579 53.0185   1
   3   2   1 672.153 57.1358   7
   3   2   1 715.411 55.6335   9
   3   2   1 683.852 52.2650   3
  -3   2  -1 725.690 52.5995  12
   3   2   1 751.033 58.3869  11
  -3   2  -1 741.661 52.6496  10
   3   2   1 747.972 52.4628  12
   4  -2   1 3.86386 3.86304   4
  -4  -2  -1 3.44741 1.76391   1
   4  -2   1 2.11906 1.62410   7
   4  -2   1 0.35826 4.72907  11
   4  -2   1 2.47812 1.21126   2
   4   2   1 1.74150 3.07348   9
   4   2   1 1.45579 3.19141  11
  -4   2  -1 3.24482 1.17169  12
   4   2   1 0.77803 0.82489  10
  -4   2  -1 2.85060 1.63020   1
  -4   2  -1 2.97642 1.06933  10
   4   2   1 1.15695 1.98757   8
   4   2   1 2.27352 0.90766  12
   4   2   1 1.14621 1.94349   4
   4   2   1 -0.6188 2.85329   7
   5  -2   1 76.9185 18.9850  11
   5  -2   1 80.1872 11.6054   4
   5  -2   1 61.1375 8.73660   7
  -5  -2  -1 94.5616 7.61616   1
   5  -2   1 75.8990 6.46121   2
   5   2   1 87.0688 6.48023  12
  -5   2  -1 88.6594 7.17771   1
   5   2   1 83.4662 12.4870   7
   5   2   1 76.7561 6.41479   5
   5   2   1 86.1624 6.55601  10
  -5   2  -1 83.0792 6.68206  10
  -5   2  -1 81.4367 6.64332  12
   5   2   1 81.5775 10.5237   9
   5   2   1 67.7330 7.85593   8
  -5   2  -1 78.8110 6.54678   5
   5   2   1 82.8707 9.59708   4
   5   2   1 95.5029 16.3061  11
  -6  -2  -1 1.65442 1.82148   1
   6  -2   1 2.19810 9.12486  11
   6  -2   1 3.73085 4.97621   4
   6   2   1 0.78418 1.45226   5
  -6   2  -1 2.10812 1.71821   5
  -6   2  -1 3.80897 1.54066  12
  -6   2  -1 5.48423 1.97660   1
   6   2   1 3.39009 4.53086   7
   6   2   1 -3.3073 6.70704  11
  -6   2  -1 2.50133 1.37962  10
   6   2   1 1.58238 1.34131  10
  -6   2  -1 2.56907 1.59469   3
   6   2   1 7.07104 4.75615   4
   6   2   1 3.96593 1.37162  12
   6   2   1 -3.5712 2.97097   8
  -7  -2  -1 48.0976 6.45857   1
   7  -2   1 62.2867 12.7647   4
   7  -2   1 33.6606 15.0690  11
  -7   2  -1 50.3198 6.04291   1
   7   2   1 44.0203 12.2526   7
   7   2   1 45.8133 4.48268  10
   7   2   1 45.3763 4.45946  12
   7   2   1 16.0729 14.2921  11
   7   2   1 41.5025 9.76154   4
   7   2   1 45.7402 4.59799   5
  -7   2  -1 40.5309 4.49107   3
   8  -2   1 9.29493 12.2008  11
   8  -2   1 0.03451 4.81856   4
  -8  -2  -1 -0.0128 2.73581   1
   8   2   1 -2.7706 6.93496   4
  -8   2  -1 0.68092 2.63426   1
   8   2   1 -0.6829 2.28012   5
   8   2   1 0.27619 1.78736  10
   8   2   1 0.06791 6.93291   7
   8   2   1 -4.5924 1.16271  12
  -9  -2  -1 51.5000 7.60710   1
   9  -2   1 53.0256 13.6262   4
   9   2   1 44.7561 5.21082  10
   9   2   1 41.9881 5.88355   5
  -9   2  -1 48.1729 6.81977   1
   9   2   1 36.6849 14.4056   4
   9   2   1 25.7445 14.6466   7
   9   2   1 44.6380 4.92967  12
  10  -2   1 3.91748 8.07213   4
 -10  -2  -1 0.35780 4.18197   1
 -10   2  -1 5.59123 3.97470   1
  10   2   1 7.00133 5.14744   5
  10   2   1 -5.0287 15.1298   4
  11  -2   1 57.1353 16.0889   4
 -11  -2  -1 45.9096 8.33625   1
 -11   2  -1 37.6093 7.75547   1
  11   2   1 37.4973 22.6905   4
  12  -2   1 55.9463 13.7659   4
 -12  -2  -1 4.92416 5.58005   1
  12   2   1 17.4668 18.4988   4
 -12   2  -1 1.66392 4.74780   1
  11  -3  -1 36.5922 14.1736   4
 -11  -3   1 26.3018 7.40694   1
 -11   3   1 19.2230 6.04804   1
 -10  -3   1 21.5330 6.47049   1
  10  -3  -1 29.5095 11.6454   4
  10   3  -1 12.4490 13.4774   4
  10   3  -1 21.2420 5.49259   5
  10   3  -1 22.4707 4.33224  10
 -10   3   1 20.2888 5.45601   1
  -9  -3   1 5.50446 4.09763   1
   9  -3  -1 8.12900 6.95836   4
   9   3  -1 4.59582 3.74581   5
   9   3  -1 4.95523 2.62284  10
   9   3  -1 5.30827 2.35289  12
  -9   3   1 3.76335 3.31955   1
   9   3  -1 -9.9402 8.87340   4
   8  -3  -1 43.1065 11.5624   4
  -8  -3   1 34.9539 6.16567   1
  -8   3   1 38.6507 5.68430   1
   8   3  -1 25.8087 4.47799   5
   8   3  -1 30.9768 15.6181   7
   8   3  -1 30.7389 4.10941  10
   8   3  -1 15.3570 9.33739   4
   8   3  -1 34.7151 3.94937  12
   7  -3  -1 2.67994 5.15328   4
  -7  -3   1 -0.2564 2.73542   1
   7   3  -1 -6.0508 7.91869   7
  -7   3   1 1.41924 1.41570   5
   7   3  -1 2.08998 2.13829   5
  -7   3   1 -0.1115 1.64822   3
  -7   3   1 5.19717 1.95867  10
  -7   3   1 0.50201 2.28578   1
   7   3  -1 -6.5100 5.75870   4
   7   3  -1 -0.6332 1.45543  10
   7   3  -1 1.58819 1.46364  12
  -7   3   1 2.08324 1.60262  12
   6  -3  -1 23.4772 3.42022   2
  -6  -3   1 27.0304 4.89683   1
   6  -3  -1 28.0776 8.50880   4
   6  -3  -1 43.2612 13.3339  11
  -6   3   1 28.4903 3.26922   5
   6   3  -1 30.1738 3.38824   5
   6   3  -1 26.0819 10.9972   7
   6   3  -1 26.4799 3.11495  12
  -6   3   1 31.4875 3.54964  10
   6   3  -1 25.2989 3.19212  10
  -6   3   1 27.3832 4.11700   3
  -6   3   1 31.8932 4.18987   1
   6   3  -1 4.66254 12.8578  11
   6   3  -1 20.8726 6.58273   4
  -5  -3   1 26.0701 4.13124   1
   5  -3  -1 22.9763 3.21684   2
   5  -3  -1 24.9263 7.47093   4
   5   3  -1 12.7749 7.97097  11
  -5   3   1 26.3130 3.90286   3
   5   3  -1 26.5963 2.73163   5
   5   3  -1 25.4600 2.75787  12
  -5   3   1 25.8068 2.84533   5
   5   3  -1 29.5322 9.50856   7
   5   3  -1 23.8730 2.79410  10
  -5   3   1 24.3003 3.02032  10
  -5   3   1 29.2404 3.84066   1
  -5   3   1 28.1870 3.07574  12
   5   3  -1 22.2714 5.38899   4
  -4  -3   1 20.1897 3.26402   1
   4  -3  -1 18.7701 5.94164   4
   4  -3  -1 19.1595 2.74225   2
   4   3  -1 17.3152 2.05529  12
   4   3  -1 17.9774 1.87612   5
  -4   3   1 19.0127 2.32232  10
   4   3  -1 20.6097 6.58269   7
   4   3  -1 19.2095 2.10137  10
  -4   3   1 17.8969 2.84027   1
  -4   3   1 20.5779 2.24852   5
   4   3  -1 20.1955 5.82468   9
  -4   3   1 19.2810 3.07160   3
  -4   3   1 23.5935 2.43638  12
   4   3  -1 11.9203 5.24584  11
   4   3  -1 18.5765 4.30989   4
   3  -3  -1 3.55256 1.57630   2
   3  -3  -1 1.30592 3.18981   4
   3   3  -1 3.41279 0.72440  10
   3   3  -1 2.85558 3.52732   7
  -3   3   1 4.09505 1.25999   1
   3   3  -1 2.86673 1.33508   8
  -3   3   1 3.68254 0.97130  10
   3   3  -1 3.34240 0.83307  12
  -3   3   1 2.75352 1.37035   3
  -3   3   1 2.07324 1.00030  12
   3   3  -1 1.94933 2.51495  11
   2  -3  -1 7.08866 1.76295   2
   2  -3  -1 1.23938 2.70787   4
  -2   3   1 3.58079 0.86145  12
  -2   3   1 4.33100 0.78806  10
   2   3  -1 4.12546 0.64830  12
   2   3  -1 3.60852 0.65199  12
  -2   3   1 4.36414 1.38172   1
  -2   3   1 5.14225 1.26365   9
   2   3  -1 0.54286 2.87248   7
   2   3  -1 5.33941 1.79825   8
   2   3  -1 2.13870 2.32304  11
  -1  -3   1 9.69967 1.83124   2
   1  -3  -1 8.91888 1.86312   2
   1   3  -1 5.44761 3.27276   7
  -1   3   1 9.06246 0.91076  12
  -1   3   1 7.98255 0.90542  12
  -1   3   1 8.64455 2.33394   9
   1   3  -1 10.4311 0.73289  12
   0  -3   1 -0.3070 0.92515   2
   0  -3  -1 -0.0658 0.91379   2
   0   3  -1 -1.9147 1.54881   7
   0   3   1 0.90829 1.86992   9
   0   3  -1 0.02566 0.20975  12
   0   3  -1 0.52107 0.26431  12
   1  -3   1 253.862 23.2964   4
  -1  -3  -1 322.472 22.1833   2
   1  -3   1 304.759 22.1425   2
  -1   3  -1 294.937 23.5960   7
   1   3   1 285.637 24.3374   9
  -1   3  -1 319.517 21.6337  12
  -1   3  -1 281.088 21.5084  10
  -1   3  -1 299.657 21.6198  12
   2  -3   1 6.98140 1.69511   2
  -2  -3  -1 4.68575 1.47316   2
   2  -3   1 7.96074 3.17108   4
   2   3   1 3.61350 3.00119  11
  -2   3  -1 6.38836 1.07564  12
  -2   3  -1 6.80566 1.04387  10
  -2   3  -1 6.24835 1.48617   9
   2   3   1 6.43432 2.50171   8
   2   3   1 6.41637 0.62272  12
   2   3   1 6.18956 3.03541   9
   2   3   1 7.09158 0.64304  12
  -2   3  -1 3.60336 1.56034   9
  -2   3  -1 8.95283 1.64712   7
  -2   3  -1 6.77166 1.60015   1
   2   3   1 5.69950 1.29234   3
   3  -3   1 -0.9884 1.14119   2
   3  -3   1 -1.4967 2.31766   4
  -3   3  -1 1.00952 0.85430  10
   3   3   1 0.07636 2.15247   7
   3   3   1 0.25359 0.77148   3
   3   3   1 -1.9043 1.57833   8
   3   3   1 0.75432 3.18408   9
  -3   3  -1 0.82468 1.50029   1
  -3   3  -1 1.31344 0.88997  12
   3   3   1 -0.7827 2.39719  11
   3   3   1 0.08414 1.93325   4
   3   3   1 0.29991 0.43196  10
   3   3   1 1.00641 0.65176  12
   3   3   1 0.97229 0.59758  12
  -4  -3  -1 64.7312 6.40899   1
   4  -3   1 72.4715 9.58090   4
   4  -3   1 78.0914 13.5570  11
   4  -3   1 61.2677 5.75811   2
  -4   3  -1 62.9245 6.18648   1
   4   3   1 75.1573 14.6916  11
   4   3   1 62.9748 9.07893   9
   4   3   1 67.1925 11.6094   7
   4   3   1 65.0241 6.69215   8
  -4   3  -1 58.4807 5.58624  12
  -4   3  -1 66.0160 5.54040   5
   4   3   1 63.5808 7.89396   4
   4   3   1 65.6363 5.37054  12
  -4   3  -1 73.1017 5.70900  10
   4   3   1 72.0378 5.38824  10
   5  -3   1 101.433 12.0087   4
  -5  -3  -1 97.1748 8.49999   1
   5  -3   1 82.8870 7.34999   2
   5   3   1 77.6092 8.44862   8
  -5   3  -1 94.8240 7.44452  10
  -5   3  -1 100.379 8.16858   1
  -5   3  -1 95.2107 7.37824  12
  -5   3  -1 96.6173 7.30626   5
   5   3   1 74.7951 6.92385   5
   5   3   1 79.6275 10.0335   4
   5   3   1 93.1191 7.14431  12
   5   3   1 84.2208 7.11041  10
   5   3   1 88.8281 14.3416   7
   5   3   1 102.273 18.1641  11
  -6  -3  -1 1.46024 2.53651   1
   6  -3   1 -2.3409 4.82629   4
   6  -3   1 10.4500 6.96928  11
  -6   3  -1 1.13929 1.25526   5
  -6   3  -1 2.05140 1.53074  12
   6   3   1 5.68834 5.53630   7
  -6   3  -1 2.99181 2.26038   1
   6   3   1 0.09941 1.31057   5
  -6   3  -1 2.52964 1.55257  10
  -6   3  -1 2.95834 1.93789   3
   6   3   1 -0.4329 8.70759  11
   6   3   1 1.19680 1.27835  12
   6   3   1 2.41986 3.19570   4
   6   3   1 1.47262 1.39225  10
   7  -3   1 -3.7277 4.61945   4
  -7  -3  -1 0.03025 2.45245   1
   7   3   1 5.41434 6.10390   7
  -7   3  -1 -0.4372 1.20178   5
   7   3   1 0.43605 4.85593   4
   7   3   1 0.85965 1.50785  10
  -7   3  -1 -0.2873 1.68328   3
   7   3   1 -1.5745 1.34807  12
   7   3   1 -1.6783 1.54523   5
  -7   3  -1 0.40608 1.49142  10
  -7   3  -1 1.06918 2.21428   1
  -9  -3  -1 6.74583 4.16173   1
   9  -3   1 1.01777 5.62538   4
   9   3   1 2.95958 2.20029  10
   9   3   1 -12.603 9.92770   4
   9   3   1 3.10880 3.19372   5
   9   3   1 0.51363 1.90514  12
  -9   3  -1 2.88547 2.70200   1
  10  -3   1 5.96743 6.95318   4
 -10  -3  -1 5.26824 4.54835   1
  10   3   1 1.97340 2.48977  12
  10   3   1 1.54117 2.85921  10
  10   3   1 4.69223 4.17346   5
  10   3   1 -21.965 14.1044   4
 -10   3  -1 -0.8417 3.36173   1
 -11  -3  -1 0.92526 5.08350   1
  11  -3   1 15.6132 8.71534   4
 -11   3  -1 7.44002 4.85682   1
  11   3   1 -27.817 18.5512   4
  11   3   1 10.0750 5.36317   5
 -12  -3  -1 -1.0099 5.66870   1
 -12   3  -1 1.41456 4.94175   1
  12   3   1 22.4666 17.8886   4
  11  -4  -1 98.0500 21.6101   4
  11   4  -1 30.0276 7.11663   5
 -11   4   1 35.0399 7.25689   1
  10  -4  -1 15.8608 13.6818   4
  10   4  -1 2.04696 4.59502   5
  10   4  -1 -5.7478 2.65279  10
 -10   4   1 -1.3802 4.01237   1
  10   4  -1 0.49787 2.33503  12
   9  -4  -1 7.65398 9.05068   4
   9   4  -1 3.47274 2.38315  12
   9   4  -1 1.19111 3.71584   5
  -9   4   1 6.08920 3.78250   1
   9   4  -1 2.11990 2.57562  10
   8  -4  -1 6.45185 6.89451   4
  -8   4   1 4.37791 2.99315   3
  -8   4   1 8.42006 2.38113  12
  -8   4   1 3.95241 2.04322   5
   8   4  -1 4.46883 3.01954   5
   8   4  -1 4.62148 2.35080  10
   8   4  -1 1.69959 1.79538  12
  -8   4   1 4.04451 2.98171   1
   7  -4  -1 6.06655 5.18005   4
  -7   4   1 3.43938 1.92810  10
   7   4  -1 1.33932 1.73469  10
   7   4  -1 0.55492 2.11709   5
  -7   4   1 3.56193 1.67625   5
   7   4  -1 0.63073 1.43555  12
  -7   4   1 3.44512 2.61739   1
  -7   4   1 2.07142 1.68873  12
  -7   4   1 4.03052 2.44154   3
   7   4  -1 -2.4852 8.42742   7
   6  -4  -1 5.17605 2.23423   2
   6  -4  -1 3.24435 5.69277   4
   6   4  -1 6.45361 8.19283   7
  -6   4   1 3.65685 1.54440   5
   6   4  -1 6.27637 1.59392  12
  -6   4   1 6.81805 1.89441  10
  -6   4   1 2.33766 2.18899   1
   6   4  -1 -0.0656 11.6239  11
   6   4  -1 3.36956 1.58974  10
  -6   4   1 6.55569 2.71325   3
   6   4  -1 3.74679 1.72758   5
   5  -4  -1 62.3030 6.11046   2
   5  -4  -1 60.6423 11.7604   4
   5   4  -1 65.6505 5.38225  10
  -5   4   1 63.3359 5.44466   5
   5   4  -1 54.0759 13.9857  11
   5   4  -1 66.5551 5.21890   5
  -5   4   1 57.4186 5.48438  12
   5   4  -1 61.9201 5.28745  12
  -5   4   1 62.3170 5.57774  10
  -5   4   1 52.3561 6.36502   3
   5   4  -1 65.2506 13.2438   7
  -5   4   1 61.2143 6.14412   1
   4  -4  -1 6.18472 4.92435   4
   4  -4  -1 7.54637 2.24352   2
  -4   4   1 7.94363 2.67989   3
   4   4  -1 6.55610 1.29049  12
   4   4  -1 6.75844 1.05974   5
  -4   4   1 7.38317 1.65370  12
   4   4  -1 8.49853 1.36959  10
   4   4  -1 6.32615 5.04380   7
  -4   4   1 6.39089 1.36929   5
   4   4  -1 8.38713 5.04695  11
  -4   4   1 8.59680 1.67004  10
  -4   4   1 8.20101 2.20434   1
   3  -4  -1 14.9770 2.63007   2
   3  -4  -1 12.0975 5.08351   4
   3   4  -1 9.97670 4.61188  11
   3   4  -1 18.2283 1.72901  12
  -3   4   1 14.6566 1.65302   5
  -3   4   1 17.7914 2.82222   1
  -3   4   1 14.9168 2.86375   3
  -3   4   1 14.6729 1.87383  10
   3   4  -1 14.1840 3.37606   8
   3   4  -1 22.2777 7.34573   7
  -3   4   1 18.7284 2.04719  12
   3   4  -1 15.3918 1.50845  10
   2  -4  -1 35.2220 4.01743   2
  -2   4   1 24.8833 3.44813   1
   2   4  -1 28.1558 2.40674  12
  -2   4   1 24.3703 2.53763  10
   2   4  -1 33.7269 7.58249   9
   2   4  -1 33.7761 7.50816  11
   2   4  -1 30.3445 7.38543   7
   2   4  -1 28.2671 3.91037   8
   2   4  -1 28.2911 2.40129  12
  -2   4   1 37.8743 3.55680   9
  -2   4   1 27.9827 2.64968  12
  -1  -4   1 256.205 17.9173   2
   1  -4  -1 231.272 17.9151   2
   1   4  -1 220.303 20.8254   9
   1   4  -1 236.017 22.1344   7
   1   4  -1 247.112 16.9024  12
  -1   4   1 216.319 18.9696   9
   1   4  -1 226.048 22.0218  11
  -1   4   1 241.166 17.0120  12
  -1   4   1 202.045 16.9711  12
   1   4  -1 240.341 16.9034  12
   0  -4   1 216.289 15.4075   2
   0  -4  -1 201.549 15.4531   2
   0   4   1 182.747 17.3806   9
   0   4  -1 203.926 14.4922  12
   0   4  -1 191.834 18.5078   7
   0   4  -1 186.469 17.7194   9
   0   4  -1 200.246 14.4915  12
   1  -4   1 3.77134 1.83746   2
  -1  -4  -1 8.09462 2.04112   2
  -1   4  -1 5.81714 2.48838   9
  -1   4  -1 5.91221 2.17257   7
   1   4   1 4.09495 3.11904   9
  -1   4  -1 4.18463 0.57904  10
  -1   4  -1 3.50467 0.77033  12
  -1   4  -1 2.75740 0.77393  12
  -2  -4  -1 5.63122 1.73106   2
   2  -4   1 2.84060 1.77553   2
   2  -4   1 2.03416 2.53671   4
   2   4   1 3.54617 1.48829   3
  -2   4  -1 4.37314 1.60979   1
   2   4   1 3.78695 3.40819   7
  -2   4  -1 3.84045 0.92722  10
  -2   4  -1 3.42237 0.97444  12
   2   4   1 3.38671 3.47267  11
   2   4   1 7.18156 3.99490   9
   2   4   1 4.55266 2.56258   8
   3  -4   1 14.1206 4.74677   4
   3  -4   1 12.8672 2.51461   2
   3   4   1 15.0899 1.53846  12
   3   4   1 16.7166 1.52427  12
   3   4   1 15.7249 1.26366  10
  -3   4  -1 15.5209 2.71071   1
   3   4   1 14.5269 3.37206   8
  -3   4  -1 11.7434 1.80857  10
  -3   4  -1 12.3620 1.85042  12
   3   4   1 15.0699 6.02825   7
   3   4   1 12.9980 2.08292   3
  -3   4  -1 14.0039 1.69313   5
   3   4   1 12.7948 6.02724  11
   4  -4   1 32.4564 7.50578   4
   4  -4   1 32.1838 3.94380   2
   4   4   1 30.3558 9.61322  11
  -4   4  -1 34.7749 3.34150  10
   4   4   1 27.5121 5.80135   4
   4   4   1 27.5445 2.84619  12
   4   4   1 36.3767 9.98511   7
  -4   4  -1 34.7291 3.16302   5
   4   4   1 26.6867 4.66286   8
  -4   4  -1 30.3888 3.26900  12
  -4   4  -1 39.7072 4.62081   1
   4   4   1 31.0127 2.81773  10
   5  -4   1 56.9232 10.9873   4
   5  -4   1 48.9803 5.28274   2
   5   4   1 66.8256 13.1910   7
  -5   4  -1 49.3273 5.01388  12
   5   4   1 54.7044 4.55546   5
   5   4   1 57.8831 8.23448   4
   5   4   1 81.2849 18.9777  11
  -5   4  -1 54.3121 5.65271   1
   5   4   1 55.0506 4.80522  10
   5   4   1 58.0721 4.80727  12
  -5   4  -1 53.3311 5.13435  10
  -5   4  -1 50.7355 4.97017   5
   6  -4   1 77.8441 11.7608   4
   6   4   1 56.5607 5.39579  12
  -6   4  -1 55.2389 5.64268  12
  -6   4  -1 60.7354 6.58162   1
   6   4   1 91.0911 14.5575   7
   6   4   1 62.2640 5.37477   5
  -6   4  -1 48.8573 6.77685   3
   6   4   1 56.7282 9.24735   4
  -6   4  -1 59.9246 5.80423  10
   6   4   1 60.2700 5.52398  10
  -6   4  -1 60.4846 5.63252   5
   7  -4   1 10.0413 6.47572   4
   7   4   1 18.7384 15.1695  11
  -7   4  -1 9.57960 2.29894   5
  -7   4  -1 12.6652 3.21617   3
   7   4   1 7.62292 2.12714  10
   7   4   1 8.39582 2.12771  12
  -7   4  -1 13.4183 3.61784   1
   7   4   1 29.1752 9.22959   7
  -7   4  -1 11.2368 2.62582  10
   7   4   1 3.31531 5.55983   4
   7   4   1 7.84645 2.21770   5
  -7   4  -1 11.0691 2.47915  12
  -8  -4  -1 4.66329 3.67403   1
   8  -4   1 -0.1861 3.89671   4
   8   4   1 -0.6149 2.24673   5
  -8   4  -1 1.98907 2.07995  10
  -8   4  -1 -1.1105 2.60712   1
   8   4   1 2.39528 1.82108  12
  -8   4  -1 1.79278 1.70753   5
   8   4   1 -11.074 6.53475   4
   8   4   1 0.47110 1.81531  10
   9  -4   1 8.63307 6.70049   4
   9   4   1 4.49995 3.50309   5
   9   4   1 9.49808 2.94636  10
   9   4   1 6.80684 2.57775  12
   9   4   1 -12.551 11.0564   4
  -9   4  -1 9.11944 4.21668   1
  10  -4   1 25.8333 10.1276   4
 -10   4  -1 33.8538 6.69453   1
  10   4   1 -23.457 16.2589   4
  10   4   1 23.6872 5.54768   5
  10   4   1 23.1737 4.56336  10
  10   4   1 31.9912 4.52045  12
  11  -4   1 110.855 21.4085   4
  11   4   1 51.0995 8.20476   5
  11   4   1 40.7719 6.74429  10
 -11   4  -1 63.0933 9.45195   1
  12   5  -1 10.7958 6.13291   5
 -11   5   1 17.4800 8.30885   1
  11   5  -1 17.6727 5.90790   5
  10   5  -1 58.6716 8.05324   5
 -10   5   1 55.9912 8.64223   1
  10   5  -1 43.8232 6.45801  10
   9  -5  -1 40.0509 16.7384   4
   9   5  -1 9.95496 3.42497  10
  -9   5   1 11.9214 4.59100   1
   9   5  -1 7.97342 4.39418   5
   9   5  -1 11.0835 2.99920  12
  -9   5   1 16.0492 3.44753   5
   8  -5  -1 -0.6162 9.28281   4
   8   5  -1 -0.9514 2.84990   5
  -8   5   1 1.89922 2.32555  12
   8   5  -1 -0.7463 1.69359  12
  -8   5   1 -0.1964 1.84858   5
  -8   5   1 1.00274 3.06328   1
   8   5  -1 -1.3312 1.97454  10
   7  -5  -1 2.06344 7.19186   4
  -7   5   1 0.26502 1.73734  10
  -7   5   1 0.50404 2.37669   1
   7   5  -1 2.71792 2.24532   5
   7   5  -1 0.73472 1.81058  10
  -7   5   1 2.58874 1.92870   5
  -7   5   1 -0.4815 1.79690  12
   7   5  -1 1.83231 1.67076  12
  -7   5   1 4.31843 2.99262   3
   6  -5  -1 -0.4810 5.50326   4
   6  -5  -1 3.54860 2.34265   2
   6   5  -1 -0.6245 1.38382  10
   6   5  -1 6.18583 8.37820   7
  -6   5   1 0.37128 2.13328   1
  -6   5   1 0.64133 1.48080   5
  -6   5   1 1.14420 1.64818  10
   6   5  -1 2.17893 1.49637  12
  -6   5   1 1.93984 2.65883   3
   6   5  -1 -1.1320 1.39955   5
   5  -5  -1 4.51900 5.79443   4
   5  -5  -1 5.08960 2.49577   2
  -5   5   1 10.6300 2.77758   1
  -5   5   1 3.63713 1.65305  12
  -5   5   1 6.54123 1.80488  10
   5   5  -1 4.80190 1.44184  12
   5   5  -1 18.5779 8.32568   7
  -5   5   1 6.90800 2.94313   3
  -5   5   1 5.84190 1.63959   5
   5   5  -1 6.87172 1.34315   5
   5   5  -1 3.92815 1.46429  10
   4  -5  -1 43.5996 10.0049   4
   4  -5  -1 37.4538 5.09711   2
  -4   5   1 39.2971 5.70826   3
   4   5  -1 57.2404 12.2105   7
  -4   5   1 36.1112 4.00166  12
   4   5  -1 35.5845 3.52699  12
  -4   5   1 41.4093 3.98268  10
   4   5  -1 40.5421 3.56165  10
  -4   5   1 41.7213 3.78326   5
  -4   5   1 33.3906 4.75552   1
   3  -5  -1 111.770 9.42672   2
  -3   5   1 105.209 9.10219   1
  -3   5   1 103.206 8.31485  12
   3   5  -1 117.634 16.4503   7
   3   5  -1 108.764 8.03397  12
  -3   5   1 100.123 9.54029   3
  -3   5   1 107.109 8.31989  10
  -3   5   1 96.8232 8.05766   5
   3   5  -1 104.494 7.90497  10
   2  -5  -1 -0.0100 1.52224   2
   2   5  -1 6.43469 4.41716   7
  -2   5   1 -0.9014 1.48719   3
  -2   5   1 1.01530 1.61335   1
  -2   5   1 0.50921 0.67717  10
  -2   5   1 0.11761 0.77294  12
   2   5  -1 0.45915 0.54342  12
   2   5  -1 6.10542 2.12805   8
  -1  -5   1 39.1316 5.16543   2
   1  -5  -1 48.2596 5.41446   2
   1   5  -1 46.2782 3.69832  12
  -1   5   1 49.2949 3.83037  12
   1   5  -1 47.0968 3.69781  12
   1   5  -1 62.5546 9.32345   7
   0  -5   1 122.306 10.2874   2
   0  -5  -1 121.396 10.3152   2
   0   5  -1 119.739 9.04966  12
   0   5  -1 111.901 9.02751  12
   0   5  -1 137.369 13.9669   7
   1  -5   1 48.0375 5.14621   2
  -1  -5  -1 54.8419 5.43803   2
   1   5   1 57.9257 9.37371   7
   1   5   1 34.0871 5.76759   8
  -1   5  -1 42.7519 3.49521  10
   1   5   1 42.5867 5.17337   3
  -1   5  -1 43.6704 3.66396  12
   2  -5   1 -0.4235 1.48306   2
  -2  -5  -1 0.24676 1.66247   2
  -2   5  -1 1.03760 0.91590  12
   2   5   1 5.39326 3.97700   7
  -2   5  -1 1.11577 1.77392   1
   2   5   1 3.12792 4.42107  11
  -2   5  -1 1.26118 0.85545  10
   2   5   1 4.38871 2.68259   8
   2   5   1 -0.1540 1.59169   3
   3  -5   1 3.33867 2.20083   2
   3   5   1 5.25645 2.48592   8
  -3   5  -1 0.62722 2.00078   1
   3   5   1 1.24187 0.66038  12
   3   5   1 13.0079 6.75675  11
  -3   5  -1 0.90077 0.85908   5
  -3   5  -1 1.44491 1.11280  10
   3   5   1 9.90524 5.78560   7
  -3   5  -1 0.39436 1.06527  12
   4  -5   1 55.2214 9.32210   4
   4  -5   1 50.8522 6.05426   2
   4   5   1 75.2495 13.3036   7
  -4   5  -1 59.2932 5.18142  12
  -4   5  -1 57.7426 5.00602   5
   4   5   1 57.4602 4.61655  10
   4   5   1 47.9635 7.59276   4
   4   5   1 59.5405 4.70879  12
  -4   5  -1 52.0178 5.96217   1
   5  -5   1 1.96046 4.93235   4
   5  -5   1 5.74354 2.28416   2
   5   5   1 15.4061 5.92313   7
  -5   5  -1 4.96579 1.73273  10
  -5   5  -1 3.97687 2.09247   1
  -5   5  -1 3.00589 1.63579  12
   6  -5   1 30.0829 9.39430   4
   6   5   1 30.5549 3.44588  10
  -6   5  -1 36.1845 5.03780   1
  -6   5  -1 38.8494 4.42799  10
  -6   5  -1 29.8098 3.69247   5
   6   5   1 29.1739 7.39462   4
  -6   5  -1 24.0973 3.62969  12
  -6   5  -1 23.4305 4.74013   3
   6   5   1 27.1804 3.28504  12
   6   5   1 31.3441 3.21824   5
   7  -5   1 12.8625 8.74536   4
   7   5   1 -3.5289 4.91008   4
  -7   5  -1 4.74814 1.95758   5
  -7   5  -1 4.79150 2.25025  10
  -7   5  -1 5.33942 2.95826   3
   7   5   1 3.28733 1.83828  10
  -7   5  -1 6.00925 2.26369  12
  -7   5  -1 2.64576 2.43122   1
   7   5   1 3.14402 1.81204  12
   7   5   1 2.74532 1.95188   5
   8  -5   1 64.4316 17.2890   4
   8   5   1 23.0452 3.99060   5
  -8   5  -1 34.1437 4.71418  10
   8   5   1 21.6943 3.75843  10
  -8   5  -1 29.1025 4.03958   5
   8   5   1 27.2219 3.83461  12
  -8   5  -1 30.6747 5.78842   1
   9  -5   1 18.0891 12.2803   4
  -9   5  -1 -1.6453 3.24852   1
   9   5   1 -3.2213 2.35083  10
   9   5   1 -2.6614 3.19698   5
   9   5   1 -4.7065 2.03111  12
 -10   5  -1 29.5259 6.66085   1
  10   5   1 16.8739 5.35416   5
  10   5   1 27.0018 4.79780  10
  11   5   1 9.74632 5.27097   5
  12   5   1 2.63465 5.05776   5
  11   6  -1 2.02874 4.98255   5
  10   6  -1 1.99691 4.67810   5
 -10   6   1 1.02239 4.18463   1
  10   6  -1 0.89066 3.18786  10
   9  -6  -1 84.8322 21.8472   4
  -9   6   1 46.6400 5.44175   5
   9   6  -1 19.3002 5.56420   5
  -9   6   1 24.1151 5.84147   1
   9   6  -1 32.9317 4.95572  10
   8  -6  -1 113.283 23.9125   4
  -8   6   1 51.8484 7.88656   1
   8   6  -1 72.7207 6.91369  10
   8   6  -1 63.5965 7.38431   5
  -8   6   1 43.8126 6.60324  12
  -8   6   1 74.7560 6.75892   5
   8   6  -1 55.8014 6.36296  12
  -7   6   1 12.4782 2.70078   5
  -7   6   1 13.7885 3.08498  12
   7   6  -1 7.29404 2.48012  10
  -7   6   1 15.6960 3.34680  10
  -7   6   1 13.0117 3.87439   1
   7   6  -1 8.00967 2.22103  12
   7   6  -1 9.16677 2.87062   5
   6  -6  -1 2.29917 2.85641   2
  -6   6   1 3.68324 1.78603   5
   6   6  -1 1.52539 1.51613  12
  -6   6   1 -0.4634 2.37099   1
   6   6  -1 1.75301 1.66968   5
  -6   6   1 4.69203 2.09854  10
   6   6  -1 3.44705 1.77660  10
   5  -6  -1 15.5578 3.77313   2
   5   6  -1 16.4320 2.33198  10
   5   6  -1 13.1074 2.08669  12
  -5   6   1 14.1436 2.38120   5
  -5   6   1 15.5621 3.52897   1
  -5   6   1 15.5321 4.29307   3
   5   6  -1 15.8908 1.93595   5
  -5   6   1 18.0576 2.88177  10
   4  -6  -1 -1.4262 2.18450   2
  -4   6   1 0.45617 1.04326   5
  -4   6   1 0.28419 1.89759   1
  -4   6   1 0.22500 1.31039  12
  -4   6   1 1.39420 1.26289  10
  -4   6   1 0.60095 1.94581   3
   3  -6  -1 131.954 11.3002   2
   3   6  -1 127.514 9.54795  12
  -3   6   1 119.608 9.86724  12
  -3   6   1 115.593 10.8113   1
  -3   6   1 112.811 11.5444   3
   3   6  -1 123.900 9.45029  10
  -3   6   1 125.937 9.89277  10
  -3   6   1 136.692 9.68067   5
   2  -6  -1 30.5137 4.50026   2
   2   6  -1 19.0111 2.05866  12
  -2   6   1 25.3474 2.40062  10
  -2   6   1 25.5208 3.88200   1
  -2   6   1 28.3344 2.61307  12
  -2   6   1 23.7568 4.30436   3
  -1  -6   1 329.374 24.2612   2
   1  -6  -1 316.133 24.4150   2
  -1   6   1 309.983 22.7148  10
  -1   6   1 274.455 24.5467   3
  -1   6   1 329.795 22.8902  12
  -1   6   1 287.345 23.9635   1
   1   6  -1 314.393 22.7935  12
   0  -6   1 2.29095 2.23703   2
   0  -6  -1 1.46739 2.25292   2
   0   6  -1 0.33426 0.61152  12
   0   6   1 0.77709 0.39402  12
   0   6   1 -0.1829 2.05411   3
   0   6   1 0.43607 0.36370  12
   6  -6   1 30.7302 11.1172   4
  -6   6  -1 13.9912 3.04614  10
  -6   6  -1 14.8520 4.04251   1
   6   6   1 15.2079 2.41389  12
  -6   6  -1 18.1396 3.19056  12
  -6   6  -1 14.0025 2.72543   5
   6   6   1 18.5505 2.62950  10
   6   6   1 15.4770 2.24379   5
   7  -6   1 14.4119 10.9299   4
   7   6   1 6.42117 2.00318  12
  -7   6  -1 9.42446 2.61578   5
   7   6   1 6.91789 2.21118   5
   7   6   1 8.05192 2.25683  10
  -7   6  -1 9.08451 2.93610  10
  -7   6  -1 8.77076 4.10304   1
   8  -6   1 83.6014 19.8720   4
   8   6   1 47.1944 5.50824  12
   8   6   1 53.4112 6.15224   5
  -8   6  -1 52.8554 6.38334  12
  -8   6  -1 61.1148 6.45908   5
  -8   6  -1 47.8579 7.74919   1
  -8   6  -1 60.6789 6.85554  10
   8   6   1 42.0361 5.60293  10
   9  -6   1 118.406 23.2541   4
   9   6   1 82.1436 8.58026   5
  -9   6  -1 61.6486 9.25111   1
  -9   6  -1 68.8126 7.70668   5
   9   6   1 62.8321 7.54815  10
 -10   6  -1 19.0174 6.42321   1
  10   6   1 20.9289 4.31504  10
  11   6   1 -0.0115 4.80488   5
  11   7  -1 1.56314 4.68637   5
  10   7  -1 -2.6210 4.58499   5
   9   7  -1 11.5682 4.74418   5
  -9   7   1 17.1783 4.61068  10
   9   7  -1 7.76126 3.23746  10
  -9   7   1 17.1667 3.52350   5
  -8   7   1 2.79671 2.37870   5
   8   7  -1 1.14283 2.50793  10
   8   7  -1 0.94169 3.34420   5
   7   7  -1 -1.3008 2.00561  10
  -7   7   1 -0.2106 2.38072  12
   7   7  -1 -0.8245 2.39020  12
  -7   7   1 -0.2140 2.53437  10
  -7   7   1 1.46156 2.20177   5
   7   7  -1 0.75107 2.56313   5
  -6   7   1 258.288 19.6979   5
  -6   7   1 215.732 20.6769   1
  -6   7   1 271.010 20.0148  10
   6   7  -1 254.623 19.4100  10
   6   7  -1 260.252 19.3789   5
  -6   7   1 242.238 19.7587  12
   6   7  -1 240.747 19.1435  12
   5  -7  -1 0.95191 3.10285   2
  -5   7   1 1.04686 1.51161   5
   5   7  -1 2.49771 1.53968  10
  -5   7   1 3.81301 2.81996   1
  -5   7   1 1.18756 1.78087  10
   5   7  -1 1.14106 1.26243  12
   5   7  -1 3.52407 1.27098   5
   4   7  -1 120.028 9.73949  10
  -4   7   1 135.903 10.1076   5
  -4   7   1 115.154 11.1178   1
  -4   7   1 124.277 10.2848  10
   3  -7  -1 3.55798 2.61485   2
   3   7  -1 2.86689 0.95785  10
  -3   7   1 1.70834 1.02390   5
  -3   7   1 2.47417 2.27316   1
   3   7  -1 2.78755 0.90662  12
  -3   7   1 4.24727 1.42023  12
  -3   7   1 3.41379 1.37599  10
   2  -7  -1 27.8518 4.63836   2
  -2   7   1 25.1522 2.70865  10
  -2   7   1 25.7867 4.95373   3
   2   7  -1 23.3246 2.28828  12
  -2   7   1 27.4054 2.79068  12
  -2   7   1 28.9780 4.44206   1
   2   7  -1 22.7198 2.11057  10
   1  -7  -1 13.4365 3.71526   2
  -1   7   1 12.4484 3.75414   3
   1   7  -1 7.67878 1.17282  12
   1   7  -1 7.89030 1.00393  10
  -1   7   1 10.4542 1.28772  10
  -1   7   1 9.57997 2.85866   1
  -1   7   1 7.92257 1.28015  12
   0  -7  -1 1.18133 2.52474   2
   0  -7   1 5.61077 2.92665   2
   0   7  -1 0.95156 0.68470  10
   0   7  -1 1.94782 0.79419  12
   0   7   1 5.46622 2.89845   3
   0   7   1 2.32623 0.62617  12
  -1  -7  -1 -0.6938 2.20506   2
   1  -7   1 1.11054 2.37617   2
  -1   7  -1 0.25327 0.85191  10
   1   7   1 0.54764 2.63488   3
  -1   7  -1 -0.3150 0.83479  12
   1   7   1 -0.4248 0.26150  12
  -1   7  -1 1.11990 2.33157   1
   2  -7   1 9.25302 3.35674   2
  -2   7  -1 0.88192 1.05330  12
  -2   7  -1 2.48326 1.21782  10
   2   7   1 1.28122 0.40312  12
  -2   7  -1 2.24520 0.83973   5
  -2   7  -1 1.26206 2.37387   1
   4  -7   1 20.4994 4.72526   2
  -4   7  -1 26.0516 3.21143   5
   4   7   1 26.4696 2.53251  10
  -4   7  -1 30.5146 5.25006   1
  -4   7  -1 27.3872 3.60963  10
   4   7   1 23.2350 2.51186  12
  -4   7  -1 25.1884 3.41297  12
   5  -7   1 15.3992 4.37853   2
  -5   7  -1 14.1911 2.60961   5
  -5   7  -1 16.9945 4.39298   1
   5   7   1 15.1554 1.97644   5
   5   7   1 12.7284 1.98746  12
  -5   7  -1 9.67465 2.73803  10
  -5   7  -1 13.2259 2.73308  12
   5   7   1 13.9541 2.09131  10
   6   7   1 9.34163 2.17200  10
   6   7   1 8.16867 2.00598  12
  -6   7  -1 13.5339 4.35324   1
   6   7   1 12.4419 2.06676   5
  -6   7  -1 12.0395 3.04684  10
  -6   7  -1 13.2553 2.80592   5
  -6   7  -1 11.7010 2.97010  12
   7   7   1 21.8504 3.22424   5
  -7   7  -1 26.6560 4.34409  10
   7   7   1 19.8231 3.83560  12
  -7   7  -1 18.1297 3.44473   5
   7   7   1 11.6666 2.87850  10
  -7   7  -1 18.8727 5.09969   1
   8   7   1 13.3667 3.61808   5
   8   7   1 11.2881 3.18830  10
  -8   7  -1 16.3312 4.08539  10
  -8   7  -1 20.3928 3.69194   5
  -8   7  -1 20.7022 5.28145   1
  -9   7  -1 14.0745 5.11802   1
   9   7   1 16.3754 4.55056   5
   9   7   1 10.4177 3.09777  10
  -9   7  -1 13.3863 3.29485   5
  10   7   1 8.00225 4.90474   5
  11   7   1 23.7611 5.84131   5
  10   8  -1 8.15741 4.88920   5
  -9   8   1 13.0917 3.51172   5
   9   8  -1 10.0919 4.62058   5
   8   8  -1 37.3546 5.98572   5
  -8   8   1 45.3745 5.71282   5
   7   8  -1 47.7696 5.87150  10
   7   8  -1 58.5664 6.74885   5
  -7   8   1 70.9013 6.60689   5
   6   8  -1 124.714 10.7870   5
   6   8  -1 113.552 10.5398  10
  -6   8   1 144.827 11.1832   5
  -6   8   1 130.587 11.3439  10
   5   8  -1 12.2659 2.20117   5
   5   8  -1 8.22243 1.77759  12
  -5   8   1 17.7523 3.00112   5
  -5   8   1 10.3258 2.62120  10
   5   8  -1 6.13866 2.06403  10
  -4   8   1 16.8888 2.54609   5
  -4   8   1 15.2108 2.78665  10
   4   8  -1 9.23689 1.97996  10
   4   8  -1 8.51471 1.68442  12
   3   8  -1 -2.1015 0.96368  10
  -3   8   1 -0.6955 1.07987   5
  -3   8   1 0.50861 1.34733  10
   3   8  -1 0.43179 0.85536  12
   2  -8  -1 3.58120 3.88941   2
   2   8  -1 2.44649 0.86684  12
  -2   8   1 3.15536 1.34813  10
  -2   8   1 2.12571 0.87535   5
   2   8  -1 0.14347 0.93847  10
   1  -8  -1 19.2858 4.83920   2
  -1   8   1 22.8623 2.44729  10
   1   8  -1 22.0344 2.22037  12
   1   8  -1 20.1087 2.21160  10
   0  -8  -1 3.98894 3.33302   2
   0   8  -1 5.57707 1.21657  10
   0   8   1 5.06652 0.90480  10
   0   8  -1 5.60480 1.18300  12
  -1   8  -1 3.39961 1.24890  12
  -1   8  -1 2.68785 1.19960  10
  -1   8  -1 5.23940 3.24254   1
   2  -8   1 1.44952 3.46462   2
  -2   8  -1 2.67456 3.19290   1
  -2   8  -1 1.43147 1.07023   5
  -2   8  -1 2.24403 1.32428  10
  -2   8  -1 2.56071 1.32824  12
  -3   8  -1 4.82776 1.75422  12
  -3   8  -1 5.50209 1.84610  10
  -3   8  -1 3.71773 3.30026   1
   3   8   1 3.38486 0.74287  12
   3   8   1 6.61509 0.88203  10
  -3   8  -1 3.17233 1.48303   5
  -4   8  -1 0.76864 1.60114  10
  -4   8  -1 7.09352 3.96058   1
   4   8   1 -1.0885 0.71450  12
   4   8   1 0.42280 0.88249  10
  -4   8  -1 -2.2159 1.32997   5
  -4   8  -1 0.67741 1.75354  12
   5   8   1 5.35927 1.59358   5
   5   8   1 -0.7024 1.25872  10
   5   8   1 0.21794 1.04674  12
  -5   8  -1 -0.8599 3.28515   1
  -5   8  -1 -0.0958 1.82420   5
  -5   8  -1 1.10556 1.89203  10
   6   8   1 -0.6482 1.59002  10
  -6   8  -1 0.03175 2.20388  10
   6   8   1 5.40706 1.63403   5
  -6   8  -1 -4.0612 1.73023   5
  -6   8  -1 -2.9118 3.50999   1
  -7   8  -1 0.03620 2.44246   5
  -7   8  -1 -2.1101 3.67183   1
  -7   8  -1 -1.6371 2.47683  10
   7   8   1 -1.8010 1.83362  10
   7   8   1 0.74808 2.03656   5
  -8   8  -1 33.9261 4.91423   5
   8   8   1 25.3132 4.66173   5
  -9   8  -1 5.91441 3.21394   5
   9   8   1 -4.7081 3.49145   5
  10   8   1 -2.4730 4.45424   5
  -8   9   1 -0.0009 2.30491   5
   8   9  -1 -4.5089 3.13271   5
   7   9  -1 -2.0148 2.78949   5
  -7   9   1 4.09023 2.57985   5
   6   9  -1 3.17087 2.68510   5
  -6   9   1 14.1571 3.13398   5
   5   9  -1 13.9734 2.68242  10
   5   9  -1 15.9132 3.04787   5
  -5   9   1 18.2807 3.37265  10
  -5   9   1 21.8796 3.55519   5
  -4   9   1 41.8547 4.52371   5
  -4   9   1 40.6275 4.73112  10
   4   9  -1 29.6178 3.71663  10
  -3   9   1 21.7220 3.24772  10
  -3   9   1 22.3313 3.01195   5
   3   9  -1 21.5331 2.62699  10
  -2   9   1 3.60854 1.44124   5
  -2   9   1 6.34724 1.77330  10
   2   9  -1 5.66563 1.31804  10
   1   9  -1 9.03292 1.63557  10
  -1   9   1 11.2213 1.87897  10
   0   9  -1 28.3937 3.01030  10
   0   9   1 24.0975 2.57400  10
  -1   9  -1 0.92403 1.07260   5
  -1   9  -1 2.16586 1.35754  10
  -2   9  -1 8.50444 1.82276   5
  -2   9  -1 7.94424 2.06330  10
  -3   9  -1 1.13342 1.58802   5
  -3   9  -1 2.90216 1.82740  10
   4   9   1 1.90384 1.33290  10
  -4   9  -1 2.93711 2.21203  10
  -4   9  -1 5.64777 2.14070   5
  -5   9  -1 7.26987 2.47569   5
  -5   9  -1 3.89246 2.38552  10
   5   9   1 -2.9969 1.34386  10
   6   9   1 6.51462 2.08662   5
  -6   9  -1 7.60118 2.82434   5
   7   9   1 0.80646 2.35233   5
  -7   9  -1 1.55969 2.55697   5
   8   9   1 -6.5093 2.71981   5
  -8   9  -1 3.40742 2.69271   5
  -6  10   1 3.93236 2.47434   5
   6  10  -1 -7.9528 2.28521   5
   5  10  -1 -8.6907 2.00202   5
  -5  10   1 -1.3302 2.12283   5
  -4  10   1 -0.6827 1.94365   5
  -3  10   1 15.6346 2.71756   5
  -2  10   1 13.4856 2.30980   5
   0  10  -1 0.40424 1.48285  10
  -1  10  -1 9.81094 1.97392   5
  -2  10  -1 -0.2638 1.53800   5
  -3  10  -1 31.5024 3.97430   5
  -4  10  -1 5.65265 2.28052   5
  -5  10  -1 1.22562 2.33769   5
   6  10   1 -6.6575 2.04524   5
  -6  10  -1 -1.5887 2.21683   5
  -1  11  -1 5.72776 1.91114   5
  -2  11  -1 6.72991 2.18186   5
  11   0  -2 24.6511 9.80627   4
 -11   0   2 1.74561 4.28326   1
  10   0  -2 95.4935 19.2748   4
 -10   0   2 59.1100 9.05984   1
  -9   0   2 -0.5893 3.11847   1
   9   0  -2 -3.3892 9.24119   7
   9   0  -2 0.43885 6.59853   4
   9   0  -2 18.7485 12.6152  11
   8   0  -2 3.47859 9.29003   7
   8   0  -2 15.6366 7.86064   4
  -8   0   2 24.8569 4.17449   1
   8   0  -2 19.5515 15.9054  11
   7   0  -2 2.24675 5.77413   4
   7   0  -2 -1.9992 7.33263   7
  -6   0   2 50.9251 4.92490   1
  -6   0   2 46.2045 4.00139   3
   6   0  -2 48.9718 9.71734   4
   6   0  -2 48.8401 4.96845  12
   6   0  -2 33.9820 11.8716  11
   6   0  -2 32.5224 10.3119   7
   5   0  -2 1.35149 5.97332  11
   5   0  -2 0.28335 1.12817  12
  -5   0   2 0.56988 0.93565   3
   5   0  -2 0.50861 1.45580  10
   5   0  -2 -0.8073 4.22722   4
  -5   0   2 -1.2614 1.13154   1
   5   0  -2 -0.9558 4.94456   7
  -4   0   2 305.663 20.2550   3
  -4   0   2 291.396 20.6795   1
   4   0  -2 248.335 28.7623  11
   4   0  -2 252.315 23.2110   4
   4   0  -2 259.967 20.2666  10
   4   0  -2 280.402 20.1679  12
   4   0  -2 233.799 25.6876   7
  -4   0   2 276.172 20.1499  12
  -3   0   2 2.30484 1.00270   3
  -3   0   2 0.13523 0.80529  12
   3   0  -2 0.59298 1.02550  12
  -3   0   2 1.55769 1.40819   1
   3   0  -2 6.00311 5.35712   7
   3   0  -2 3.00501 3.88837   4
   3   0  -2 9.01540 5.79106  11
  -2   0   2 342.310 23.5940   3
  -2   0   2 303.426 23.4430  12
   2   0  -2 300.953 27.7424  11
   2   0  -2 325.790 23.4661  12
   1   0  -2 -0.1143 0.45768  12
  -1   0   2 0.01212 0.37163   3
   1   0  -2 -0.2934 1.38599   9
  -1   0   2 -0.7057 1.30235  11
   1   0  -2 -0.4169 1.52122   7
   1   0  -2 0.58343 0.57686   3
   1   0  -2 1.54421 1.17086  11
  -1   0   2 0.46006 0.40125  12
   0   0   2 103.328 7.97887  12
   0   0   2 116.551 8.94596   9
   0   0   2 111.935 8.12706   3
   0   0   2 108.050 8.48996   8
   0   0  -2 96.1675 8.45650   8
   0   0  -2 105.928 9.31856   7
   0   0  -2 116.970 8.92357   9
   0   0  -2 106.808 8.13310   3
   0   0   2 94.3049 9.19789   7
  -1   0  -2 0.32873 0.53135   3
  -1   0  -2 1.01648 0.93965  11
   1   0   2 -0.0267 0.93024   9
   1   0   2 0.04978 0.45655   3
   1   0   2 0.18302 0.88353  11
   1   0   2 0.21020 0.37410  12
   1   0   2 0.34662 1.06268   8
  -1   0  -2 -0.5236 0.84877   9
   2   0   2 108.115 8.53772   8
  -2   0  -2 92.7565 7.35118   3
  -2   0  -2 86.5064 7.27210  12
   2   0   2 97.0415 8.57633   9
  -2   0  -2 98.5081 8.62757   9
   2   0   2 89.1958 7.27101  12
   2   0   2 102.893 10.6112  11
   3   0   2 -0.9221 0.81007  12
   3   0   2 1.36612 3.27997   4
   3   0   2 -0.2959 3.04687  11
  -3   0  -2 0.47062 0.91300  12
  -3   0  -2 0.04219 0.88299   1
   3   0   2 5.51982 3.16632   8
  -3   0  -2 0.34984 1.81758   9
   3   0   2 -0.3109 2.20127   9
   4   0   2 160.718 12.4988  12
   4   0   2 155.325 12.5444  10
   4   0   2 154.388 14.4361   9
   4   0   2 202.362 16.0915   4
  -4   0  -2 167.359 12.9621   1
   4   0   2 181.118 14.6989   8
   4   0   2 147.596 15.4877   7
   5   0   2 0.55346 2.09825   9
  -5   0  -2 -0.1360 1.13015   1
   5   0   2 0.25342 1.06462  12
   5   0   2 -1.6385 2.92213   8
   5   0   2 0.77800 2.20660   7
   5   0   2 1.61185 4.43123   4
   5   0   2 -0.8830 1.01412  10
   5   0   2 -0.8984 4.69365  11
  -6   0  -2 10.2367 2.66760   1
   6   0   2 8.54371 1.77584  12
   6   0   2 9.58899 1.88586  10
   6   0   2 5.57993 8.09649  11
   6   0   2 8.81169 4.44859   7
   6   0   2 9.94309 5.51098   4
   6   0   2 9.25386 4.46592   8
  -7   0  -2 -1.2540 1.51293   1
   7   0   2 -1.1184 3.15230   8
   7   0   2 -7.2184 10.7720  11
   7   0   2 2.33061 7.13230   4
   7   0   2 -1.0052 4.06737   7
   8   0   2 -4.2632 14.5587  11
  -8   0  -2 35.2828 5.07005   1
   8   0   2 14.7550 8.53336   7
   8   0   2 25.6564 9.46495   4
   9   0   2 -13.372 16.5482  11
   9   0   2 6.95590 9.93644   4
  -9   0  -2 -0.9061 2.68749   1
  10   0   2 39.6190 15.8947   4
 -10   0  -2 38.1289 6.89345   1
 -11   0  -2 2.37023 4.00932   1
  11   0   2 11.1743 16.1467   4
 -12   0  -2 -0.7037 4.68542   1
  12   0   2 11.3677 18.7701   4
  12  -1  -2 142.926 18.8934   4
  12   1  -2 192.934 18.3744   4
 -11  -1   2 0.49467 4.82225   1
  11  -1  -2 22.1484 11.1631   4
  11   1  -2 31.6695 11.5888   4
 -10  -1   2 -2.4436 3.41641   1
  10  -1  -2 7.52522 8.73976   4
  10   1  -2 4.98797 8.92704   4
 -10   1   2 2.82156 3.55082   1
   9  -1  -2 3.58044 6.67491   4
  -9  -1   2 3.56631 3.43870   1
  -9   1   2 3.11072 2.54204   1
   9   1  -2 -5.1658 10.9491   7
   9   1  -2 9.39950 8.14311   4
   9   1  -2 13.5086 15.2509  11
  -8  -1   2 12.9738 3.84522   1
   8  -1  -2 6.11287 6.12756   4
   8  -1  -2 2.18213 8.17004   7
   8  -1  -2 16.9888 10.5576  11
   8   1  -2 10.7150 7.64986   4
   8   1  -2 -2.0880 15.8523  11
  -8   1   2 4.91199 2.80340   1
   8   1  -2 -4.5691 9.55242   7
   7  -1  -2 282.624 39.2609  11
   7  -1  -2 293.162 25.3042   4
  -7  -1   2 270.198 19.4897   1
   7  -1  -2 181.391 26.3635   7
   7   1  -2 225.876 17.9821  12
   7   1  -2 246.006 18.2833  10
   7   1  -2 178.849 28.1900   7
  -7   1   2 263.918 19.1559   1
   7   1  -2 216.999 23.1860   4
   7   1  -2 202.613 35.7572  11
  -7   1   2 241.005 18.1281   3
   7   1  -2 236.294 18.6721   5
   6  -1  -2 92.4998 20.8635  11
   6  -1  -2 105.105 12.4350   4
   6  -1  -2 53.9894 9.71419   9
  -6  -1   2 75.1216 7.08497   1
   6   1  -2 59.8728 13.8980   7
   6   1  -2 70.7280 6.42557  10
  -6   1   2 87.4757 7.20330   1
   6   1  -2 74.6350 6.31751  12
   6   1  -2 61.1784 11.3009   4
   6   1  -2 62.1890 6.80290   5
  -6   1   2 84.2855 6.52749   3
  -5  -1   2 145.298 12.0706   1
   5  -1  -2 170.237 23.5201  11
  -5  -1   2 139.837 11.2270   3
   5  -1  -2 129.366 17.1726   7
   5  -1  -2 115.821 13.7256   9
  -5   1   2 173.209 11.7419   3
   5   1  -2 153.715 11.5669  10
  -5   1   2 166.096 12.0561   1
   5   1  -2 135.608 18.7213   7
   5   1  -2 153.714 12.5180   5
  -5   1   2 147.385 11.4117  12
   5   1  -2 158.100 11.4129  12
  -5   1   2 143.627 11.4695  10
   4  -1  -2 23.5221 6.01616   4
   4  -1  -2 11.4007 6.55072  11
  -4  -1   2 25.9471 3.27070   1
  -4  -1   2 21.6115 2.10637   3
   4  -1  -2 13.1645 5.44024   7
   4  -1  -2 15.1413 4.15461   9
   4   1  -2 17.1647 6.74529   7
  -4   1   2 20.5871 2.55112   3
   4   1  -2 25.2714 2.43389  10
  -4   1   2 18.8525 2.67490   1
  -4   1   2 17.6688 2.16132  10
   4   1  -2 23.5423 2.26151  12
   4   1  -2 8.47114 5.79820  11
  -4   1   2 17.7592 2.17388  12
   4   1  -2 16.1548 5.52471   4
   3  -1  -2 46.6693 9.23346   7
  -3  -1   2 40.1632 3.50249   8
   3  -1  -2 24.4991 7.74694  11
  -3  -1   2 30.2124 3.64620   1
  -3  -1   2 36.4922 3.34044   3
   3  -1  -2 40.8121 6.99910   4
   3   1  -2 35.8565 3.41839  10
  -3   1   2 42.4325 3.74631   3
  -3   1   2 38.1083 3.48740   1
   3   1  -2 46.0329 8.67357   7
   3   1  -2 62.7688 12.6788  11
  -3   1   2 37.6367 3.36080  12
   3   1  -2 34.2574 3.29992  12
   2  -1  -2 0.95387 1.70223   9
  -2  -1   2 4.31017 0.97598   3
   2  -1  -2 -1.2714 2.17882   4
   2  -1  -2 -1.0163 2.23405   7
  -2  -1   2 1.16884 1.21794   1
   2   1  -2 2.38738 0.77527  12
   2   1  -2 7.94735 3.75623  11
  -2   1   2 1.96387 0.88668   3
   2   1  -2 7.50721 4.42989   7
  -2   1   2 1.42695 0.74966  12
  -1  -1   2 13.9666 1.54448   3
  -1  -1   2 14.9580 1.46837   8
   1  -1  -2 9.09070 2.47936   7
  -1  -1   2 12.3981 2.81861  11
   1  -1  -2 13.1420 2.23571   9
   1   1  -2 12.0581 1.25572   8
   1   1  -2 9.05797 3.25938   7
  -1   1   2 13.6291 1.50118   3
  -1   1   2 11.4981 2.12540   9
   1   1  -2 10.9393 1.20912  12
  -1   1   2 10.8943 1.19881  12
   0  -1   2 6.69788 1.67025   8
   0  -1   2 6.19505 1.05616   3
   0  -1  -2 2.94895 1.43852   9
   0  -1   2 1.49899 1.68463   7
   0   1   2 4.47617 1.44950   8
   0   1  -2 4.97314 0.69565  12
   0   1   2 2.83412 0.85088   3
   0   1  -2 3.62336 1.88047   9
   0   1  -2 2.70358 1.81518   7
   0   1   2 3.16573 1.25225   9
   0   1   2 3.77497 0.55237  12
   0   1  -2 5.12058 1.43116   8
  -1  -1  -2 560.182 41.3416   9
  -1  -1  -2 507.102 39.7702   2
   1  -1   2 480.607 41.4236  11
  -1  -1  -2 487.376 39.8269   3
   1  -1   2 619.135 41.0137   8
   1  -1   2 530.684 40.6681   9
   1   1   2 554.683 41.2225   9
   1   1   2 529.378 39.6925  12
  -1   1  -2 595.972 40.6508   9
  -1   1  -2 540.071 39.7831  12
   1   1   2 584.679 39.8446   3
  -1   1  -2 561.485 41.3295  11
   1   1   2 526.604 40.6429   8
  -2  -1  -2 1798.27 142.747   3
   2  -1   2 2141.64 143.657   9
   2  -1   2 1906.95 146.564  11
  -2  -1  -2 1727.73 142.720   2
   2  -1   2 2206.22 144.466   8
  -2  -1  -2 1971.64 144.801   9
   2  -1   2 1807.09 142.729   2
  -2   1  -2 2062.95 143.687   9
   2   1   2 2041.70 142.769  12
   2   1   2 2027.44 146.988  11
   2   1   2 2111.86 143.904   8
  -2   1  -2 1779.88 143.046   1
   2   1   2 2005.72 142.748   3
   2   1   2 1899.23 144.270   4
   2   1   2 1999.41 144.746   9
   2   1   2 1839.04 142.766  10
  -2   1  -2 2010.95 142.861  12
   3  -1   2 2540.04 191.072   4
   3  -1   2 2454.15 188.462  12
  -3  -1  -2 2458.03 188.758   1
   3  -1   2 2505.87 189.964   7
   3  -1   2 2505.62 194.232  11
   3  -1   2 2713.27 189.438   9
  -3  -1  -2 2176.34 188.201   3
  -3  -1  -2 2468.38 190.750   9
   3  -1   2 2905.22 190.543   8
   3  -1   2 2815.63 188.318   2
  -3   1  -2 2543.51 188.495  12
   3   1   2 2827.57 194.239  11
   3   1   2 2756.97 189.830   8
   3   1   2 2594.23 188.416  12
  -3   1  -2 2525.33 189.448   9
  -3   1  -2 2592.24 188.805   1
   3   1   2 2618.81 190.869   9
   3   1   2 2559.56 188.453  10
   3   1   2 2600.91 190.481   4
   4  -1   2 573.259 49.1908   4
   4  -1   2 555.369 45.7590   2
   4  -1   2 723.276 48.9125   7
  -4  -1  -2 589.381 46.4454   1
   4  -1   2 700.904 48.5682   8
   4  -1   2 629.586 47.2480   9
   4  -1   2 614.481 46.0432  12
   4   1   2 607.206 48.8426   9
   4   1   2 640.840 47.6292   8
  -4   1  -2 672.058 46.5543   1
   4   1   2 618.755 48.6199   4
  -4   1  -2 646.921 46.1029  12
   4   1   2 620.742 46.0543  10
   4   1   2 627.207 46.0045  12
   4   1   2 573.433 50.2884   7
   4   1   2 652.111 52.8396  11
  -4   1  -2 608.805 46.1278  10
   5  -1   2 297.622 24.1284   9
   5  -1   2 315.998 25.2728   8
   5  -1   2 311.781 26.3015   7
   5  -1   2 249.652 26.6405   4
  -5  -1  -2 314.499 23.3065   1
  -5   1  -2 283.908 22.6785  12
   5   1   2 311.807 22.6408  12
   5   1   2 351.909 32.4390  11
   5   1   2 289.237 25.9632   9
   5   1   2 301.768 27.9658   7
   5   1   2 293.269 24.5119   8
  -5   1  -2 310.718 23.2798   1
   5   1   2 287.230 22.6278   5
   5   1   2 301.360 22.6885  10
   5   1   2 326.915 26.1336   4
   6  -1   2 33.3381 7.72114   7
  -6  -1  -2 47.3054 4.82069   1
   6  -1   2 51.5476 7.29266   8
   6  -1   2 58.2572 5.71206   9
   6  -1   2 45.7909 10.8567   4
   6  -1   2 24.7550 11.4562  11
  -6   1  -2 49.6507 4.79502   1
   6   1   2 33.2071 4.11139  10
   6   1   2 38.2870 4.14016   5
   6   1   2 45.5155 7.40851   8
   6   1   2 52.9856 9.58433   4
   6   1   2 26.9772 10.3052  11
   6   1   2 48.1014 9.94557   7
   6   1   2 42.4227 4.05789  12
  -7  -1  -2 4.38360 2.72609   1
   7  -1   2 3.06224 12.5108  11
   7  -1   2 9.06246 8.05800   4
   7   1   2 8.25264 1.94456  10
   7   1   2 4.86225 2.07856   5
   7   1   2 6.21112 5.32808   7
   7   1   2 3.82822 6.48536   4
  -7   1  -2 4.19817 2.07795   1
   7   1   2 5.76793 1.73694  12
   7   1   2 -8.7874 9.44223  11
   7   1   2 -0.6493 4.01498   8
   8  -1   2 0.05158 5.80521   4
   8  -1   2 -13.186 15.0619  11
  -8  -1  -2 0.45117 2.48991   1
   8   1   2 0.61544 2.43095   5
   8   1   2 0.61946 7.65393   4
   8   1   2 1.99314 6.21935   7
  -8   1  -2 0.11015 1.77927   1
   8   1   2 -0.1639 1.47464  12
   8   1   2 -1.1856 1.58873  10
   9  -1   2 28.9767 10.6465   4
   9  -1   2 15.4824 18.9839  11
  -9  -1  -2 23.3047 4.92932   1
  -9   1  -2 31.0665 5.51796   1
   9   1   2 21.7611 12.4668   4
   9   1   2 11.3007 11.1102   7
  10  -1   2 3.03225 9.62192   4
 -10  -1  -2 3.73649 3.78751   1
  10   1   2 5.42705 15.0894   4
 -10   1  -2 6.29752 4.06706   1
  11  -1   2 15.2859 13.9434   4
 -11  -1  -2 19.2902 5.94148   1
 -11   1  -2 5.83322 3.74308   1
  11   1   2 -6.8803 20.8213   4
  12  -1   2 12.2607 13.2498   4
 -12  -1  -2 3.48409 5.27542   1
  12   1   2 -5.1012 19.6707   4
 -12   1  -2 -3.5960 4.05704   1
 -12  -2   2 0.61308 5.37362   1
 -12   2   2 4.45125 4.82605   1
  11  -2  -2 12.1683 9.79639   4
 -11  -2   2 0.17412 3.69533   1
  11   2  -2 32.1002 11.6336   4
 -11   2   2 3.51354 4.27078   1
  10  -2  -2 16.4580 9.75629   4
 -10  -2   2 5.41417 4.57128   1
 -10   2   2 6.92772 4.41867   1
  10   2  -2 12.8767 11.1420   4
   9  -2  -2 55.8207 13.4442   4
  -9  -2   2 50.8502 7.53908   1
   9   2  -2 40.5402 12.2233   4
   9   2  -2 16.1339 15.0772   7
   9   2  -2 45.1164 6.37682   5
   9   2  -2 41.0088 5.28249  10
  -9   2   2 63.1955 7.62994   1
  -8  -2   2 7.44822 3.06360   1
   8  -2  -2 9.98866 6.86664   4
   8   2  -2 -26.437 17.9334  11
  -8   2   2 7.37224 3.17993   1
   8   2  -2 10.0503 2.65400  10
   8   2  -2 -2.4848 11.4674   7
   8   2  -2 7.57237 3.41389   5
   8   2  -2 10.3191 2.32868  12
   8   2  -2 4.65827 7.10552   4
   7  -2  -2 118.496 9.91451   2
   7  -2  -2 146.008 16.7664   4
  -7  -2   2 117.568 11.1403   1
  -7   2   2 135.057 10.7553   1
   7   2  -2 70.5235 25.5776  11
   7   2  -2 111.391 22.2645   7
  -7   2   2 130.553 10.1431   3
   7   2  -2 116.364 9.89471  10
   7   2  -2 113.291 9.60726  12
   7   2  -2 106.337 10.2788   5
   6  -2  -2 346.910 28.5513   4
  -6  -2   2 287.947 23.0063   1
   6  -2  -2 317.112 28.2209   7
  -6   2   2 274.442 21.8513  12
   6   2  -2 264.774 30.5847   7
  -6   2   2 271.663 22.2133   3
   6   2  -2 303.128 21.8135  12
   6   2  -2 297.777 21.9444  10
   6   2  -2 274.334 22.0881   5
  -6   2   2 268.912 21.7778   5
  -6   2   2 283.975 22.4240   1
   5  -2  -2 97.1952 8.12857   9
   5  -2  -2 99.3588 12.1471   7
  -5  -2   2 88.6506 8.45809   1
   5  -2  -2 107.323 12.0241   4
   5  -2  -2 129.718 19.7046  11
   5   2  -2 88.2924 15.7227   7
   5   2  -2 86.9985 7.65910   5
   5   2  -2 82.8228 7.48531  10
   5   2  -2 87.0793 7.37953  12
  -5   2   2 93.5210 7.99268   3
  -5   2   2 87.1350 7.40373   5
  -5   2   2 95.3159 7.61565  10
  -5   2   2 88.0863 7.48477  12
  -5   2   2 95.3430 7.90835   1
   5   2  -2 71.7704 10.2525   4
  -4  -2   2 125.240 10.6154   1
   4  -2  -2 131.423 10.5021   9
   4  -2  -2 136.924 13.7273   7
   4  -2  -2 136.149 13.9049   4
   4  -2  -2 153.860 19.9769  11
  -4   2   2 121.555 9.94137  10
   4   2  -2 131.763 17.6857  11
  -4   2   2 130.300 10.4467   3
   4   2  -2 137.536 16.1867   7
   4   2  -2 103.715 12.0767   4
  -4   2   2 117.025 10.1920   1
   4   2  -2 126.880 9.90922  10
   4   2  -2 124.644 9.83307  12
  -4   2   2 126.699 9.93027  12
   3  -2  -2 973.044 74.9820   9
   3  -2  -2 1057.24 74.6575   2
   3  -2  -2 1024.37 77.6297   4
   3  -2  -2 982.116 77.4376   7
  -3  -2   2 984.273 74.9847   1
  -3   2   2 981.691 74.8365   3
  -3   2   2 921.451 74.5687   1
   3   2  -2 1125.48 80.5802   7
  -3   2   2 972.670 74.4079  10
   3   2  -2 1018.01 74.3509  10
   3   2  -2 1159.11 80.2962  11
   3   2  -2 1019.76 74.3151  12
   2  -2  -2 1366.43 111.027   7
   2  -2  -2 1535.47 108.849   2
   2  -2  -2 1465.99 109.423   9
   2  -2  -2 1310.21 110.798   4
   2   2  -2 1637.98 112.213  11
  -2   2   2 1512.37 109.054   3
   2   2  -2 1434.99 108.432   8
   2   2  -2 1608.14 113.451   7
   2   2  -2 1541.47 108.507  12
  -2   2   2 1456.24 108.550  10
  -2   2   2 1488.95 109.363   9
   2   2  -2 1507.80 108.505  10
   1  -2  -2 30.9967 3.99129   9
   1  -2  -2 32.4785 3.03653   2
  -1   2   2 26.9746 3.77677   9
  -1   2   2 23.9899 2.42927  12
   1   2  -2 25.2530 2.76043  12
   1   2  -2 33.1468 2.48076  12
   1   2  -2 30.9616 4.59046  11
  -1   2   2 30.3870 3.22544   3
   1   2  -2 26.3910 3.32063   8
   1   2  -2 34.3388 2.47699  10
   1   2  -2 42.7284 7.55742   7
  -1   2   2 30.4712 2.38224  10
   0  -2  -2 23.2111 3.80760   9
   0  -2  -2 26.7041 2.62937   2
   0   2  -2 21.8414 1.99161  10
   0   2  -2 24.0453 2.02026  12
   0   2   2 20.4467 3.61111   9
   0   2   2 22.6050 1.79584  12
   0   2  -2 31.2694 5.48611   7
   0   2  -2 21.3926 1.95744  12
   0   2   2 24.9341 2.59700   3
  -1  -2  -2 60.7777 6.83458   9
   1  -2   2 69.7941 5.10332   2
  -1  -2  -2 63.7240 5.09572   2
  -1   2  -2 67.4822 4.90641  10
  -1   2  -2 69.2986 6.38859   9
  -1   2  -2 44.9072 8.08576  11
  -1   2  -2 74.2625 4.95225  12
   1   2   2 60.3997 4.67242  12
   1   2   2 64.7147 4.67340  12
   1   2   2 52.6168 6.35513   8
   1   2   2 62.1411 5.16519   3
   1   2   2 59.4041 7.07659   9
   2  -2   2 1763.14 124.357   2
   2  -2   2 1876.95 126.369   8
   2  -2   2 1536.96 126.093   4
  -2  -2  -2 1685.63 124.335   2
  -2  -2  -2 1464.79 124.650   1
  -2  -2  -2 1662.56 126.842   9
   2  -2   2 1698.25 128.152  11
  -2   2  -2 1780.78 124.310  10
   2   2   2 1862.77 125.634   8
   2   2   2 1728.83 124.252   3
  -2   2  -2 1657.75 124.640   1
   2   2   2 1709.13 126.829   9
   2   2   2 1688.94 124.039  10
  -2   2  -2 1767.10 124.848   9
   2   2   2 1544.49 124.119  12
   2   2   2 1681.53 129.437  11
   2   2   2 1709.13 124.089  12
  -2   2  -2 1851.76 124.287  12
   3  -2   2 426.056 40.5365  11
   3  -2   2 452.389 34.4928   2
  -3  -2  -2 451.828 34.8929   1
   3  -2   2 439.659 37.4143   4
   3  -2   2 515.219 37.0940   8
   3   2   2 447.186 34.3432  10
  -3   2  -2 489.764 34.9804   1
   3   2   2 469.995 36.7104   4
   3   2   2 468.468 40.4964  11
   3   2   2 489.418 34.3703  12
   3   2   2 448.401 34.2236   3
  -3   2  -2 482.336 34.5911  10
   3   2   2 460.141 37.5568   9
  -3   2  -2 465.295 34.8397   9
  -3   2  -2 493.264 34.5407  12
   3   2   2 498.181 35.8458   8
  -4  -2  -2 15.8165 2.86427   1
   4  -2   2 15.8889 7.23394  11
   4  -2   2 24.3572 6.85880   4
   4  -2   2 19.4116 2.12203   2
   4  -2   2 15.9615 2.48551   7
   4  -2   2 15.2692 2.62330   9
   4   2   2 18.0685 2.04523  12
   4   2   2 19.2610 5.20803   9
  -4   2  -2 21.7796 2.38556  12
   4   2   2 23.0874 4.02844   8
   4   2   2 15.6294 5.36909  11
  -4   2  -2 17.0705 2.17664  10
   4   2   2 18.3677 2.01341  10
   4   2   2 19.4057 4.59877   4
  -4   2  -2 24.3549 3.15864   1
   4   2   2 16.7503 5.41633   7
   5  -2   2 15.7864 7.05993   4
  -5  -2  -2 12.8754 2.57568   1
   5  -2   2 11.0852 2.27088   9
   5  -2   2 7.86324 6.93579  11
  -5   2  -2 8.90689 2.48489   1
  -5   2  -2 10.9294 2.01048  12
   5   2   2 16.4941 1.88648   5
   5   2   2 16.0549 4.42863   9
   5   2   2 12.4040 1.87609  12
   5   2   2 10.7097 5.19554   7
   5   2   2 10.1150 4.34382   4
  -5   2  -2 10.2940 1.98359  10
   5   2   2 12.1921 6.39078  11
   5   2   2 11.8187 1.81905  10
   5   2   2 18.6647 4.16717   8
  -5   2  -2 14.5683 1.97804   5
   6  -2   2 81.3266 19.1896  11
   6  -2   2 100.782 13.6971   4
  -6  -2  -2 106.153 9.33606   1
   6   2   2 110.244 12.6298   4
   6   2   2 105.513 8.41175   5
   6   2   2 104.448 15.3106   7
   6   2   2 103.990 23.7640  11
   6   2   2 107.954 8.51075  10
   6   2   2 108.390 8.37833  12
  -6   2  -2 102.856 8.54726  12
   6   2   2 88.2432 10.2778   8
  -6   2  -2 120.420 9.50311   1
  -7  -2  -2 38.6637 5.82411   1
   7  -2   2 26.7916 16.2609  11
   7  -2   2 45.9056 10.9737   4
   7   2   2 46.4685 4.69856   5
  -7   2  -2 51.7991 5.37620   1
   7   2   2 47.2897 10.1339   4
   7   2   2 44.4046 4.56620  10
   7   2   2 57.3055 11.7747   7
   7   2   2 51.7951 4.48571  12
   7   2   2 25.5869 13.6664  11
  -7   2  -2 41.0872 4.71650   3
   8  -2   2 80.4936 22.3121  11
   8  -2   2 112.898 17.1424   4
  -8  -2  -2 121.625 10.8881   1
   8   2   2 112.233 16.6509   4
  -8   2  -2 129.197 10.7182   1
   8   2   2 96.4116 9.33710   5
   8   2   2 107.976 9.22311  10
   8   2   2 137.647 19.5768   7
   8   2   2 93.9687 8.90871  12
   8   2   2 84.0324 26.2015  11
   9  -2   2 43.4191 12.9630   4
  -9  -2  -2 32.0538 6.06631   1
   9   2   2 29.3525 3.96223  12
   9   2   2 29.6424 4.28950  10
   9   2   2 23.4483 13.1690   4
   9   2   2 33.0547 5.04739   5
  -9   2  -2 35.5627 5.88178   1
   9   2   2 29.1533 12.0509   7
 -10  -2  -2 7.35545 4.18802   1
  10  -2   2 6.47826 8.74488   4
  10   2   2 -7.7177 15.8776   4
 -10   2  -2 4.94560 3.87829   1
  10   2   2 2.59306 4.02565   5
  11  -2   2 24.5477 11.5873   4
 -11  -2  -2 25.9598 6.95737   1
  11   2   2 14.6796 22.6402   4
 -11   2  -2 16.7164 5.59422   1
 -12  -2  -2 10.9040 6.23438   1
 -12   2  -2 9.34530 5.39097   1
  12   2   2 1.84495 20.3660   4
  11  -3  -2 37.8923 15.6877   4
 -11  -3   2 10.3967 5.87411   1
 -11   3   2 5.84544 5.03779   1
  10  -3  -2 7.49933 7.10968   4
 -10  -3   2 2.49057 4.76833   1
  10   3  -2 10.2068 4.85467   5
  10   3  -2 1.44496 3.11820  10
 -10   3   2 3.96568 3.83227   1
   9  -3  -2 2.99136 6.39767   4
  -9  -3   2 3.44638 3.20586   1
   9   3  -2 1.70431 2.08050  12
  -9   3   2 1.47257 3.20566   1
   9   3  -2 2.86606 2.56925  10
   9   3  -2 2.19408 3.92208   5
   8  -3  -2 0.32336 5.33180   4
  -8  -3   2 3.62407 3.61620   1
   8   3  -2 -1.3535 1.66411  12
   8   3  -2 1.39805 2.10312  10
  -8   3   2 -0.3573 2.46943   1
   8   3  -2 2.15996 3.00705   5
   7  -3  -2 -1.2343 1.60270   2
   7  -3  -2 -0.7437 4.55423   4
  -7  -3   2 0.67355 2.93805   1
   7   3  -2 -0.0707 1.57653  10
  -7   3   2 1.15615 1.92250   3
  -7   3   2 2.06062 1.55374   5
   7   3  -2 -0.6189 2.37479   5
   7   3  -2 -10.287 9.08490   7
  -7   3   2 -0.8784 2.06474   1
   7   3  -2 0.53512 1.54679  12
  -7   3   2 -0.0262 1.45314  12
   6  -3  -2 43.7654 9.91474   4
  -6  -3   2 46.3743 6.11998   1
   6  -3  -2 37.8834 4.68052   2
  -6   3   2 42.0509 4.07451   5
  -6   3   2 41.9676 5.25489   1
  -6   3   2 40.3017 5.18760   3
   6   3  -2 43.6231 4.27710  12
   6   3  -2 46.1320 4.66397   5
  -6   3   2 44.6475 4.37471  10
  -6   3   2 35.6368 4.26171  12
   6   3  -2 28.1015 12.4167   7
   6   3  -2 45.2394 4.29072  10
  -5  -3   2 55.4550 6.37464   1
   5  -3  -2 49.7912 4.84990   2
   5  -3  -2 46.2158 9.56581   4
   5  -3  -2 42.5430 6.87221   7
  -5   3   2 51.4141 5.23585   3
  -5   3   2 49.3077 4.50083  10
   5   3  -2 50.0208 4.28616  12
   5   3  -2 26.8070 9.95647  11
   5   3  -2 43.5434 4.39659   5
  -5   3   2 45.1818 4.78546   1
   5   3  -2 54.2012 4.43086  10
  -5   3   2 46.7750 4.43259  12
   5   3  -2 47.9713 12.4224   7
  -5   3   2 48.5113 4.28747   5
   4  -3  -2 -0.0736 2.74390   4
   4  -3  -2 0.86401 1.20836   2
   4   3  -2 -2.0847 4.45915   7
  -4   3   2 0.10084 1.72300   3
  -4   3   2 -0.6691 0.98430  10
  -4   3   2 1.14546 1.36756   1
   4   3  -2 1.02398 1.00765  12
  -4   3   2 1.17420 0.93620   5
   4   3  -2 -1.2833 4.14518  11
   4   3  -2 1.01649 1.05246  10
   4   3  -2 1.00064 0.99450   5
   3  -3  -2 79.4090 6.30476   2
   3  -3  -2 73.0874 9.14454   4
   3   3  -2 78.9839 11.4857   7
   3   3  -2 67.2268 5.67476   8
   3   3  -2 73.1952 10.9135  11
  -3   3   2 77.5649 5.88755  12
  -3   3   2 70.8767 6.14999   1
   3   3  -2 70.7964 5.70373  12
  -3   3   2 73.0417 5.82871  10
  -3   3   2 66.2161 6.59294   3
   3   3  -2 74.9682 5.70809  10
   2  -3  -2 1.62098 1.61713   9
   2  -3  -2 3.40564 1.33667   2
   2  -3  -2 3.39198 3.18696   4
   2   3  -2 3.53661 1.32966   8
   2   3  -2 2.88006 0.70229  12
  -2   3   2 2.65027 0.71570  10
  -2   3   2 3.38739 1.20162   1
   2   3  -2 2.92207 0.66709  10
  -2   3   2 2.43538 1.30002   9
   2   3  -2 2.24371 0.73273  12
   2   3  -2 1.25864 2.07998  11
  -2   3   2 1.62731 1.66859   3
  -2   3   2 2.67703 0.82313  12
   2   3  -2 0.68400 3.31990   7
   1  -3  -2 95.1714 7.01471   2
   1  -3  -2 77.5853 8.18161   9
  -1   3   2 81.8646 7.92558   9
  -1   3   2 91.7626 6.32095  12
   1   3  -2 81.0759 9.13720  11
  -1   3   2 80.5882 7.07964   3
   1   3  -2 81.7139 6.17511  10
  -1   3   2 76.1632 6.27902  12
   1   3  -2 95.1801 10.8270   7
   1   3  -2 82.4839 6.30494  12
   1   3  -2 87.3174 6.32230  12
   0  -3   2 0.88702 0.99034   2
   0  -3  -2 1.49806 1.09399   2
   0  -3  -2 0.46038 2.00757   9
   0   3   2 0.35467 1.28579   3
   0   3  -2 0.51160 0.52716  12
   0   3   2 1.25656 2.00009   9
   0   3  -2 -0.4583 2.41423   7
   0   3  -2 1.14082 0.40311  10
   0   3  -2 -0.6700 0.51185  12
   1  -3   2 136.218 10.1236   2
  -1  -3  -2 130.984 10.0708   2
   1   3   2 124.920 10.0952   3
   1   3   2 130.341 12.5644   9
  -1   3  -2 105.224 11.4660   7
  -1   3  -2 134.639 9.62614  10
   1   3   2 128.772 11.4621   8
  -1   3  -2 142.291 9.67915  12
   2  -3   2 48.5665 4.23059   2
   2  -3   2 42.8843 5.91623   4
  -2  -3  -2 43.9471 4.14914   2
  -2   3  -2 44.1624 4.30653   1
  -2   3  -2 46.7923 4.68107   9
   2   3   2 35.1776 8.56528  11
   2   3   2 44.3176 3.45456  12
   2   3   2 42.8241 3.95163   3
   2   3   2 48.6449 5.50022   8
   2   3   2 48.8159 7.21219   9
  -2   3  -2 49.0360 3.83538  10
  -2   3  -2 47.2835 3.82856  12
  -3  -3  -2 1.11813 1.09246   2
   3  -3   2 1.76068 1.20767   2
   3  -3   2 -0.4029 2.47381   4
   3   3   2 0.13371 3.04874  11
  -3   3  -2 0.63476 0.75455   5
   3   3   2 -0.7859 1.63645   8
   3   3   2 0.95489 0.76553   3
  -3   3  -2 -1.7253 1.28747   1
   3   3   2 0.93075 1.07735  12
   3   3   2 0.21930 0.48510  10
  -3   3  -2 1.11766 0.95327  12
   3   3   2 1.27703 3.13626   9
  -3   3  -2 -0.5882 0.82221  10
   3   3   2 -0.5207 0.55280  12
  -4  -3  -2 172.408 14.1562   1
   4  -3   2 198.899 17.7996   4
   4  -3   2 188.458 21.3624  11
   4  -3   2 174.923 13.5799   2
  -4   3  -2 173.095 13.4637  12
   4   3   2 179.412 22.3019  11
   4   3   2 157.656 17.4274   9
   4   3   2 174.094 13.2341  10
  -4   3  -2 186.676 13.5816  10
   4   3   2 188.389 16.5017   4
   4   3   2 158.848 13.0688   5
   4   3   2 178.954 20.0800   7
  -4   3  -2 175.882 13.4372   5
   4   3   2 172.902 13.2315  12
   4   3   2 164.539 14.8158   8
  -4   3  -2 184.373 14.1107   1
  -5  -3  -2 63.5569 6.30358   1
   5  -3   2 55.2528 5.21760   2
   5  -3   2 65.7800 10.1916   4
   5  -3   2 69.8709 14.7291  11
   5   3   2 62.1747 5.08353  10
   5   3   2 46.8230 12.2942  11
  -5   3  -2 57.6239 5.31619  10
  -5   3  -2 55.0769 5.18170   5
   5   3   2 60.6423 8.36384   4
   5   3   2 58.5455 5.03654  12
  -5   3  -2 63.7226 5.39161  12
   5   3   2 67.3714 12.3069   7
   5   3   2 56.1614 4.87270   5
  -5   3  -2 67.1495 5.94579   1
   5   3   2 50.9667 6.74376   8
   6  -3   2 153.448 17.5853   4
  -6  -3  -2 134.828 12.5563   1
   6  -3   2 190.203 28.6651  11
   6   3   2 135.548 11.2803  12
   6   3   2 135.562 11.2385   5
   6   3   2 146.953 25.3165  11
  -6   3  -2 137.311 11.5174  12
   6   3   2 150.346 11.4306  10
  -6   3  -2 138.539 11.6401  10
   6   3   2 142.148 15.1538   4
  -6   3  -2 170.980 12.6509   1
  -6   3  -2 129.260 11.3904   5
   6   3   2 146.244 19.7744   7
  -7  -3  -2 0.48373 2.74526   1
   7  -3   2 1.01993 5.57445   4
   7   3   2 -1.1285 4.65487   4
   7   3   2 13.6088 5.60905   7
  -7   3  -2 1.44063 1.64845  12
  -9  -3  -2 4.90032 3.91721   1
   9  -3   2 -2.6460 4.80932   4
   9   3   2 -16.695 10.3375   4
  -9   3  -2 0.79889 2.47259   1
   9   3   2 -1.9700 1.74455  12
   9   3   2 -4.4362 2.70340   5
   9   3   2 -0.5831 2.07198  10
 -10  -3  -2 4.78307 4.52668   1
  10  -3   2 5.52524 6.69298   4
  10   3   2 -22.973 17.0851   4
  10   3   2 3.17108 4.67224  12
 -10   3  -2 4.95560 4.27527   1
  10   3   2 0.58363 2.83481  10
  10   3   2 -0.2852 3.89248   5
  11  -3   2 16.2866 8.94283   4
 -11  -3  -2 1.44387 5.26508   1
  11   3   2 -38.766 21.2769   4
 -11   3  -2 6.44058 4.88090   1
  11   3   2 7.57111 5.27790   5
 -12  -3  -2 16.2642 6.80291   1
  12   3   2 -20.732 34.4910   4
 -12   3  -2 9.68396 5.57350   1
  11  -4  -2 68.9094 17.4746   4
 -11   4   2 3.38417 4.68275   1
  11   4  -2 13.9005 5.98962   5
  10  -4  -2 13.9439 12.2118   4
  10   4  -2 6.74657 5.01944   5
  10   4  -2 -3.7011 2.46729  12
 -10   4   2 -2.9694 3.37766   1
  10   4  -2 -1.2416 3.05496  10
   9  -4  -2 28.7167 14.0745   4
   9   4  -2 6.88374 3.01881  10
   9   4  -2 6.85240 2.69850  12
  -9   4   2 7.53042 3.92289   1
   9   4  -2 8.70393 4.38173   5
   8  -4  -2 2.22738 7.82675   4
  -8   4   2 0.65039 1.91890  12
  -8   4   2 -0.5735 1.72832   5
  -8   4   2 -2.4300 2.50334   1
   8   4  -2 0.64090 1.86672  12
  -8   4   2 0.68731 2.21053   3
   8   4  -2 0.01896 3.15816   5
   8   4  -2 -0.7171 2.16931  10
  -8   4   2 4.75134 2.11392  10
   7  -4  -2 1.43411 2.16152   2
   7  -4  -2 0.46070 5.73673   4
   7   4  -2 -6.6446 10.1055   7
  -7   4   2 0.28563 1.68874  12
  -7   4   2 2.66456 2.44163   3
   7   4  -2 3.85329 1.96075  10
   7   4  -2 0.12302 2.32828   5
   7   4  -2 2.20420 1.68671  12
  -7   4   2 0.09554 2.13051   1
  -7   4   2 1.56379 1.55433   5
   6  -4  -2 16.2009 3.31666   2
   6  -4  -2 30.4198 9.33619   4
  -6   4   2 24.2860 3.09455   5
   6   4  -2 19.4730 12.5013   7
   6   4  -2 21.6147 2.97240  10
   6   4  -2 21.3453 3.10019   5
  -6   4   2 18.3836 3.92592   3
  -6   4   2 27.4711 3.45261  10
  -6   4   2 19.3046 2.95786  12
   6   4  -2 20.7255 2.87936  12
  -6   4   2 23.4423 3.79318   1
   5  -4  -2 21.4323 7.97971   4
   5  -4  -2 13.3483 3.11544   2
   5   4  -2 10.7154 8.71713  11
  -5   4   2 22.7016 2.93807  10
   5   4  -2 22.7920 2.76816  10
  -5   4   2 21.2153 3.40259   1
   5   4  -2 23.2938 2.69001   5
   5   4  -2 24.8983 2.69447  12
   5   4  -2 26.1267 11.8641   7
  -5   4   2 23.5149 2.80249   5
  -5   4   2 24.6203 4.08074   3
   4  -4  -2 55.6472 10.8010   4
   4  -4  -2 49.7307 5.25483   2
   4   4  -2 51.7740 4.64012  10
   4   4  -2 68.0363 14.4718   7
  -4   4   2 55.2622 4.87839  10
   4   4  -2 56.4153 4.44723   5
   4   4  -2 54.8275 4.62455  12
  -4   4   2 49.2776 6.21127   3
  -4   4   2 50.7593 5.23223   1
   3  -4  -2 138.256 11.5512   2
   3  -4  -2 135.223 15.2241   4
  -3   4   2 147.343 10.9493  10
   3   4  -2 155.040 10.7717  10
   3   4  -2 154.153 18.9509   7
  -3   4   2 138.556 11.8909   3
  -3   4   2 122.196 10.7092   5
   3   4  -2 147.740 16.8327  11
  -3   4   2 133.964 11.3622   1
   3   4  -2 152.230 10.8011  12
  -3   4   2 142.826 10.9340  12
   2  -4  -2 13.6829 2.75899   2
   2   4  -2 16.6979 1.48059  10
  -2   4   2 15.7463 1.76729  12
   2   4  -2 16.1856 1.63848  12
  -2   4   2 12.7965 2.38345   1
  -2   4   2 18.0794 1.72252  10
   2   4  -2 20.3983 6.54399   7
  -2   4   2 16.9607 2.94445   3
   2   4  -2 12.6288 3.83837  11
   1  -4  -2 122.057 9.45132   2
   1   4  -2 118.419 13.9825   7
   1   4  -2 109.494 8.49729  12
   1   4  -2 116.767 8.51702  12
  -1   4   2 110.762 9.67198   3
   1   4  -2 115.735 12.4902  11
  -1   4   2 106.289 8.46290  12
  -1   4   2 112.836 10.6647   9
  -1   4   2 116.721 8.49877  12
   0  -4   2 78.3948 6.52185   2
   0  -4  -2 83.9403 6.80749   2
   0   4   2 75.0488 6.82111   3
   0   4   2 80.2146 8.96749   9
   0   4  -2 70.2421 5.61193  10
   0   4  -2 76.8980 9.78400   7
   0   4  -2 69.1168 5.74534  12
   0   4  -2 82.6484 5.81931  12
   1  -4   2 97.9831 7.94460   2
  -1  -4  -2 99.9749 8.12194   2
  -1   4  -2 99.8769 7.34225  12
   1   4   2 96.3387 9.76761   8
   1   4   2 92.3695 8.03021   3
  -1   4  -2 99.0181 7.27250  10
  -1   4  -2 86.2386 10.0479   7
   1   4   2 91.7860 10.7219   9
  -2  -4  -2 1.03377 1.48235   2
   2  -4   2 -0.4679 1.91197   4
   2  -4   2 0.45548 1.55924   2
  -2   4  -2 0.65613 0.82078  10
  -2   4  -2 -0.3539 0.82540  12
  -2   4  -2 0.15242 1.21949   1
   2   4   2 2.01154 3.74414  11
  -2   4  -2 -2.1847 1.83189   9
   2   4   2 0.64305 2.17306   8
   2   4   2 0.09831 0.27011  12
   2   4   2 6.14559 3.00040   9
   2   4   2 0.67781 1.29748   3
   3  -4   2 0.33783 1.50174   2
   3  -4   2 0.90445 2.59388   4
  -3  -4  -2 0.36180 1.30062   2
   3   4   2 1.82607 4.72333  11
   3   4   2 2.56534 2.33785   8
  -3   4  -2 1.10099 0.86603   5
  -3   4  -2 -0.2647 0.98633  10
  -3   4  -2 0.14434 1.00804  12
   3   4   2 0.20680 0.63233  12
   3   4   2 1.54836 1.08503   3
   3   4   2 0.66594 0.36495  10
  -3   4  -2 1.09289 1.46583   1
   4  -4   2 4.36044 3.86969   4
   4  -4   2 4.76481 1.76962   2
   4   4   2 1.85294 2.40383   8
  -4   4  -2 3.29763 1.39338  12
  -4   4  -2 2.66804 1.15417   5
   4   4   2 4.44064 6.36397  11
  -4   4  -2 3.51030 1.37265  10
   4   4   2 0.91032 0.83199  10
   4   4   2 2.67000 2.99201   4
   4   4   2 1.74764 0.98667  12
  -4   4  -2 4.30211 1.85766   1
   4   4   2 3.37820 3.78860   7
   5  -4   2 17.3939 6.34877   4
   5  -4   2 19.6952 2.93329   2
  -5   4  -2 17.8887 2.71345  10
  -5   4  -2 15.4401 2.47866   5
  -5   4  -2 21.2144 2.77081  12
   5   4   2 40.3951 13.5652  11
   5   4   2 20.6105 8.13150   7
   5   4   2 18.5849 2.36366  10
   5   4   2 20.8089 2.39970  12
  -5   4  -2 21.0541 3.58047   1
   5   4   2 18.6133 2.06958   5
   5   4   2 18.2984 5.59595   4
   6  -4   2 8.24158 5.40688   4
  -6   4  -2 13.4260 2.46752  10
   6   4   2 7.56573 1.72895  10
   6   4   2 18.9252 7.45080   7
   6   4   2 6.31462 4.57305   4
   6   4   2 5.88065 1.56349   5
   6   4   2 6.53448 1.74181  12
  -6   4  -2 10.7522 2.15678  12
  -6   4  -2 5.60639 1.76564   5
  -6   4  -2 5.83275 2.69273   1
  -7  -4  -2 45.6619 7.01009   1
   7  -4   2 48.6259 11.2010   4
  -7   4  -2 51.9373 5.17063   5
   7   4   2 48.4184 5.03732  10
  -7   4  -2 55.0209 6.81674   1
  -7   4  -2 58.1247 5.73709  12
  -7   4  -2 47.1864 6.32886   3
   7   4   2 52.7390 5.15788  12
  -7   4  -2 49.4350 5.73685  10
   7   4   2 53.0797 5.03792   5
   7   4   2 41.7475 9.95098   4
  -8  -4  -2 18.9778 5.08340   1
   8  -4   2 24.9417 8.98447   4
  -8   4  -2 19.3354 3.12340   5
   8   4   2 13.4676 2.80337  12
  -8   4  -2 19.4476 4.48522   1
   8   4   2 15.7866 3.23445   5
   8   4   2 12.0502 2.70957  10
   8   4   2 7.28703 8.89205   4
  -9  -4  -2 10.5799 4.77369   1
   9  -4   2 16.7701 7.76467   4
   9   4   2 -12.435 13.8879   4
   9   4   2 7.80462 2.58042  12
   9   4   2 9.58564 2.87569  10
  -9   4  -2 10.0525 4.29905   1
   9   4   2 11.8303 3.62968   5
  10  -4   2 8.28592 6.85164   4
  10   4   2 5.23772 3.16400  10
 -10   4  -2 6.17026 4.73279   1
  10   4   2 -0.2542 2.32415  12
  10   4   2 1.12981 4.13182   5
  11  -4   2 27.3622 9.27908   4
  11   4   2 14.5584 4.28588  10
 -11   4  -2 19.7938 6.32961   1
  11   4   2 12.5376 5.73353   5
  11   5  -2 4.58374 5.39519   5
  11   5  -2 -9.3640 5.56132  10
  10  -5  -2 39.0041 16.6115   4
  10   5  -2 1.51329 3.47363  10
  10   5  -2 13.4167 5.41917   5
 -10   5   2 4.36978 4.15039   1
   9  -5  -2 41.5092 16.6062   4
  -9   5   2 16.1087 4.63040   1
  -9   5   2 10.5497 4.69972   5
   9   5  -2 10.0108 4.78837   5
   9   5  -2 14.6741 3.17936  12
   9   5  -2 12.1467 3.70823  10
   8  -5  -2 29.2599 13.6447   4
   8   5  -2 10.1151 2.68923  12
  -8   5   2 13.5046 4.11114   1
   8   5  -2 9.51594 3.06477  10
   8   5  -2 10.2753 3.97866   5
  -8   5   2 15.9093 3.26477  12
  -8   5   2 12.8594 2.89264   5
   7  -5  -2 8.81660 7.55243   4
   7  -5  -2 8.34653 3.12542   2
  -7   5   2 2.65996 2.13347  12
  -7   5   2 4.54563 2.14206  10
   7   5  -2 2.66798 1.80828  12
  -7   5   2 8.05443 2.28726   5
  -7   5   2 1.93790 2.80454   3
   7   5  -2 3.94411 2.77496   5
  -7   5   2 4.46002 2.63016   1
   7   5  -2 3.29954 2.11809  10
   6  -5  -2 20.1568 4.04238   2
   6  -5  -2 26.9410 10.4297   4
   6   5  -2 28.9960 14.8700   7
  -6   5   2 23.1422 3.38800  12
  -6   5   2 21.4545 4.39260   3
   6   5  -2 20.7394 2.86908  12
   6   5  -2 19.7690 3.00726  10
  -6   5   2 19.7068 3.11826   5
  -6   5   2 19.4188 3.92555   1
   6   5  -2 22.5070 3.20056   5
  -6   5   2 30.1369 3.74399  10
   5  -5  -2 18.5578 8.08057   4
   5  -5  -2 16.3029 3.51793   2
  -5   5   2 17.6502 2.76543  10
   5   5  -2 14.7748 2.39398  10
   5   5  -2 15.1454 2.31102  12
  -5   5   2 14.4099 3.17727   1
   5   5  -2 22.0528 11.8246   7
  -5   5   2 24.8561 2.81445   5
  -5   5   2 18.4201 4.10414   3
   5   5  -2 20.4926 2.44042   5
   4  -5  -2 143.082 12.7504   2
  -4   5   2 142.560 13.3038   3
   4   5  -2 156.966 11.8004  12
   4   5  -2 144.512 21.9258   7
   4   5  -2 151.233 11.5274   5
  -4   5   2 167.525 11.9406   5
  -4   5   2 138.031 12.5369   1
   4   5  -2 164.303 11.8477  10
  -4   5   2 159.334 12.1111  10
   3  -5  -2 29.7708 4.44607   2
   3   5  -2 32.5720 2.89152  12
  -3   5   2 31.8358 3.10100  10
   3   5  -2 32.0519 10.9466   7
  -3   5   2 29.3525 2.79113   5
  -3   5   2 33.9010 3.26091  12
  -3   5   2 27.4102 4.62629   3
   3   5  -2 30.7976 2.82925  10
  -3   5   2 30.6856 4.07702   1
   2  -5  -2 57.2109 5.95356   2
  -2   5   2 54.7193 6.00362   3
   2   5  -2 56.2871 12.6557   7
  -2   5   2 55.8744 4.29230  12
   2   5  -2 52.2367 3.98684  10
  -2   5   2 52.2175 4.17565  10
  -2   5   2 35.6562 4.72870   1
   2   5  -2 50.5192 4.11623  12
   1  -5  -2 33.5783 4.18608   2
  -1   5   2 25.4037 2.30665  12
  -1   5   2 20.3403 3.96603   3
  -1   5   2 23.0465 3.28338   1
   1   5  -2 27.8259 7.57991   7
   1   5  -2 26.6564 2.08737  10
   1   5  -2 27.7175 2.37071  12
   1  -5   2 32.8181 4.27994   2
  -1  -5  -2 30.6138 4.30971   2
   1   5   2 30.9288 4.31023   3
  -1   5  -2 31.6921 3.01912  12
   1   5   2 39.2106 6.87217   8
  -1   5  -2 33.6510 2.93803  10
  -2  -5  -2 41.1667 4.62692   2
   2  -5   2 38.5307 4.64132   2
  -2   5  -2 37.0750 3.39873  12
   2   5   2 39.6623 2.74318  12
  -2   5  -2 33.2143 3.35906  10
  -2   5  -2 32.5191 4.71194   1
   2   5   2 32.0941 6.12553   8
  -2   5  -2 34.0737 3.08750   5
   2   5   2 29.4560 4.07061   3
  -3  -5  -2 0.06000 1.54890   2
   3  -5   2 -0.0858 2.70591   4
   3  -5   2 -0.0860 1.89171   2
   3  -5   2 2.42985 11.7370   6
   3   5   2 7.37928 6.60787  11
  -3   5  -2 0.38734 1.16482  10
  -3   5  -2 -0.8675 1.92895   1
   3   5   2 0.45981 0.58896  12
  -3   5  -2 0.00813 0.85237   5
   3   5   2 7.89286 4.47993   7
   3   5   2 1.42058 2.48758   8
  -3   5  -2 2.22501 1.16239  12
   4  -5   2 4.84361 2.32356   2
   4  -5   2 7.88689 4.43213   4
  -4   5  -2 5.15143 1.61903  12
  -4   5  -2 4.33402 1.61076  10
  -4   5  -2 6.65010 1.54898   5
   4   5   2 20.0835 7.20287   7
   4   5   2 8.75162 1.33967  12
   4   5   2 5.77696 3.78580   4
   4   5   2 6.35372 1.10532  10
  -4   5  -2 7.76680 2.78081   1
   5  -5   2 39.8568 9.46021   4
   5  -5   2 39.8114 4.93306   2
   5   5   2 39.4679 3.66250  10
  -5   5  -2 38.2752 4.44243  10
  -5   5  -2 38.2495 4.25289  12
   5   5   2 36.0280 3.31088   5
  -5   5  -2 36.6415 4.12508   5
  -5   5  -2 48.0736 5.94266   1
   5   5   2 42.3683 3.73995  12
   5   5   2 36.6279 7.92760   4
   6  -5   2 40.2464 10.1937   4
   6   5   2 32.6863 3.85802  12
  -6   5  -2 37.9003 4.57884  10
   6   5   2 33.7927 8.12891   4
  -6   5  -2 43.1597 5.88664   1
   6   5   2 40.6486 3.95269  10
   6   5   2 36.9162 3.72657   5
  -6   5  -2 46.2272 4.69693   5
  -6   5  -2 34.2035 4.46695  12
   7  -5   2 14.8740 8.98390   4
   7   5   2 7.86036 2.17488   5
  -7   5  -2 12.0078 3.81747   1
  -7   5  -2 9.56791 2.43491   5
   7   5   2 9.86847 2.26183  10
   7   5   2 9.96901 2.21841  12
  -7   5  -2 7.18352 2.56847  12
  -7   5  -2 11.6809 2.89795  10
  -7   5  -2 7.61504 3.23740   3
   7   5   2 12.4181 6.95280   4
   8  -5   2 13.3140 9.97070   4
   8   5   2 2.10222 1.90176  12
   8   5   2 -0.4534 1.80572  10
   8   5   2 -9.9241 7.73933   4
  -8   5  -2 -0.5058 3.28103   1
  -8   5  -2 -1.8378 2.23207  10
  -8   5  -2 -0.2168 1.78833   5
   8   5   2 -0.8725 2.08485   5
   9  -5   2 121.914 18.9179   4
   9   5   2 78.5640 7.82653  12
   9   5   2 86.6825 8.72939   5
  -9   5  -2 91.5074 10.9731   1
   9   5   2 44.2194 18.9080   4
   9   5   2 80.7677 8.09669  10
 -10   5  -2 1.46114 4.58046   1
  10   5   2 10.8669 4.68389   5
  10   5   2 7.58071 3.22270  10
  11   5   2 -0.6855 4.74040   5
  12   5   2 11.2956 5.38070   5
  11   6  -2 -0.4388 4.96394   5
  10   6  -2 0.10671 4.58177   5
  10   6  -2 -6.5171 3.00305  10
   9   6  -2 4.66275 4.72108   5
   9   6  -2 -3.6296 2.58198  10
  -9   6   2 0.82133 2.41325   5
   8   6  -2 8.87457 2.99768  10
   8   6  -2 7.46699 2.56510  12
   8   6  -2 4.41771 3.72687   5
  -8   6   2 12.4671 3.18816   5
  -8   6   2 14.0852 3.50072  12
   7   6  -2 37.3968 4.93392  10
  -7   6   2 52.5448 5.01791   5
   7   6  -2 35.0200 4.46185  12
   7   6  -2 36.8839 5.28612   5
  -7   6   2 36.2373 5.74935   1
  -7   6   2 52.0917 5.60730  12
   6  -6  -2 7.00850 3.28896   2
  -6   6   2 5.84989 2.08685   5
   6   6  -2 4.44583 2.18933   5
   6   6  -2 4.39741 1.78646  12
  -6   6   2 9.96078 2.46086  10
   6   6  -2 5.57331 2.00168  10
  -6   6   2 0.98215 2.47134   1
  -6   6   2 8.47283 2.42766  12
   5  -6  -2 13.7660 3.27503   2
  -5   6   2 15.2811 3.33325   1
   5   6  -2 29.3878 12.5153   7
   5   6  -2 13.5117 2.19690  12
  -5   6   2 12.5834 2.27542   5
  -5   6   2 15.6827 3.93496   3
   5   6  -2 10.4342 2.21212  10
   5   6  -2 13.9657 2.18955   5
  -5   6   2 16.1704 2.71025  12
  -5   6   2 19.4249 3.02465  10
   4  -6  -2 25.5190 4.66855   2
   4   6  -2 22.7230 2.85245  10
  -4   6   2 31.0395 3.04212   5
  -4   6   2 36.1673 3.64643  10
  -4   6   2 24.6275 5.00916   3
  -4   6   2 27.1079 4.09579   1
   4   6  -2 42.1370 12.6387   7
   4   6  -2 20.6679 2.74786  12
   3  -6  -2 21.6138 4.19240   2
  -3   6   2 20.8325 2.24959   5
   3   6  -2 19.6792 2.23435  12
  -3   6   2 20.6645 3.99654   1
  -3   6   2 26.0225 4.84375   3
   3   6  -2 18.1452 2.20885  10
  -3   6   2 24.2346 2.65811  10
   2  -6  -2 39.7676 5.30146   2
  -2   6   2 37.8386 5.47750   3
   2   6  -2 29.3288 2.95374  10
   2   6  -2 31.2660 3.06141  12
  -2   6   2 42.8097 3.23419  10
  -2   6   2 36.6789 3.28933  12
   1  -6  -2 40.1860 5.54335   2
  -1   6   2 37.9735 5.58338   3
  -1   6   2 47.3935 3.56122  12
   1   6  -2 45.2085 3.61648  12
  -1   6   2 42.1076 3.31065  10
   1   6  -2 38.4808 3.40404  10
   0  -6   2 2.41256 11.4398   6
   0  -6  -2 2.41832 2.38312   2
   0   6   2 4.87489 2.50846   3
   0   6  -2 2.59012 0.79908  10
   0   6  -2 2.48363 0.92588  12
   0   6   2 4.01618 0.61309  12
   1  -6   2 2.66057 11.3773   6
   6  -6   2 4.39734 5.80005   4
   6   6   2 1.69254 1.38081  10
   6   6   2 0.52658 1.33844  12
   6   6   2 1.56154 1.12893   5
  -6   6  -2 0.67653 1.72923   5
  -6   6  -2 3.03323 3.24934   1
  -6   6  -2 3.26397 2.18705  10
   6   6   2 8.65216 5.73894   4
  -6   6  -2 3.37250 2.03082  12
   7  -6   2 36.7613 11.7976   4
  -7   6  -2 18.5379 5.11104   1
  -7   6  -2 22.0799 3.49360   5
   7   6   2 18.1843 2.92499  12
  -7   6  -2 19.7694 3.73827  10
   7   6   2 16.1852 2.93919  10
   7   6   2 16.6328 2.85706   5
  -7   6  -2 22.8387 3.88961  12
   8  -6   2 34.2810 13.4140   4
  -8   6  -2 10.5611 3.59686  10
  -8   6  -2 8.97992 4.31588   1
  -8   6  -2 13.0777 3.01913   5
   8   6   2 5.12471 2.31458  12
   8   6   2 7.16598 2.50613  10
   8   6   2 5.79617 2.65616   5
   9   6   2 21.9642 4.15846  10
   9   6   2 27.8483 5.05836   5
  -9   6  -2 27.4689 4.13281   5
  -9   6  -2 28.2346 6.45758   1
  11   6   2 13.5781 5.56001   5
  11   7  -2 -6.9925 4.47632   5
  10   7  -2 9.89454 5.05804   5
   9   7  -2 -5.4416 3.93880   5
   9   7  -2 -3.4949 2.56729  10
  -9   7   2 2.30679 2.53169   5
  -9   7   2 1.40997 3.42929  10
  -8   7   2 19.2869 3.72863   5
   8   7  -2 11.1957 4.64214   5
  -8   7   2 23.5009 4.39647  10
   8   7  -2 10.6801 3.21705  10
  -7   7   2 5.50877 3.01712  12
   7   7  -2 6.99191 3.51959   5
   7   7  -2 9.84695 2.76778  10
  -7   7   2 9.37825 2.89875   5
   6   7  -2 16.6231 3.02907  10
   6   7  -2 15.5600 3.29214   5
  -6   7   2 12.0807 3.17250  12
  -6   7   2 18.0303 3.14827   5
  -6   7   2 18.9406 3.52592  10
   6   7  -2 14.8296 2.60848  12
   5  -7  -2 99.9311 11.8957   2
  -5   7   2 116.830 9.91339   5
  -5   7   2 125.968 10.2118  12
   5   7  -2 107.602 9.73678  10
  -5   7   2 126.748 10.2861  10
   5   7  -2 127.355 9.77448   5
   4  -7  -2 0.95269 3.12881   2
  -4   7   2 2.42059 1.56494  12
  -4   7   2 0.95162 1.51637  10
   4   7  -2 1.13238 1.48618   5
  -4   7   2 -0.1118 1.21594   5
   4   7  -2 -0.3419 1.07773  12
   4   7  -2 0.47624 1.34043  10
   3  -7  -2 20.8225 4.17509   2
  -3   7   2 19.7727 2.66524  10
   3   7  -2 14.1289 2.08498  10
   3   7  -2 16.8885 2.16341  12
  -3   7   2 17.9686 2.15788   5
   2  -7  -2 16.4666 4.07475   2
   2   7  -2 9.61911 1.58566  10
   2   7  -2 13.2361 1.66650  12
  -2   7   2 16.4065 4.33365   3
  -2   7   2 11.2675 1.77177  10
   1  -7  -2 49.6257 6.60778   2
   1   7  -2 47.0350 4.01825  10
  -1   7   2 47.3739 3.89844  10
  -1   7   2 43.0644 6.68903   3
   1   7  -2 49.1166 4.08314  12
   0  -7  -2 16.4728 3.76561   2
   0   7  -2 12.4816 1.83294  12
   0   7   2 16.1909 3.93023   3
   0   7  -2 15.2325 1.87369  10
  -1  -7  -2 -1.7073 1.58387   2
   1   7   2 1.11786 0.31281  12
  -1   7  -2 0.15509 0.96536  10
  -1   7  -2 0.32607 0.98274  12
  -2  -7  -2 16.9061 3.62983   2
   2  -7   2 14.5849 3.46727   2
   2   7   2 11.1981 1.10128  12
  -2   7  -2 14.9598 1.83261   5
  -2   7  -2 16.7508 4.10961   1
  -2   7  -2 13.3460 2.13339  10
  -2   7  -2 15.0218 2.11325  12
   4  -7   2 0.87570 2.77111   2
   4   7   2 2.01415 0.83935  10
  -4   7  -2 1.40032 2.93653   1
   4   7   2 0.52742 0.80630  12
  -4   7  -2 -2.5101 1.17045  10
  -4   7  -2 0.37028 1.32727   5
  -4   7  -2 -1.2517 1.38646  12
  -5   7  -2 10.0896 2.41954  12
   5   7   2 10.7840 1.72677  10
   5   7   2 8.62331 1.52546   5
  -5   7  -2 6.51284 2.38845  10
  -5   7  -2 5.86997 2.07348   5
  -5   7  -2 7.35382 3.79248   1
   5   7   2 5.74413 1.49965  12
   6   7   2 9.10600 2.01398  12
  -6   7  -2 17.1943 4.89543   1
  -6   7  -2 11.7091 2.91621   5
  -6   7  -2 10.7880 2.84903  12
   6   7   2 10.4389 1.85122   5
   6   7   2 11.2529 2.21832  10
  -6   7  -2 11.0679 2.93169  10
   7   7   2 2.44034 1.90984  10
  -7   7  -2 2.29988 2.23453   5
  -7   7  -2 -1.5380 2.36307  10
   7   7   2 2.23301 1.81903   5
  -7   7  -2 -0.3468 3.76958   1
  -8   7  -2 4.55968 2.70226   5
   8   7   2 0.38428 2.15385  10
  -8   7  -2 -0.4316 3.82094   1
  -8   7  -2 6.11285 3.30001  10
   8   7   2 5.20827 2.69578   5
   9   7   2 5.00206 3.57298   5
  -9   7  -2 4.64386 5.01286   1
  -9   7  -2 12.5806 3.08207   5
   9   7   2 -1.4074 2.50882  10
  10   7   2 48.6103 7.07427   5
  11   7   2 10.5909 5.06888   5
  10   8  -2 3.27208 5.01698   5
   9   8  -2 22.7514 5.68970   5
  -9   8   2 28.0896 4.80672   5
   8   8  -2 -5.5058 3.64628   5
  -8   8   2 3.05425 2.75483   5
   7   8  -2 31.4701 4.57732  10
   7   8  -2 43.2873 5.80885   5
   6   8  -2 26.3341 4.61283   5
   6   8  -2 38.4347 4.64293  10
  -6   8   2 48.6662 5.31221   5
  -5   8   2 25.2895 4.09903  10
   5   8  -2 20.6773 3.61184   5
   5   8  -2 33.0272 3.87188  10
  -5   8   2 35.8354 4.22385   5
   4   8  -2 11.9209 2.06032  12
   4   8  -2 11.9427 2.14725   5
  -4   8   2 15.3358 2.48981   5
  -4   8   2 12.5825 2.72830  12
   4   8  -2 8.38333 2.16374  10
  -4   8   2 12.5556 2.63238  10
  -3   8   2 69.6302 6.05157   5
  -3   8   2 74.8747 6.42608  12
  -3   8   2 73.9057 6.40137  10
   3   8  -2 64.5413 6.00381  10
  -2   8   2 7.56411 1.76227  12
   2   8  -2 6.77985 1.54646  10
  -2   8   2 8.24456 1.71075  10
  -2   8   2 7.94627 1.35179   5
   2   8  -2 6.82649 1.41291  12
   1  -8  -2 8.73385 3.46082   2
  -1   8   2 11.1953 1.63852  10
   1   8  -2 10.1300 1.63024  12
   1   8  -2 9.58178 1.68404  10
  -1   8   2 12.5943 1.75129  12
   0  -8  -2 7.83081 3.60149   2
   0   8   2 6.43185 1.03755  12
   0   8   2 5.08332 0.93366  10
   0   8  -2 7.77087 1.46321  12
   0   8  -2 8.96571 1.59910  10
  -1  -8  -2 8.85707 3.58790   2
  -1   8  -2 7.81104 1.62670  12
  -1   8  -2 4.86277 3.62679   1
  -1   8  -2 6.48446 1.64815  10
  -1   8  -2 7.26251 1.39827   5
  -2   8  -2 2.44168 1.27431   5
  -2   8  -2 1.83708 3.39757   1
  -2   8  -2 1.60802 1.38581  12
  -2   8  -2 4.22096 1.64953  10
  -3   8  -2 10.2252 2.30747  10
  -3   8  -2 16.3075 4.90583   1
   3   8   2 8.28431 0.99900  12
  -3   8  -2 8.20927 2.08043  12
  -3   8  -2 11.4416 2.15733   5
   3   8   2 11.1282 1.18235  10
  -4   8  -2 4.10495 1.95333  12
  -4   8  -2 3.60468 1.85324   5
  -4   8  -2 2.08614 3.79926   1
   4   8   2 5.70103 1.08619  10
  -4   8  -2 3.46193 1.94393  10
   4   8   2 3.06981 0.97416  12
  -5   8  -2 1.11754 1.78551   5
   5   8   2 -1.9844 1.52237  12
  -5   8  -2 -3.6382 3.22892   1
  -5   8  -2 -0.2053 1.99583  10
   5   8   2 4.18831 1.32258  10
  -6   8  -2 13.8774 4.95875   1
   6   8   2 11.2095 2.30875  10
  -6   8  -2 10.2964 3.06923   5
  -6   8  -2 13.7756 3.41307  10
   6   8   2 18.6191 2.34052   5
  -7   8  -2 1.99119 2.85248  10
   7   8   2 -1.2121 1.83347  10
  -7   8  -2 -1.9673 2.21043   5
   7   8   2 3.64904 1.98258   5
  -7   8  -2 -3.1050 3.75117   1
   8   8   2 0.27690 2.51953   5
  -8   8  -2 -2.1019 2.35387   5
  -9   8  -2 3.16631 2.76037   5
   9   8   2 1.24529 3.45630   5
  10   8   2 0.33434 6.23799   5
   8   9  -2 -8.3637 3.14202   5
  -8   9   2 -0.6226 2.31807   5
  -7   9   2 2.63761 2.47224   5
   7   9  -2 -7.5278 2.82005   5
   6   9  -2 -5.9492 2.42394   5
  -6   9   2 4.11917 2.38692   5
  -5   9   2 53.1081 5.30639   5
   5   9  -2 32.8379 4.31855  10
   5   9  -2 35.6032 4.75595   5
  -4   9   2 75.6255 6.57041   5
  -4   9   2 69.3913 6.78324  10
   4   9  -2 67.5305 6.18587  10
   4   9  -2 59.1492 6.35420   5
  -3   9   2 103.777 8.99320  10
  -2   9   2 45.6552 4.28366  10
   2   9  -2 37.2587 3.88349  10
  -2   9   2 37.2118 3.82013   5
   1   9  -2 19.4022 2.54260  10
  -1   9   2 17.9272 2.42981  10
   0   9   2 6.03930 1.20134  10
   0   9  -2 1.09290 1.38333  10
   0   9  -2 2.17248 3.68507   1
  -1   9  -2 3.81292 1.64422  10
  -1   9  -2 4.50625 4.15913   1
  -1   9  -2 4.39515 1.39458   5
  -2   9  -2 3.77814 4.12162   1
  -2   9  -2 3.27650 1.48981   5
  -2   9  -2 2.92026 1.76475  10
  -3   9  -2 2.85359 4.03742   1
  -3   9  -2 3.53600 1.83083   5
  -3   9  -2 4.51627 2.01796  10
  -4   9  -2 1.57266 4.29981   1
   4   9   2 -0.6195 0.97203  10
  -4   9  -2 0.16073 1.90117  10
  -4   9  -2 -1.1559 1.84422   5
  -5   9  -2 4.03794 2.46294  10
  -5   9  -2 -3.7829 3.88385   1
   5   9   2 -1.2738 1.27306  10
  -5   9  -2 2.68531 2.36152   5
  -6   9  -2 -0.5955 2.30777   5
   6   9   2 3.49608 1.45326   5
  -7   9  -2 21.3781 3.88456   5
   7   9   2 14.5146 2.95057   5
  -8   9  -2 9.72476 2.97666   5
   8   9   2 -4.3615 2.60080   5
  -6  10   2 2.98919 2.43285   5
  -5  10   2 5.23040 2.51510   5
   5  10  -2 -6.9161 2.17387   5
  -4  10   2 0.68525 1.85203   5
  -3  10   2 0.78009 1.70006   5
  -2  10   2 43.3154 4.49715   5
   0  10  -2 22.0189 2.81643   5
  -1  10  -2 3.07053 1.48255   5
  -2  10  -2 10.5462 2.32600   5
  -3  10  -2 4.44962 2.23398   5
  -4  10  -2 17.1340 3.36407   5
  -5  10  -2 6.05908 2.51740   5
  -6  10  -2 8.22621 2.83107   5
   0  11  -2 2.78017 2.35558   5
  -1  11  -2 0.18440 1.77988   5
  -2  11  -2 0.94203 2.65635   5
 -10   0   3 -2.1935 3.34299   1
  10   0  -3 18.2526 7.93329   4
  -9   0   3 159.896 15.3434   1
   9   0  -3 184.141 21.1592   4
  -8   0   3 1.95289 2.67469   1
   8   0  -3 0.72440 5.18940   4
   8   0  -3 12.7004 11.1841  11
   8   0  -3 -0.4188 9.97121   7
  -7   0   3 23.5063 4.33117   1
   7   0  -3 27.8697 8.25394   4
   7   0  -3 28.1040 13.7053  11
   7   0  -3 13.7331 9.93277   7
  -6   0   3 -0.0169 1.06896   3
   6   0  -3 -0.8559 6.86993  11
   6   0  -3 0.85033 6.69192   7
   6   0  -3 1.59690 4.28283   4
  -6   0   3 1.97461 2.05350   1
  -5   0   3 0.75662 0.98873   3
  -5   0   3 1.55560 1.39541   1
   5   0  -3 2.70602 1.83793  10
   5   0  -3 3.10502 5.91022   7
   5   0  -3 1.05000 5.71586  11
   5   0  -3 1.79626 1.23073  12
   5   0  -3 3.26207 3.89019   4
   4   0  -3 2.54558 1.41357  10
   4   0  -3 2.58722 4.95168  11
  -4   0   3 2.36678 0.98545  12
   4   0  -3 1.04976 3.21754   4
  -4   0   3 1.36712 1.03409   3
   4   0  -3 1.67791 1.08370  12
  -4   0   3 0.89956 1.46700   1
   4   0  -3 2.30052 5.28189   7
   3   0  -3 581.302 45.7147   4
   3   0  -3 530.166 46.0630   9
  -3   0   3 557.154 43.8950   1
   3   0  -3 602.814 43.6429  12
  -3   0   3 658.014 43.8591   3
  -3   0   3 589.020 43.6229  12
   3   0  -3 639.830 51.3280  11
  -2   0   3 0.28379 0.78035  12
   2   0  -3 -0.0662 0.82050  12
  -2   0   3 0.06348 0.98728   3
   2   0  -3 1.79049 4.23506   7
   2   0  -3 5.38227 3.39473   9
   1   0  -3 46.1282 3.87877  12
  -1   0   3 48.8755 3.89996  12
  -1   0   3 39.3025 5.27201   9
  -1   0   3 53.0339 4.18120   3
  -1   0   3 47.0139 4.60419   8
   1   0  -3 53.4341 6.68355   7
   1   0  -3 58.0727 5.70574   9
   0   0   3 -0.4521 1.08257   8
   0   0   3 0.66381 1.65218   9
   0   0   3 0.08470 0.58077   3
   0   0  -3 -0.2422 1.33933   9
   0   0   3 0.58433 0.51978  12
   0   0  -3 0.18593 0.59724  12
   0   0  -3 -0.3643 1.27396   7
   1   0   3 -1.2858 1.26414  11
   1   0   3 0.32671 0.52373  12
   1   0   3 -0.1817 1.51450   8
   1   0   3 -0.4592 0.50901   3
  -1   0  -3 -0.3021 0.57953  12
  -1   0  -3 -0.0796 1.07490   9
   1   0   3 -0.5904 1.03668   9
  -2   0  -3 0.08495 0.78130  12
  -2   0  -3 -0.9464 1.15848   9
   2   0   3 -1.1206 1.31144   4
   2   0   3 1.19619 1.89293   8
   2   0   3 -0.4482 0.63520  12
   2   0   3 -1.6089 1.91096  11
   2   0   3 -1.2892 1.76910   9
   2   0   3 -0.3331 0.72514   3
   3   0   3 227.006 17.2633   8
   3   0   3 194.659 15.1160  12
   3   0   3 215.755 17.5453   4
  -3   0  -3 180.700 15.1107  12
  -3   0  -3 202.352 15.3880   1
  -3   0  -3 203.053 17.1958   9
   3   0   3 215.624 20.6697  11
   3   0   3 210.624 17.1875   9
   3   0   3 176.036 15.1495  10
   4   0   3 -0.5577 0.82878  12
   4   0   3 -0.1889 2.43357   4
   4   0   3 0.94849 2.17224   9
  -4   0  -3 0.57785 2.00392   9
   4   0   3 -0.0697 3.20560  11
  -4   0  -3 2.22041 1.45225   1
   4   0   3 1.28765 0.98950  10
   4   0   3 1.31232 3.19499   8
   5   0   3 283.806 23.3877   8
   5   0   3 311.740 30.5866  11
   5   0   3 249.811 20.6993  12
   5   0   3 262.953 24.8244   7
   5   0   3 251.882 20.7887  10
  -5   0  -3 279.167 21.3055   1
   5   0   3 329.556 25.2653   4
   5   0   3 264.074 23.3521   9
   6   0   3 1.90249 2.80269   7
   6   0   3 -0.0008 3.86432   8
  -6   0  -3 2.62077 2.14437   1
   6   0   3 1.32135 1.21465  12
   6   0   3 -3.5385 7.28357  11
   6   0   3 5.75717 6.08814   4
   7   0   3 12.3867 5.32631   8
   7   0   3 -4.5958 12.8541  11
   7   0   3 12.4858 6.78103   4
  -7   0  -3 9.73993 2.66425   1
   7   0   3 10.2705 4.96182   7
  -8   0  -3 -0.4587 2.44577   1
   8   0   3 5.67921 8.52055   4
   8   0   3 2.98720 3.53041   8
  -9   0  -3 6.64588 3.44475   1
   9   0   3 6.51153 10.1339   4
   9   0   3 -17.472 17.3113  11
  10   0   3 0.57721 11.9103   4
 -10   0  -3 1.13014 3.36900   1
 -11   0  -3 9.43506 4.62173   1
  11   0   3 15.4478 17.7785   4
  12   0   3 5.74721 19.1854   4
 -12   0  -3 -1.8689 4.15764   1
  11  -1  -3 38.0324 11.1270   4
  10  -1  -3 11.8088 8.13781   4
 -10  -1   3 -3.1591 3.63404   1
 -10   1   3 -1.3176 3.14648   1
  10   1  -3 15.1146 6.61401   4
  -8  -1   3 120.609 10.5696   1
   8  -1  -3 110.101 19.7046   7
   8  -1  -3 135.387 16.2674   4
  -8   1   3 100.679 9.95592   1
   8   1  -3 80.7728 23.5576  11
   8   1  -3 99.3209 14.5722   4
   7  -1  -3 48.8052 15.2632  11
   7  -1  -3 35.8735 11.2435   7
  -7  -1   3 61.5136 6.29579   1
   7  -1  -3 61.2652 10.2603   4
  -7   1   3 44.1080 4.55861   3
   7   1  -3 53.3928 10.5002   4
   7   1  -3 53.0512 5.25858  10
  -7   1   3 39.3593 5.64347   1
   7   1  -3 54.9504 6.00568   5
   7   1  -3 32.3201 13.0690   7
   7   1  -3 46.2137 4.81489  12
   7   1  -3 40.2690 18.0760  11
  -6  -1   3 28.6713 4.21861   1
   6  -1  -3 29.7676 9.99869   7
   6  -1  -3 33.0586 11.5591  11
   6  -1  -3 34.3118 7.74868   4
   6   1  -3 16.9920 9.65908   7
   6   1  -3 9.90796 9.84663  11
   6   1  -3 26.3168 7.32888   4
   6   1  -3 27.1634 4.03980   5
   6   1  -3 28.1890 3.18375  12
   6   1  -3 22.9111 3.30964  10
  -6   1   3 29.4233 4.12188   1
  -6   1   3 30.6210 3.23255   3
  -5  -1   3 24.6300 3.66109   1
   5  -1  -3 15.7380 7.67690  11
  -5  -1   3 19.1433 2.37326   3
   5  -1  -3 12.3361 5.16776   9
   5  -1  -3 18.8208 7.25319   7
   5  -1  -3 24.9672 6.38552   4
  -5   1   3 15.3702 2.27627  12
  -5   1   3 18.6115 2.39836  10
   5   1  -3 18.9645 2.62586  10
   5   1  -3 10.1447 7.82741  11
  -5   1   3 16.1147 2.74213   1
   5   1  -3 21.2898 2.46885  12
   5   1  -3 12.7181 5.22565   4
  -5   1   3 21.9902 2.76593   3
   5   1  -3 15.6084 7.98693   7
   5   1  -3 19.4237 3.16973   5
   4  -1  -3 68.9616 8.39543   4
  -4  -1   3 66.1553 5.61149   3
   4  -1  -3 79.5462 15.2406  11
   4  -1  -3 74.3443 11.5534   7
  -4  -1   3 69.6478 6.23353   1
   4  -1  -3 73.2127 8.42017   9
  -4   1   3 57.2331 5.49744  10
   4   1  -3 69.9676 5.68559  10
   4   1  -3 61.7596 11.4392   7
  -4   1   3 70.8803 5.84416   3
   4   1  -3 66.8889 5.55557  12
  -4   1   3 64.8929 5.49985  12
  -4   1   3 61.3307 5.80503   1
   4   1  -3 56.4975 8.39979   4
   3  -1  -3 245.541 20.0958   4
  -3  -1   3 243.390 17.0819   8
  -3  -1   3 249.485 17.4321   3
  -3  -1   3 226.566 17.7204   1
  -3  -1   3 206.695 17.2059   8
   3  -1  -3 264.470 25.7813  11
  -3   1   3 228.527 17.2794  10
  -3   1   3 259.798 17.6254   3
  -3   1   3 226.947 17.2170  12
   3   1  -3 186.965 23.4026  11
  -3   1   3 201.966 17.3440   1
   3   1  -3 244.315 17.2338  12
   3   1  -3 202.893 23.2543   7
   3   1  -3 245.499 17.3307  10
   2  -1  -3 516.677 38.3639   7
  -2  -1   3 424.390 34.5896   1
   2  -1  -3 402.819 36.0469   4
  -2  -1   3 491.852 34.1969   8
  -2  -1   3 524.055 34.5611   3
   2  -1  -3 516.284 35.9716   9
   2   1  -3 454.003 34.3292  10
  -2   1   3 491.197 34.6180   3
   2   1  -3 390.127 37.9407  11
  -2   1   3 464.943 34.3195  10
   2   1  -3 456.163 34.2557  12
  -2   1   3 456.661 34.2636  12
  -1  -1   3 473.529 40.6779  11
   1  -1  -3 570.062 40.4347   9
  -1  -1   3 585.068 39.2210   3
   1  -1  -3 533.579 41.8303   7
  -1  -1   3 563.558 39.2899   8
  -1   1   3 530.671 38.8662  12
   1   1  -3 542.173 38.9023  12
  -1   1   3 566.500 40.3306   9
   1   1  -3 546.941 40.6588  11
   1   1  -3 436.891 40.7781   9
   1   1  -3 466.715 39.1063   8
  -1   1   3 559.488 39.1852   3
   0  -1   3 1515.17 111.133   3
   0  -1   3 1615.93 111.715   8
   0  -1  -3 1431.95 112.313   9
   0   1   3 1426.74 110.786  12
   0   1   3 1482.29 112.225   9
   0   1   3 1514.01 111.992   8
   0   1  -3 1479.73 110.854  12
   0   1   3 1540.38 111.055   3
   0   1  -3 1571.39 112.574   9
   0   1  -3 1627.48 113.323   7
   1  -1   3 305.354 24.1422   9
  -1  -1  -3 267.445 22.6433   2
   1  -1   3 312.230 22.9653   3
   1  -1   3 338.507 24.5735  11
  -1  -1  -3 303.330 24.5409   9
   1  -1   3 343.501 24.0931   8
   1   1   3 299.234 24.4129   9
  -1   1  -3 332.499 24.0846   9
  -1   1  -3 291.998 22.6983  12
  -1   1  -3 254.383 23.9380  11
   1   1   3 329.423 22.8299   3
   1   1   3 315.990 22.6263  12
  -1   1  -3 267.933 23.9065   7
   1   1   3 360.538 24.1206   8
  -2  -1  -3 54.4590 4.25609   2
  -2  -1  -3 54.6355 6.71062   9
   2  -1   3 58.8676 6.10954   9
   2  -1   3 50.7810 4.42027  12
   2   1   3 54.1460 4.31001  12
   2   1   3 45.1685 8.96754  11
  -2   1  -3 50.4068 4.45592  12
   2   1   3 63.2707 6.04777   8
   2   1   3 55.9394 4.35129  10
  -2   1  -3 55.7861 5.73248   9
   2   1   3 52.1462 6.73335   9
  -2   1  -3 53.8871 4.63311   1
   2   1   3 51.5137 4.37672   3
  -3  -1  -3 104.598 10.8238   9
   3  -1   3 109.796 8.50340  12
  -3  -1  -3 95.1614 8.69947   1
   3  -1   3 118.480 9.86938   9
   3   1   3 112.153 10.1477   8
   3   1   3 105.284 13.4638  11
   3   1   3 112.868 8.43137  12
   3   1   3 106.980 8.46366  10
  -3   1  -3 111.458 8.58593  10
   3   1   3 105.073 11.0191   9
   3   1   3 106.820 10.4312   4
   3   1   3 116.143 8.35573   3
  -3   1  -3 119.764 8.93554   1
  -3   1  -3 110.616 9.97632   9
  -3   1  -3 114.152 8.56387  12
   4  -1   3 839.488 71.0133  11
   4  -1   3 855.612 65.0310   9
   4  -1   3 839.099 65.8441   7
   4  -1   3 841.807 63.5278  12
   4  -1   3 810.377 66.7756   4
   4  -1   3 927.084 66.1389   8
  -4  -1  -3 846.911 63.9566   1
  -4  -1  -3 808.937 66.5007   9
   4   1   3 957.484 71.1741  11
  -4   1  -3 823.961 63.6252  10
   4   1   3 927.723 66.5259   4
  -4   1  -3 932.963 64.0554   1
   4   1   3 861.373 63.5603  10
  -4   1  -3 887.030 63.5978  12
   4   1   3 879.231 63.4992  12
   4   1   3 919.528 65.5239   8
   4   1   3 867.659 66.6101   9
  -4   1  -3 784.744 65.0322   9
   5  -1   3 37.1220 5.74308   7
   5  -1   3 37.9610 7.33816   8
   5  -1   3 19.5095 9.10960  11
   5  -1   3 33.8592 8.38269   4
   5  -1   3 33.9531 4.75127   9
  -5  -1  -3 35.5345 4.34370   1
  -5   1  -3 40.5358 4.51661   1
   5   1   3 35.4207 6.72577   4
   5   1   3 40.7065 3.35318  12
   5   1   3 30.5293 6.25212   9
   5   1   3 35.1803 7.37683   7
   5   1   3 27.2294 3.13328   5
   5   1   3 26.5911 7.90584  11
  -5   1  -3 34.2827 3.51386  12
   5   1   3 33.5720 6.20487   8
   5   1   3 32.8867 3.31289  10
   6  -1   3 39.6241 15.0064  11
   6  -1   3 63.4415 12.1739   4
   6  -1   3 56.4485 8.45589   8
  -6  -1  -3 63.0225 5.75945   1
   6  -1   3 51.5055 8.54010   7
   6   1   3 49.0012 13.0858  11
   6   1   3 56.2010 10.1555   7
   6   1   3 66.4605 9.83013   4
   6   1   3 45.8363 7.59347   8
  -6   1  -3 59.4021 5.64884   1
   6   1   3 51.6890 4.88280  12
   6   1   3 55.3642 5.05404  10
   6   1   3 58.1489 5.04704   5
   7  -1   3 24.9579 9.98859   4
  -7  -1  -3 32.2480 4.85593   1
   7  -1   3 3.17383 15.7516  11
   7  -1   3 33.6871 7.26356   8
   7   1   3 18.7315 6.10236   8
   7   1   3 42.7192 9.52966   7
  -7   1  -3 24.1135 4.43409   1
   7   1   3 32.1179 8.48966   4
   7   1   3 31.2096 3.60338  10
   7   1   3 32.6845 3.77470   5
   7   1   3 28.4969 3.43208  12
   7   1   3 13.3580 13.3920  11
   8  -1   3 21.2941 10.4902   4
   8  -1   3 0.50688 21.6383  11
  -8  -1  -3 27.5139 4.88623   1
   8   1   3 -3.1202 14.5026  11
   8   1   3 29.6929 3.99419   5
   8   1   3 36.6726 11.3464   4
   8   1   3 27.8106 3.50590  10
   8   1   3 26.0908 3.77708  12
   8   1   3 20.8128 6.31859   8
  -8   1  -3 39.3388 5.51922   1
   9  -1   3 -19.583 21.6798  11
   9  -1   3 5.65281 9.80372   4
  -9  -1  -3 6.40469 3.49488   1
  -9   1  -3 2.32965 2.49289   1
   9   1   3 8.99403 10.8809   4
  10  -1   3 15.2568 11.5478   4
 -10  -1  -3 8.71019 4.01638   1
  10   1   3 14.3320 13.2287   4
 -10   1  -3 9.80284 4.25794   1
 -11  -1  -3 0.84828 3.80804   1
  11  -1   3 5.14194 12.4072   4
 -11   1  -3 2.45165 4.09989   1
  11   1   3 8.62171 20.9682   4
 -12  -1  -3 1.79883 5.35509   1
  12  -1   3 21.2982 15.9174   4
 -12   1  -3 4.15238 4.74709   1
  12   1   3 -13.485 21.5356   4
 -11  -2   3 10.6283 5.95782   1
  11  -2  -3 46.3244 15.3818   4
 -11   2   3 9.29227 4.90499   1
  10  -2  -3 20.2354 11.1124   4
 -10  -2   3 15.7559 4.98238   1
 -10   2   3 3.04809 3.73038   1
   9  -2  -3 5.39357 7.03323   4
  -9  -2   3 0.97188 2.98563   1
   9   2  -3 36.7946 20.1788  11
   9   2  -3 1.48362 3.72529   5
  -9   2   3 6.82319 3.52596   1
   9   2  -3 9.92237 7.14242   4
   9   2  -3 -11.518 19.7176   7
  -8  -2   3 129.782 11.4800   1
   8  -2  -3 157.352 17.8340   4
   8   2  -3 100.227 9.50797  10
   8   2  -3 115.361 9.38223  12
  -8   2   3 121.396 10.6015   1
   8   2  -3 91.6566 29.0978  11
   8   2  -3 105.834 10.5098   5
   8   2  -3 78.4988 13.9216   4
  -7  -2   3 20.0780 4.29429   1
   7  -2  -3 13.0743 6.92685   4
   7   2  -3 3.50428 6.73580   4
   7   2  -3 10.6105 2.54903  10
   7   2  -3 -2.7344 9.34951   7
  -7   2   3 14.3768 2.66057   3
   7   2  -3 13.0284 2.24722  12
  -7   2   3 13.5883 3.27074   1
   7   2  -3 -11.762 15.2963  11
   7   2  -3 7.56996 3.12623   5
   6  -2  -3 21.8626 6.94124   4
   6  -2  -3 18.2689 6.28325   7
   6  -2  -3 23.6963 10.5119  11
  -6  -2   3 13.7895 3.62325   1
  -6   2   3 13.0245 2.89504   1
   6   2  -3 9.43210 10.0097   7
  -6   2   3 17.9486 2.48214   5
   6   2  -3 15.4899 3.19373   5
  -6   2   3 19.3932 3.05850   3
   6   2  -3 -2.8428 9.09088  11
   6   2  -3 7.83754 5.61073   4
   6   2  -3 13.0189 2.46615  10
  -6   2   3 16.8182 2.45899  12
   6   2  -3 10.3794 2.12459  12
  -6   2   3 13.4749 2.30529  10
   5  -2  -3 93.4800 17.7516  11
  -5  -2   3 60.4424 6.30090   1
   5  -2  -3 71.4221 10.4267   7
  -5  -2   3 63.3501 5.19308   3
   5  -2  -3 58.9326 6.13784   9
   5  -2  -3 65.3160 9.24155   4
  -5   2   3 56.9012 5.17272   5
   5   2  -3 52.2261 5.73382   5
  -5   2   3 60.5081 5.23305  12
  -5   2   3 59.6779 5.71829   3
   5   2  -3 42.1292 12.0236   7
  -5   2   3 57.3143 5.21323  10
  -5   2   3 52.9607 5.53174   1
   5   2  -3 56.1637 5.25078  10
   5   2  -3 51.0328 5.13108  12
   4  -2  -3 195.582 18.3208   7
  -4  -2   3 202.113 13.6175   3
   4  -2  -3 174.650 14.5830   9
  -4  -2   3 182.289 14.2685   1
   4  -2  -3 183.885 17.2741   4
   4   2  -3 176.676 13.3288  12
  -4   2   3 185.139 13.9729   3
   4   2  -3 155.720 20.9248   7
   4   2  -3 175.708 13.4263  10
  -4   2   3 168.828 13.3703   5
  -4   2   3 174.456 13.3756  12
   4   2  -3 150.152 13.5033   5
  -4   2   3 152.365 13.5535   1
   3  -2  -3 0.59874 2.91481   4
  -3  -2   3 0.27050 1.16225   3
   3  -2  -3 -0.1945 2.41460   7
   3  -2  -3 1.99978 1.54734   9
  -3   2   3 1.90949 1.06666   1
  -3   2   3 1.22566 1.14562   3
  -3   2   3 0.39354 0.88311  12
   3   2  -3 1.05438 4.97946   7
   3   2  -3 4.62426 1.06483  12
   3   2  -3 2.40555 3.96788  11
   3   2  -3 1.14105 1.04394  10
   2  -2  -3 515.702 42.0555   7
   2  -2  -3 482.501 41.0431   4
  -2  -2   3 562.112 38.9640   3
   2  -2  -3 532.402 39.9997   9
   2   2  -3 473.442 43.6052   7
   2   2  -3 520.390 38.5537  10
  -2   2   3 538.137 38.5462  12
  -2   2   3 522.327 38.5545  10
  -2   2   3 530.433 39.9106   9
  -2   2   3 550.503 39.0865   3
   2   2  -3 541.897 38.5268  12
   1  -2  -3 555.037 41.8061   9
   1  -2  -3 569.441 40.3914   2
  -1   2   3 529.946 40.0012  10
   1   2  -3 575.643 40.0725  12
   1   2  -3 456.939 43.8388   7
  -1   2   3 560.432 40.0241  12
  -1   2   3 596.819 40.6162   3
  -1   2   3 558.548 41.6037   9
   1   2  -3 547.273 40.0809  10
   1   2  -3 521.710 40.5265   8
   0  -2  -3 20.8609 2.17711   2
   0  -2   3 17.0317 3.42804   8
   0  -2  -3 19.7896 3.77351   9
   0   2   3 13.5352 1.86677  12
   0   2  -3 18.6006 1.78762  12
   0   2  -3 17.0181 1.75508  10
   0   2   3 17.7044 2.30078   3
   0   2  -3 20.3025 4.48254   9
   0   2   3 8.21334 3.73304   8
   0   2   3 16.7758 1.55547  12
   0   2  -3 16.6535 4.78951   7
   0   2   3 13.5614 3.10683   9
  -1  -2  -3 -0.6626 2.09645   9
   1  -2   3 0.03813 2.98189   8
  -1  -2  -3 0.64373 0.95118   2
   1   2   3 -2.5357 2.03059   9
   1   2   3 -4.3664 2.09896   8
  -1   2  -3 -2.4078 1.51155   7
  -1   2  -3 -0.0251 0.81190  12
   1   2   3 1.21599 0.39606  10
  -1   2  -3 4.06377 2.66288   9
   1   2   3 0.48209 0.90417   3
   1   2   3 0.70048 0.51915  12
  -1   2  -3 0.28997 1.10621  11
  -1   2  -3 0.24128 0.71602  10
   1   2   3 0.71964 0.63278  12
  -2  -2  -3 9.77830 1.37520   2
   2  -2   3 8.80315 1.42785   2
  -2  -2  -3 6.45865 3.27306   9
   2  -2   3 8.11953 4.16519   4
   2  -2   3 11.7457 4.14251   8
   2  -2   3 3.16992 3.29114  11
   2   2   3 7.27752 1.23326   3
  -2   2  -3 6.59777 1.76739   1
   2   2   3 3.28485 3.17857  11
  -2   2  -3 9.18983 1.33394  12
   2   2   3 7.34893 2.87064   8
   2   2   3 7.68110 0.92664  10
   2   2   3 5.13159 3.18107   9
  -2   2  -3 7.28924 1.26248  10
  -2   2  -3 7.14277 2.04074   9
   2   2   3 7.46381 0.99073  12
  -3  -2  -3 42.1595 3.65042   2
  -3  -2  -3 43.7170 4.21417   1
   3  -2   3 42.5705 7.41253   4
  -3  -2  -3 47.2881 6.96362   9
   3  -2   3 41.8432 3.69506   2
   3  -2   3 29.4735 5.28192   9
   3  -2   3 49.7895 6.89483   8
   3   2   3 44.4607 5.39486   8
   3   2   3 38.8885 5.52143   4
   3   2   3 47.1440 3.62291  12
   3   2   3 47.6362 6.61523   9
   3   2   3 44.9638 3.54689   3
   3   2   3 41.4361 3.56132  10
  -3   2  -3 43.2014 4.65446   9
  -3   2  -3 47.4289 4.38113   1
  -3   2  -3 42.0444 3.85302  10
   3   2   3 45.5451 9.28329  11
  -3   2  -3 48.0358 3.88727  12
  -4  -2  -3 12.5119 2.42648   1
   4  -2   3 10.8495 1.55455   2
   4  -2   3 13.9153 4.90782   8
   4  -2   3 4.88204 5.14452  11
   4  -2   3 7.47874 5.32048   4
   4   2   3 12.3119 3.57388   8
   4   2   3 9.03573 1.40290   5
   4   2   3 12.4278 4.47278   9
  -4   2  -3 14.9579 2.40573   9
   4   2   3 9.63249 1.53086  12
   4   2   3 12.5480 1.65450  10
  -4   2  -3 9.63711 1.72094  10
   4   2   3 13.5795 3.90877   4
  -4   2  -3 11.4811 1.79083  12
   4   2   3 10.3426 4.87439  11
  -4   2  -3 11.7261 2.45574   1
   5  -2   3 2.14415 3.76953   8
   5  -2   3 1.66283 6.00926   4
   5  -2   3 5.31051 7.25861  11
  -5  -2  -3 1.32331 1.76196   1
   5   2   3 2.82058 3.31886   7
   5   2   3 0.41871 0.97214   5
   5   2   3 1.66721 1.16743  10
   5   2   3 8.51208 3.76979   9
   5   2   3 0.09241 3.08079   4
  -5   2  -3 2.40575 1.34665  12
  -5   2  -3 2.48745 1.97424   1
   5   2   3 2.02619 1.14947  12
   5   2   3 2.87207 4.60546  11
  -5   2  -3 0.83353 1.06429   5
  -5   2  -3 1.67740 1.18712  10
   5   2   3 0.48291 2.75459   8
   6  -2   3 442.936 41.5683   4
  -6  -2  -3 480.753 36.8307   1
   6   2   3 465.200 43.6161   7
  -6   2  -3 463.646 35.9595  12
   6   2   3 524.008 40.4997   4
   6   2   3 520.805 35.8757   5
   6   2   3 426.666 37.9891   8
   6   2   3 439.933 35.7521  12
  -6   2  -3 525.692 36.8683   1
   6   2   3 519.506 49.1931  11
   6   2   3 496.104 35.9311  10
   7  -2   3 116.504 24.9541  11
  -7  -2  -3 133.624 12.1757   1
   7  -2   3 131.886 18.1299   4
   7   2   3 121.234 10.9705   5
   7   2   3 132.584 11.0774  10
   7   2   3 155.689 27.8754  11
   7   2   3 142.544 15.9910   4
  -7   2  -3 140.096 12.1108   1
   7   2   3 155.067 18.8794   7
   7   2   3 141.079 10.9664  12
  -8  -2  -3 125.860 11.2474   1
   8  -2   3 120.696 16.6929   4
   8  -2   3 94.4171 26.6464  11
   8   2   3 104.114 9.39480  12
   8   2   3 106.111 16.9175   4
  -8   2  -3 111.981 10.7846   1
   8   2   3 132.835 9.98580   5
   8   2   3 104.186 9.51470  10
   9   2   3 55.6224 12.7768   7
 -10  -2  -3 25.2290 5.85915   1
  10  -2   3 17.1845 10.2381   4
  10   2   3 23.0251 5.75412   5
  10   2   3 9.21076 17.6016   4
 -10   2  -3 24.9488 5.61177   1
 -11  -2  -3 4.80928 4.88102   1
  11  -2   3 9.88364 10.0805   4
 -11   2  -3 -0.9141 3.91213   1
  11   2   3 0.10189 23.0706   4
 -12  -2  -3 5.74804 5.52867   1
  12  -2   3 44.9917 12.7014   4
 -12   2  -3 -4.1605 4.48205   1
  11  -3  -3 27.7003 13.8605   4
 -10  -3   3 2.62084 4.50825   1
  10  -3  -3 9.07530 11.1374   4
  10   3  -3 2.45115 4.55655   5
 -10   3   3 -1.2873 3.51509   1
  -9  -3   3 0.39069 3.66221   1
   9  -3  -3 -2.6887 4.74890   4
   9   3  -3 4.71314 4.08345   5
   9   3  -3 -1.2997 2.03273  12
   9   3  -3 -0.8918 2.46538  10
  -9   3   3 -1.8710 2.82993   1
  -8  -3   3 17.9083 4.56744   1
   8  -3  -3 14.3679 8.49266   4
   8   3  -3 -0.6293 10.9991   7
   8   3  -3 15.9812 2.88563  12
   8   3  -3 15.4681 3.23333  10
   8   3  -3 16.1722 4.06250   5
  -8   3   3 19.0096 4.08244   1
   7  -3  -3 3.43940 5.34704   4
  -7  -3   3 2.04793 2.50799   1
   7  -3  -3 0.84872 2.17191   2
  -7   3   3 3.99013 1.77766  12
  -7   3   3 6.62976 1.90814   5
  -7   3   3 6.55515 2.53610   1
   7   3  -3 -11.352 10.7350   7
  -7   3   3 4.42756 2.19016   3
   7   3  -3 3.75888 2.05665  10
  -7   3   3 1.00149 1.52173  10
   7   3  -3 3.00127 1.71946  12
   7   3  -3 2.27358 2.74672   5
  -6  -3   3 2.55844 2.86751   1
   6  -3  -3 5.43894 5.56009   4
   6  -3  -3 6.14328 2.30785   2
  -6   3   3 9.27839 2.54920   1
  -6   3   3 4.50630 1.66885  12
   6   3  -3 6.26749 1.94405  10
   6   3  -3 -4.6895 9.34590   7
  -6   3   3 8.18596 1.84233   5
   6   3  -3 4.95544 1.70376  12
  -6   3   3 7.23525 2.41551   3
   6   3  -3 3.69910 2.52230   5
   5  -3  -3 76.3074 11.2863   4
   5  -3  -3 66.8503 6.20819   2
   5  -3  -3 63.9699 9.47021   7
   5   3  -3 60.5452 5.96213   5
  -5   3   3 62.6487 5.51155   5
  -5   3   3 59.4605 6.13277   3
   5   3  -3 73.7084 5.64829  12
   5   3  -3 62.4334 15.6992   7
  -5   3   3 59.7256 5.91185   1
   5   3  -3 66.0732 5.72544  10
  -5   3   3 54.9319 5.53187  12
   4  -3  -3 17.9691 6.37508   4
   4  -3  -3 16.8881 2.99050   2
  -4   3   3 22.9894 2.41260   5
  -4   3   3 16.9148 2.67416   1
   4   3  -3 16.0168 2.28489  10
   4   3  -3 18.0873 2.47705   5
  -4   3   3 23.3492 2.56412  10
   4   3  -3 12.5904 8.08936   7
  -4   3   3 16.5966 3.21115   3
  -4   3   3 20.7242 2.46149  12
   4   3  -3 19.8570 2.31298  12
   3  -3  -3 45.2217 7.72041   4
   3  -3  -3 44.7239 5.16615   9
   3  -3  -3 46.0955 4.66859   2
  -3   3   3 47.7375 4.72857   3
   3   3  -3 48.9904 10.6674   7
  -3   3   3 44.4161 4.19423   1
  -3   3   3 45.8900 3.89273   5
   3   3  -3 49.4825 3.97979  12
   3   3  -3 36.2517 9.30497  11
  -3   3   3 51.6763 4.06583  12
   3   3  -3 47.8743 4.03214  10
  -3   3   3 46.9683 4.04576  10
   2  -3  -3 157.094 11.9288   2
   2  -3  -3 131.722 12.8729   9
  -2   3   3 156.710 11.3983  12
  -2   3   3 137.017 12.6368   9
  -2   3   3 150.744 11.3684  10
   2   3  -3 155.198 11.3556  12
   2   3  -3 154.852 15.1919  11
   2   3  -3 163.581 17.8867   7
   2   3  -3 159.770 11.3922  10
  -2   3   3 149.971 12.1972   3
   1  -3  -3 22.8601 2.90744   2
   1  -3  -3 18.5463 3.95733   9
  -1   3   3 14.7099 1.82273  12
   1   3  -3 22.0756 4.14887  11
  -1   3   3 18.7675 3.67979   9
  -1   3   3 22.3142 1.94854  12
   1   3  -3 20.4400 5.89493   7
   1   3  -3 24.5258 2.05876  10
  -1   3   3 20.7012 1.79703  10
   1   3  -3 23.9683 2.07359  12
  -1   3   3 19.2252 3.00678   3
   0  -3  -3 1.01503 2.11580   9
   0  -3  -3 0.31421 1.31293   2
   0   3  -3 0.87777 0.74589  12
   0   3   3 0.30773 0.46270  12
   0   3   3 0.46598 0.44717  12
   0   3   3 0.18664 1.32535   3
   0   3   3 0.99541 1.95000   9
   0   3  -3 1.83993 0.98544  11
   0   3  -3 -0.0850 3.38011   7
   0   3  -3 1.29237 0.70441  10
   1  -3   3 5.95346 1.65048   2
  -1  -3  -3 5.45997 3.11619   9
  -1  -3  -3 9.90439 1.86489   2
   1   3   3 8.71753 1.68642   3
  -1   3  -3 5.15369 2.89621   9
  -1   3  -3 7.55957 1.20399  10
   1   3   3 7.58633 0.81973  12
   1   3   3 8.16881 0.83488  12
   1   3   3 11.2442 3.21084   8
  -1   3  -3 8.03469 1.26207  12
  -1   3  -3 3.54452 2.53866   7
   1   3   3 7.98110 3.47673   9
  -2  -3  -3 21.3407 5.46507   9
   2  -3   3 25.4111 4.06273   4
  -2  -3  -3 25.9947 2.98305   2
   2  -3   3 29.8866 3.04291   2
   2   3   3 22.2649 2.65936   3
  -2   3  -3 24.5429 2.57550  10
  -2   3  -3 30.1967 2.73814  12
   2   3   3 20.9168 6.12632  11
   2   3   3 27.9663 2.04065  10
  -2   3  -3 25.8981 3.44271   1
   2   3   3 21.7095 5.46504   9
   2   3   3 26.6472 2.20654  12
   2   3   3 23.4800 2.18226  12
   2   3   3 30.4190 5.09228   8
  -2   3  -3 26.1039 3.53528   9
   3  -3   3 39.4571 3.97739   2
  -3  -3  -3 40.5948 3.91117   2
   3  -3   3 47.8004 8.23169  11
   3  -3   3 34.3722 6.09880   4
   3   3   3 40.1144 3.58142   3
   3   3   3 48.2198 3.45022  10
   3   3   3 46.0660 5.60448   8
  -3   3  -3 38.8542 4.08197   9
  -3   3  -3 37.5181 3.79422  12
  -3   3  -3 39.3993 3.77141  10
   3   3   3 44.7797 3.46093  12
   3   3   3 37.3324 6.68304   9
  -3   3  -3 41.1089 3.65519   5
   3   3   3 41.3162 10.0391  11
  -3   3  -3 42.7893 4.51125   1
   4  -3   3 72.3163 6.78561   2
  -4  -3  -3 81.2254 7.47333   1
   4  -3   3 91.8012 13.7543  11
   4  -3   3 89.1369 10.8289   4
   4   3   3 79.4330 6.40756   5
   4   3   3 82.1264 8.62331   8
  -4   3  -3 80.4350 6.79390   5
  -4   3  -3 92.6400 6.92226  12
  -4   3  -3 85.5095 6.93218  10
   4   3   3 84.5154 6.60022  12
   4   3   3 78.3061 9.38436   4
  -4   3  -3 86.0386 7.46280   1
   4   3   3 84.0905 16.2470  11
   4   3   3 81.4170 6.58315  10
   4   3   3 89.8947 11.0056   9
   5  -3   3 196.737 19.0481   4
  -5  -3  -3 165.204 14.2845   1
   5  -3   3 180.849 23.7878  11
   5   3   3 166.123 13.1577   5
  -5   3  -3 169.071 13.4826   5
   5   3   3 174.970 13.3567  10
  -5   3  -3 173.803 13.5325  12
   5   3   3 176.789 24.6000  11
   5   3   3 178.661 17.0192   4
   5   3   3 190.241 13.3527  12
   5   3   3 149.598 15.1709   8
  -5   3  -3 183.900 13.6987  10
   5   3   3 154.051 20.4650   7
  -5   3  -3 185.373 14.2841   1
   6  -3   3 272.071 33.5848  11
   6  -3   3 237.567 24.1071   4
  -6  -3  -3 239.118 19.1933   1
   6   3   3 202.788 19.8657   8
  -6   3  -3 247.350 18.1541  12
  -6   3  -3 232.491 18.2041  10
   6   3   3 239.626 17.9676  10
   6   3   3 232.413 26.6915   7
   6   3   3 252.015 33.2584  11
   6   3   3 245.426 17.9073  12
   6   3   3 242.653 17.8393   5
  -6   3  -3 236.693 18.9610   1
   6   3   3 214.961 22.0772   4
  -6   3  -3 211.306 17.9487   5
  -7  -3  -3 10.7386 3.58767   1
   7  -3   3 10.7256 7.16658   4
   7   3   3 6.68166 1.90312  10
   7   3   3 7.32075 5.99028   4
   7   3   3 5.26940 10.9979  11
  -7   3  -3 7.45521 3.02053   1
   7   3   3 4.42233 1.87176   5
   7   3   3 3.53865 1.67108  12
  -7   3  -3 7.65637 2.32669  10
  -9  -3  -3 4.88431 3.73721   1
   9  -3   3 -3.5780 5.65111   4
  -9   3  -3 1.50205 3.25281   1
   9   3   3 0.48243 2.68652   5
   9   3   3 -14.762 10.7089   4
   9   3   3 0.96820 2.00541  12
   9   3   3 -3.3584 1.87847  10
 -10  -3  -3 2.86869 4.36433   1
  10  -3   3 4.22116 6.73142   4
  10   3   3 -21.303 18.2350   4
  10   3   3 7.99401 4.14224   5
  10   3   3 5.24119 2.81307  10
 -10   3  -3 7.99117 4.23428   1
  11  -3   3 13.3030 7.71259   4
 -11  -3  -3 1.36253 5.07179   1
  11   3   3 -52.597 22.2646   4
  11   3   3 1.17102 5.80960   5
 -11   3  -3 -3.0695 4.09101   1
  11  -4  -3 67.7443 17.0576   4
 -11   4   3 5.99727 4.57368   1
  11   4  -3 2.63848 5.54077   5
  10  -4  -3 13.6931 12.4374   4
 -10   4   3 4.48713 3.91769   1
  10   4  -3 0.76029 3.53706  10
  10   4  -3 -3.3386 2.29908  12
  10   4  -3 -1.8969 4.54968   5
   9  -4  -3 30.4760 14.2487   4
   9   4  -3 11.0356 4.69191   5
  -9   4   3 11.7365 4.10111   1
   9   4  -3 8.38723 2.79744  12
   9   4  -3 9.98240 3.44313  10
   8  -4  -3 1.98779 8.10592   4
  -8   4   3 -1.6474 2.07123   3
   8   4  -3 3.67601 2.05504  12
   8   4  -3 2.87946 3.47324   5
  -8   4   3 0.93388 1.88622  10
  -8   4   3 3.65978 2.12497   5
   8   4  -3 -3.9695 2.09582  10
  -8   4   3 4.91773 2.90327   1
   7  -4  -3 16.3039 3.31832   2
   7  -4  -3 15.1513 8.81430   4
  -7   4   3 8.73333 2.45051  10
   7   4  -3 0.17718 14.1460   7
  -7   4   3 11.9183 3.20992   1
  -7   4   3 15.1568 3.48075   3
   7   4  -3 10.3435 3.38335   5
  -7   4   3 14.0349 2.74430  12
  -7   4   3 12.0776 2.51804   5
   7   4  -3 10.8641 2.36954  12
   7   4  -3 10.5702 2.66454  10
   6  -4  -3 12.5472 7.46255   4
   6  -4  -3 16.3622 3.32527   2
  -6   4   3 12.7625 2.95917   1
   6   4  -3 12.0957 2.26086  12
   6   4  -3 12.5235 2.43177  10
   6   4  -3 10.0906 2.78372   5
  -6   4   3 11.4969 2.40589  12
  -6   4   3 10.6975 2.21164   5
   6   4  -3 6.81020 12.4505   7
  -6   4   3 11.0602 3.22695   3
   5  -4  -3 81.7214 8.14473   2
   5  -4  -3 88.9867 13.4669   4
  -5   4   3 93.8881 7.62649  12
  -5   4   3 86.7408 8.57884   3
  -5   4   3 82.2224 7.84816   1
   5   4  -3 94.9992 7.72575   5
   5   4  -3 91.4624 7.41074  12
  -5   4   3 97.9775 7.74102  10
   5   4  -3 70.8687 18.5081   7
  -5   4   3 96.2059 7.51351   5
   5   4  -3 88.3330 7.53350  10
   4  -4  -3 5.32573 2.37238   2
   4  -4  -3 3.55942 4.90820   4
  -4   4   3 6.59102 1.41461   5
   4   4  -3 6.38167 1.60655   5
  -4   4   3 7.81623 1.99879   1
   4   4  -3 3.58039 8.72237   7
  -4   4   3 6.05075 1.48881  12
  -4   4   3 5.30307 2.07203   3
  -4   4   3 6.31630 1.56402  10
   4   4  -3 4.77653 1.47789  10
   4   4  -3 5.70234 1.39885  12
   4   4  -3 -0.9124 4.43980  11
   3  -4  -3 73.9182 6.82844   2
  -3   4   3 73.6012 6.92313   3
  -3   4   3 83.8079 6.03555  10
   3   4  -3 63.4248 11.7073  11
   3   4  -3 67.1076 15.0992   7
  -3   4   3 58.8911 6.17315   1
   3   4  -3 77.3266 5.85954  12
  -3   4   3 68.1042 5.73985   5
   3   4  -3 79.5661 5.70056   5
  -3   4   3 70.5813 5.95461  12
   3   4  -3 73.2139 5.89677  10
   2  -4  -3 2.55548 1.64033   2
   2   4  -3 3.29866 1.00424  12
   2   4  -3 4.86277 6.18277   7
  -2   4   3 2.54504 2.07020   3
   2   4  -3 5.29345 2.54566  11
  -2   4   3 2.75482 0.93275  10
   2   4  -3 5.48482 1.12176  10
   1  -4  -3 49.3526 4.95281   2
   1  -4  -3 33.3211 5.63234   9
   1   4  -3 39.5736 3.55552  12
   1   4  -3 40.6838 3.49902  10
  -1   4   3 44.0798 3.27715  10
  -1   4   3 52.2312 5.74425   9
   1   4  -3 36.4866 8.77278   7
  -1   4   3 42.2026 4.99681   3
   0  -4  -3 1.34905 1.73422   2
   0   4   3 2.71705 1.72695   3
   0   4   3 2.35736 2.14598   9
   0   4   3 2.54589 0.53471  12
   0   4  -3 1.96516 0.81602  10
   0   4  -3 2.70253 0.96110  12
  -1  -4  -3 246.800 18.4685   2
   1  -4   3 247.728 18.4015   2
   1   4   3 245.067 17.4875  12
   1   4   3 216.209 20.8613   9
  -1   4  -3 242.596 17.8342  12
   1   4   3 237.753 20.5221   8
   1   4   3 241.080 18.4875   3
   1   4   3 232.662 17.4820  12
  -1   4  -3 239.943 17.8273  10
   2  -4   3 4.44989 1.73328   2
  -2  -4  -3 2.60376 1.64196   2
   2   4   3 1.10378 1.38718   3
   2   4   3 2.14125 2.83153   8
  -2   4  -3 4.31850 1.00319   5
   2   4   3 1.67586 0.58649  12
  -2   4  -3 2.54645 1.15512  10
  -2   4  -3 4.01900 1.15781  12
   2   4   3 2.48533 0.63813  12
   2   4   3 5.15771 4.73382  11
   3  -4   3 13.9782 2.47647   2
   3  -4   3 11.7864 4.21086   4
  -3  -4  -3 9.70104 2.16455   2
   3   4   3 12.2153 3.89317   8
   3   4   3 14.3127 1.39560  10
  -3   4  -3 10.1070 1.88947  10
  -3   4  -3 13.8519 1.84413   5
   3   4   3 16.4572 1.57816  12
   3   4   3 13.9831 7.02533  11
  -3   4  -3 12.2645 1.92764  12
  -3   4  -3 15.1845 3.19731   1
   3   4   3 10.7848 1.87441   3
   4  -4   3 0.60523 1.43286   2
   4  -4   3 1.51815 3.56479   4
  -4   4  -3 0.09504 1.00333   5
   4   4   3 -1.0503 2.63379   4
  -4   4  -3 0.61609 1.22522  10
   4   4   3 -0.0622 0.77236  10
   4   4   3 1.34053 0.90107  12
   4   4   3 1.49089 6.36314  11
   4   4   3 -0.0897 2.16542   8
   4   4   3 3.67465 3.89378   7
  -4   4  -3 -0.7795 1.82886   1
  -4   4  -3 0.68328 1.20861  12
   5  -4   3 33.2206 21.5124   6
   5  -4   3 66.2925 10.0410   4
  -5   4  -3 78.0306 6.83658   1
   5   4   3 61.6497 7.60178   8
   5   4   3 80.7252 18.9357  11
   5   4   3 65.3143 5.57365  12
   5   4   3 63.4144 9.44380   4
   5   4   3 70.3393 13.4924   7
   5   4   3 57.5377 5.31412   5
  -5   4  -3 69.4878 6.03430  10
  -5   4  -3 73.3195 6.01474  12
   5   4   3 66.1951 5.60863  10
  -5   4  -3 65.7299 5.88262   5
   6  -4   3 10.4215 5.68453   4
  -6   4  -3 11.5095 3.41990   1
   6   4   3 13.6636 5.85848   4
  -6   4  -3 15.4987 2.52082   5
   6   4   3 12.5455 2.01521   5
   6   4   3 16.3056 2.34978  10
  -6   4  -3 10.4019 2.38342  12
  -6   4  -3 12.0305 2.52478  10
   6   4   3 14.0830 2.15571  12
  -7  -4  -3 7.82495 3.64730   1
   7  -4   3 13.9165 6.66388   4
   7   4   3 10.5826 2.21431  12
  -7   4  -3 10.1354 3.61893   1
  -7   4  -3 8.96626 2.21752   5
   7   4   3 10.4148 2.20910   5
  -7   4  -3 10.0107 2.75480  10
   7   4   3 7.21502 6.27313   4
   7   4   3 8.50481 2.15464  10
  -7   4  -3 8.74088 2.43126  12
  -8  -4  -3 21.1000 5.46196   1
   8  -4   3 25.9400 8.97211   4
   8   4   3 32.3395 4.20159   5
   8   4   3 30.8148 4.14941  10
   8   4   3 31.5995 3.94231  12
   8   4   3 28.9892 11.5528   4
  -8   4  -3 35.8049 5.77771   1
  -9  -4  -3 7.31714 4.39406   1
   9  -4   3 5.20571 5.74708   4
   9   4   3 4.24952 2.51493  10
   9   4   3 5.93396 2.51232  12
   9   4   3 -24.111 11.9282   4
  -9   4  -3 11.1222 4.14064   1
   9   4   3 4.53955 3.10569   5
  10  -4   3 17.0153 7.36996   4
  10   4   3 -29.553 19.3552   4
 -10   4  -3 1.78459 4.40640   1
  10   4   3 4.11492 2.93973  10
  10   4   3 10.1478 2.78364  12
  10   4   3 1.34542 4.06833   5
  11   4   3 3.98672 4.84945   5
  11   4   3 0.00542 3.27820  10
 -11   4  -3 -1.4723 4.34237   1
  11   5  -3 -1.6187 5.05541   5
  10  -5  -3 14.7884 14.7046   4
  10   5  -3 -4.4900 3.17172  10
  10   5  -3 0.23460 4.98481   5
   9  -5  -3 50.6221 19.7472   4
  -9   5   3 14.1952 4.69706   5
   9   5  -3 18.6960 3.69042  12
   9   5  -3 21.4070 4.35404  10
   9   5  -3 16.2685 5.32489   5
   8  -5  -3 14.6578 13.0541   4
   8   5  -3 13.1218 2.78821  12
  -8   5   3 8.48692 3.02084  12
  -8   5   3 16.1472 3.45133  10
   8   5  -3 15.2501 3.41349  10
  -8   5   3 9.77435 3.61868   1
  -8   5   3 13.6405 3.05814   5
   8   5  -3 6.96895 4.08049   5
   7  -5  -3 5.73888 9.48328   4
   7  -5  -3 2.99989 2.72168   2
  -7   5   3 5.16518 2.74127   1
   7   5  -3 6.64820 3.32324   5
   7   5  -3 5.39172 2.07698  12
  -7   5   3 10.5538 2.40359   5
   7   5  -3 5.91368 2.52440  10
  -7   5   3 6.07933 2.43505  12
   6  -5  -3 6.19221 2.95122   2
   6  -5  -3 14.0343 8.63408   4
   6   5  -3 6.63362 2.61183   5
  -6   5   3 5.19856 2.15384  12
   6   5  -3 -9.6284 11.9440   7
   6   5  -3 3.00958 1.70966  12
  -6   5   3 9.00385 2.10115   5
  -6   5   3 4.18051 2.31717   1
  -6   5   3 3.91604 2.81134   3
   6   5  -3 6.18024 2.09604  10
   5  -5  -3 8.26962 3.00986   2
  -5   5   3 8.67844 1.99952  12
  -5   5   3 4.06374 3.82393   1
   5   5  -3 -2.7953 10.7441   7
  -5   5   3 8.23427 3.09099   3
  -5   5   3 5.73924 1.73048   5
   5   5  -3 5.33686 1.78624  10
   5   5  -3 4.56440 1.54538  12
   5   5  -3 4.48838 1.91015   5
  -5   5   3 9.18938 2.11618  10
   4  -5  -3 34.9626 4.87527   2
  -4   5   3 31.2539 4.91211   3
   4   5  -3 37.5711 3.34432  12
  -4   5   3 31.7373 3.59788  10
   4   5  -3 29.8567 3.35148  10
   4   5  -3 39.8558 15.0462   7
  -4   5   3 32.6362 3.56395  12
  -4   5   3 33.7179 3.28324   5
   4   5  -3 27.2030 3.15026   5
   3  -5  -3 10.9508 2.88839   2
  -3   5   3 7.11365 2.44265   3
  -3   5   3 5.99246 1.18622   5
   3   5  -3 6.36797 1.43602  10
  -3   5   3 6.88524 1.52123  10
   3   5  -3 6.41283 1.31720  12
  -3   5   3 8.55388 1.56158  12
   3   5  -3 6.41830 1.28514   5
   3   5  -3 1.84140 8.23790   7
   2  -5  -3 120.255 9.88743   2
   2   5  -3 97.5729 17.1356   7
  -2   5   3 113.767 8.71991  10
   2   5  -3 115.649 8.71429  10
   2   5  -3 116.049 8.75131  12
  -2   5   3 108.753 10.2142   3
   1  -5  -3 2.53824 1.59223   2
   1   5  -3 2.36342 0.92919  10
  -1   5   3 1.10009 2.08284   3
   1   5  -3 2.03425 0.94272  12
   1   5  -3 -3.3426 3.97088   7
  -1   5   3 2.66778 0.57326  10
   0  -5  -3 1.33543 1.84804   2
   0   5   3 2.52620 3.58049   8
   0   5  -3 0.82049 0.83554  10
   0   5   3 0.49028 1.78731   3
   0   5  -3 1.16472 0.93349  12
   0   5   3 0.69449 0.47617  12
   1  -5   3 178.753 13.4794   2
  -1  -5  -3 172.655 13.5392   2
   1   5   3 163.280 15.7809   8
  -1   5  -3 180.084 12.7309  12
  -1   5  -3 153.756 12.5155   5
   1   5   3 153.949 12.2385  12
  -1   5  -3 178.047 12.7217  10
   1   5   3 172.529 12.2519  12
   1   5   3 158.595 13.5045   3
   2  -5   3 341.896 26.2049   2
  -2  -5  -3 341.784 26.2486   2
  -2   5  -3 353.192 25.5660  12
   2   5   3 350.526 25.0998  12
  -2   5  -3 320.862 25.3518   5
   2   5   3 312.583 26.0089   3
   2   5   3 369.228 38.0734  11
  -2   5  -3 342.550 26.6642   1
  -2   5  -3 356.465 25.6251  10
   3  -5   3 31.9770 11.6818   6
  -3  -5  -3 63.4934 5.91462   2
   3  -5   3 60.4929 6.38865   2
  -3   5  -3 57.5248 5.33584  12
   3   5   3 62.0133 7.85092   8
   3   5   3 67.5541 4.83492  12
   3   5   3 57.6747 4.65327  10
  -3   5  -3 59.4910 6.20664   1
  -3   5  -3 66.2460 5.25454   5
  -3   5  -3 60.4793 5.41603  10
   4  -5   3 0.60274 2.75737   4
   4  -5   3 0.39954 1.68018   2
   4  -5   3 3.85826 9.51498   6
   4   5   3 -0.4839 0.70059  10
   4   5   3 2.27731 2.65896   8
  -4   5  -3 1.39166 1.37429  12
  -4   5  -3 1.74580 2.23047   1
   4   5   3 2.21796 3.43636   4
  -4   5  -3 2.12179 1.42033  10
  -4   5  -3 0.17690 1.12766   5
   4   5   3 1.51825 0.90724  12
   6  -5   3 21.7171 7.66127   4
   6   5   3 18.6288 2.57942  10
   6   5   3 15.9929 2.46938  12
   6   5   3 18.5163 6.86014   4
  -6   5  -3 16.0352 2.99547  10
   6   5   3 14.2970 2.16427   5
  -6   5  -3 15.5364 4.02650   1
  -6   5  -3 23.8017 3.37312  12
  -6   5  -3 16.0859 2.78391   5
   7  -5   3 52.7159 12.1512   4
   7   5   3 50.2210 4.97102   5
   7   5   3 50.3145 11.7661   4
  -7   5  -3 43.8080 5.67380  10
   7   5   3 40.9843 5.03481  10
  -7   5  -3 49.9077 5.78413  12
  -7   5  -3 61.9730 5.52152   5
   7   5   3 48.0394 5.17890  12
  -7   5  -3 49.5089 7.30711   1
   8  -5   3 35.0553 10.7302   4
  -8   5  -3 31.8299 4.40749   5
   8   5   3 23.0837 12.3770   4
  -8   5  -3 33.8727 4.93788  10
   8   5   3 32.0156 4.14825  12
  -8   5  -3 35.8231 6.37211   1
   8   5   3 25.2288 3.94603  10
   8   5   3 29.2352 4.26352   5
   9  -5   3 6.71889 6.59687   4
   9   5   3 1.48070 2.98930   5
   9   5   3 0.03024 2.40356  10
   9   5   3 0.74812 2.25556  12
  -9   5  -3 3.43885 3.96726   1
  10   5   3 0.01864 2.79223  10
 -10   5  -3 0.22997 4.39775   1
  10   5   3 -4.9953 3.64399   5
  11   5   3 8.95455 5.09096   5
  12   5   3 17.6889 7.08933   5
  11   6  -3 2.24341 5.25591   5
  10   6  -3 -0.4845 3.38023  10
  10   6  -3 1.19968 4.81131   5
   9   6  -3 -7.6244 4.07120   5
   9   6  -3 0.82548 3.10324  10
  -9   6   3 -0.2535 2.49101   5
   8   6  -3 6.52294 2.50573  12
   8   6  -3 1.11317 2.75225  10
  -8   6   3 3.88965 2.95566  12
   8   6  -3 5.52874 4.15325   5
  -8   6   3 4.44649 2.80289  10
  -8   6   3 10.7649 2.92426   5
   7  -6  -3 27.0262 5.14297   2
  -7   6   3 26.6053 4.12241  12
  -7   6   3 25.9686 3.74808   5
   7   6  -3 17.6252 3.26567  12
   7   6  -3 24.1961 4.62834   5
   7   6  -3 21.1182 3.66357  10
   6  -6  -3 20.8171 4.52840   2
   6   6  -3 15.1737 3.53889   5
   6   6  -3 17.6941 2.88201  12
   6   6  -3 15.7140 3.00952  10
  -6   6   3 24.6256 3.58235  12
  -6   6   3 19.6270 3.10047   5
   5  -6  -3 -0.3013 2.64723   2
  -5   6   3 1.76135 1.82007  12
   5   6  -3 -11.159 10.9912   7
  -5   6   3 3.10806 3.32111   3
   5   6  -3 2.33423 1.45304  12
  -5   6   3 1.84830 1.79251  10
  -5   6   3 1.72687 1.55323   5
   5   6  -3 -0.4799 1.93196   5
   5   6  -3 4.80444 1.85406  10
   4  -6  -3 -0.8023 2.57227   2
  -4   6   3 0.44984 1.41294  10
   4   6  -3 0.24455 1.09251  12
  -4   6   3 -2.5818 2.14223   3
  -4   6   3 1.54539 1.18759   5
  -4   6   3 1.53670 1.38289  12
   4   6  -3 -8.1310 10.8441   7
   4   6  -3 0.62742 1.37590   5
   4   6  -3 -1.5417 1.22811  10
   3  -6  -3 10.2379 3.17971   2
   3   6  -3 5.76050 1.44028  12
   3   6  -3 5.25899 8.91805   7
  -3   6   3 9.37498 1.72357  12
  -3   6   3 7.29417 1.33971   5
   3   6  -3 6.24967 1.54177  10
  -3   6   3 11.7175 3.61859   3
  -3   6   3 8.62595 1.68011  10
   2  -6  -3 0.85482 2.30720   2
   2   6  -3 -1.0461 0.92281  10
  -2   6   3 0.69372 0.87419  10
   2   6  -3 1.24434 0.98226  12
  -2   6   3 -0.0316 0.88962  12
  -2   6   3 0.75211 2.33864   3
   1  -6  -3 51.0878 6.56591   2
  -1  -6   3 59.3070 16.3062   6
  -1   6   3 59.0414 4.58185  12
   1   6  -3 59.9571 4.76425  12
   1   6  -3 54.3327 4.67000  10
  -1   6   3 55.0139 6.97276   3
  -1   6   3 52.5704 4.38976  10
   0  -6   3 36.8279 13.9959   6
   0  -6  -3 27.5770 4.49849   2
   0   6   3 30.1690 6.65275   8
   0   6   3 31.2561 2.47953  12
   0   6  -3 27.9032 2.89961  12
   0   6   3 22.5287 4.22904   3
   0   6  -3 26.6656 2.82325  10
   1  -6   3 2.46859 11.2088   6
   2  -6   3 5.28008 11.7255   6
   6  -6   3 24.8314 9.09403   4
  -6   6  -3 18.9803 3.40834  10
   6   6   3 16.9427 2.38286   5
   6   6   3 15.3473 2.51800  10
  -6   6  -3 18.0667 3.03450   5
   6   6   3 16.7674 2.57955  12
  -6   6  -3 15.6223 3.14813  12
  -6   6  -3 18.9567 4.25670   1
   6   6   3 17.9820 7.08218   4
   7  -6   3 14.4390 7.61378   4
   7   6   3 5.42895 6.80144   4
  -7   6  -3 -1.1302 2.08746  12
   7   6   3 1.79896 1.70074  10
  -7   6  -3 0.00074 1.73537   5
   7   6   3 0.79635 1.60771  12
  -7   6  -3 0.99403 2.36877  10
   7   6   3 -1.3285 1.47065   5
  -7   6  -3 -2.7875 3.07022   1
   8  -6   3 149.934 18.9729   4
   8   6   3 100.344 30.4796   4
  -8   6  -3 92.6740 10.6783  12
  -8   6  -3 117.998 12.1841   1
   8   6   3 110.614 9.86063  12
  -8   6  -3 102.991 10.6081  10
   8   6   3 113.475 10.1440  10
  -8   6  -3 129.900 10.5657   5
   9   6   3 5.17543 3.26135   5
  -9   6  -3 0.46581 4.19684   1
  10   6   3 -0.8617 2.90095  10
  10   6   3 6.63121 4.12662   5
  11   6   3 -1.3691 4.59213   5
  10   7  -3 0.45005 4.97276   5
   9   7  -3 1.23089 4.68210   5
  -9   7   3 -4.1165 2.46644   5
   8   7  -3 -0.9303 3.98912   5
   8   7  -3 -1.3415 2.45833  10
  -8   7   3 0.70861 2.49010   5
  -8   7   3 -4.1786 2.51096  10
  -7   7   3 3.17186 2.63318  10
   7   7  -3 0.24068 3.43143   5
   7   7  -3 0.33523 2.29977  10
  -7   7   3 3.92165 2.44270   5
   6   7  -3 1.57566 2.93208   5
  -6   7   3 5.08456 2.37304  12
   6   7  -3 2.71527 1.74653  12
  -6   7   3 8.06796 2.46689   5
   6   7  -3 -0.2988 2.10024  10
   5  -7  -3 27.2004 5.50210   2
  -5   7   3 35.7082 4.05006   5
  -5   7   3 33.3318 4.22341  10
  -5   7   3 33.8774 4.18738  12
   5   7  -3 27.5996 3.49996  12
   5   7  -3 30.0702 3.81887  10
   5   7  -3 24.5564 3.90077   5
   4  -7  -3 0.97968 3.27003   2
   4   7  -3 2.58847 1.41051  12
   4   7  -3 3.08998 1.81722   5
   4   7  -3 4.13956 1.79264  10
  -4   7   3 2.87269 1.44559   5
  -4   7   3 2.39818 1.74979  12
  -4   7   3 2.11450 1.68740  10
   3  -7  -3 0.40519 2.87503   2
   3   7  -3 -1.3705 1.01393  12
   3   7  -3 -1.7592 1.10517   5
  -3   7   3 -0.0367 0.98354   5
  -3   7   3 -0.4141 1.30297  12
  -3   7   3 1.18545 1.27831  10
   3   7  -3 0.86587 1.36451  10
   2  -7  -3 5.22786 3.25938   2
   2   7  -3 7.57205 1.55509  12
  -2   7   3 10.6216 1.71724  10
  -2   7   3 7.45339 3.46139   3
   2   7  -3 6.63695 1.59405  10
  -2   7   3 7.82251 1.61061  12
   1  -7  -3 26.3501 4.57843   2
   1   7  -3 20.9023 2.49718  12
  -1   7   3 18.0107 4.30462   3
   1   7  -3 19.8955 2.50903  10
  -1   7   3 22.2048 2.37102  12
  -1   7   3 21.9781 2.20035  10
   0  -7   3 18.6840 13.7828   6
   0  -7  -3 16.6816 3.76061   2
   0   7   3 18.7144 1.60942  10
   0   7   3 20.5650 1.93326  12
   0   7  -3 16.0579 2.27357  10
   0   7   3 22.4512 4.34912   3
   0   7  -3 17.6721 2.35273  12
   4   7   3 8.74633 4.32697   4
  -4   7  -3 2.24227 1.80239  12
  -4   7  -3 4.40820 1.96737  10
  -4   7  -3 1.87038 1.54717   5
   4   7   3 0.98231 0.95914  12
   4   7   3 2.96495 1.01990  10
  -4   7  -3 4.36373 3.48399   1
   5   7   3 6.87035 1.55782  10
   5   7   3 6.90382 1.18123   5
   5   7   3 5.67788 1.44137  12
  -5   7  -3 7.23984 2.26186   5
  -5   7  -3 1.72164 2.04223  12
  -5   7  -3 8.50691 2.56173  10
  -5   7  -3 7.32964 4.04844   1
  -6   7  -3 38.9169 7.08285   1
  -6   7  -3 37.0105 4.70180   5
   6   7   3 34.4852 4.06767  10
   6   7   3 31.9243 3.86027  12
   6   7   3 39.7021 3.80742   5
  -6   7  -3 40.6429 5.21519  10
  -6   7  -3 34.4609 4.94120  12
  -7   7  -3 38.8330 5.66834  10
  -7   7  -3 31.7634 7.39107   1
   7   7   3 43.3191 4.63648   5
  -7   7  -3 36.8828 5.16654   5
   7   7   3 43.9641 4.84408  10
   8   7   3 51.0328 5.84834  10
   8   7   3 63.5757 6.12272   5
  -8   7  -3 47.2136 6.47441  10
  -8   7  -3 54.0344 6.39983   5
  -8   7  -3 45.9143 8.07237   1
   9   7   3 4.04964 3.16401   5
  -9   7  -3 5.27926 2.61625   5
  10   7   3 8.26546 4.58342   5
   9   8  -3 -4.5549 4.15984   5
  -8   8   3 6.68275 3.06658   5
   8   8  -3 1.65354 4.27133   5
  -7   8   3 -2.8702 2.47801  10
   7   8  -3 -1.1457 3.42645   5
   7   8  -3 -0.7690 2.21560  10
  -7   8   3 -0.6540 2.26175   5
   6   8  -3 8.80586 2.87783  10
  -6   8   3 23.8794 3.70249   5
   6   8  -3 14.6213 3.89681   5
   5   8  -3 12.1171 2.76012  10
   5   8  -3 8.37722 3.07391   5
  -5   8   3 18.0231 3.07518   5
  -4   8   3 0.79325 1.78190  10
  -4   8   3 -1.7803 1.60554  12
   4   8  -3 -0.6500 1.69432  10
   4   8  -3 -1.4211 1.95900   5
  -4   8   3 -2.0810 1.38608   5
   4   8  -3 0.15470 1.49267  12
  -3   8   3 13.3446 2.16224   5
  -3   8   3 13.1377 2.47804  10
   3   8  -3 12.7478 2.45772   5
  -3   8   3 15.9215 2.51384  12
   3   8  -3 10.7530 2.27210  10
   3   8  -3 13.1360 2.13178  12
  -2   8   3 59.4908 5.33413  10
   2   8  -3 58.1409 5.31603  10
  -2   8   3 58.7803 4.94098   5
  -2   8   3 60.7964 5.30457  12
   2   8  -3 55.3949 5.13661  12
  -1   8   3 1.83328 1.13529  12
   1   8  -3 2.64115 1.32040  10
  -1   8   3 4.42445 1.24399  10
   1   8  -3 0.83778 1.18069  12
   0   8   3 23.0784 2.15438  12
   0   8   3 22.9127 2.17706  10
   0   8  -3 21.5604 2.72951  12
   0   8  -3 17.6327 2.52710   5
   0   8  -3 22.5136 2.85896  10
  -1  -8  -3 1.49472 3.09651   2
  -1   8  -3 -2.3439 2.90041   1
  -1   8  -3 1.23273 1.11335   5
   1   8   3 1.58053 0.61779  12
  -1   8  -3 3.25189 1.35946  12
  -1   8  -3 -0.5062 1.31397  10
  -2   8  -3 0.26844 1.26286   5
  -2   8  -3 3.03149 1.66311  10
  -2   8  -3 2.33006 1.42519  12
  -2   8  -3 -0.2066 3.34743   1
  -3   8  -3 -0.7413 1.45567  12
  -3   8  -3 2.69536 3.75107   1
   3   8   3 -0.2625 0.54672  12
  -3   8  -3 0.13438 1.59865  10
  -3   8  -3 0.20975 1.38508   5
   3   8   3 0.52077 0.63196  10
  -4   8  -3 -0.8074 1.70451  12
   4   8   3 2.33894 0.91235  12
  -4   8  -3 -0.0107 1.65865   5
  -4   8  -3 3.74331 1.95340  10
  -4   8  -3 3.29126 4.01438   1
   5   8   3 6.25343 1.36661   5
  -5   8  -3 4.49918 4.14248   1
  -5   8  -3 4.34971 2.43432  10
   5   8   3 6.35373 1.52052  10
  -5   8  -3 7.34644 2.52901   5
   6   8   3 3.15978 1.30761   5
   6   8   3 2.18859 1.46817  10
  -6   8  -3 -5.2000 3.51278   1
  -6   8  -3 0.53564 2.44762  10
  -6   8  -3 0.19775 2.16312   5
   7   8   3 0.64814 1.80611  10
  -7   8  -3 1.80299 2.64064  10
  -7   8  -3 1.00533 4.72862   1
  -7   8  -3 -3.0476 2.25404   5
   7   8   3 5.39092 1.92082   5
  -8   8  -3 9.27419 3.22798   5
   8   8   3 11.7259 2.98598   5
   9   8   3 -0.9217 3.05691   5
   8   9  -3 -4.6496 3.40915   5
  -8   9   3 -2.3305 2.57119   5
  -7   9   3 5.21489 2.62388   5
   7   9  -3 -8.2274 2.99696   5
   6   9  -3 -0.9265 3.06780   5
  -6   9   3 11.7728 3.13353   5
  -5   9   3 8.83830 2.88316  10
   5   9  -3 7.58134 2.37559  10
  -5   9   3 9.89715 2.72326   5
   5   9  -3 3.39620 2.84156   5
   4   9  -3 120.084 10.5865  10
  -4   9   3 137.928 10.8433   5
   3   9  -3 54.7414 5.00455  10
   3   9  -3 36.9836 4.89451   5
  -3   9   3 52.5088 4.90568   5
  -2   9   3 57.2282 4.59296   5
   2   9  -3 43.2364 4.85209   5
   2   9  -3 42.7320 4.70494  10
   1   9  -3 -1.9188 1.39796   5
   1   9  -3 0.08068 1.36475  10
   0   9  -3 0.08167 1.41791  10
   0   9  -3 -0.0374 1.22017   5
   0   9  -3 3.43607 4.07131   1
  -1   9  -3 4.31054 4.40763   1
  -1   9  -3 1.79848 1.75364  10
  -1   9  -3 2.73582 1.53812   5
  -2   9  -3 -0.5346 1.57812  10
  -2   9  -3 -2.1935 3.95291   1
  -2   9  -3 -0.9103 1.37468   5
  -3   9  -3 13.5615 5.16590   1
  -3   9  -3 12.1027 2.63543   5
  -3   9  -3 9.59439 2.55941  10
  -4   9  -3 -1.2999 4.29674   1
  -4   9  -3 0.89489 2.10950   5
  -4   9  -3 4.39568 2.30574  10
   4   9   3 3.70476 1.04634  10
  -5   9  -3 -1.2036 2.16825   5
   5   9   3 -0.0463 1.19323  10
  -5   9  -3 5.24219 4.64361   1
  -5   9  -3 7.02608 2.57063  10
  -6   9  -3 2.67243 2.57540   5
   6   9   3 8.14314 1.65024   5
   7   9   3 5.26238 1.89572   5
  -7   9  -3 -2.7636 2.43591   5
   8   9   3 0.76405 2.51848   5
  -8   9  -3 0.97122 2.52659   5
   6  10  -3 -13.794 3.60186   5
  -6  10   3 5.65935 2.69963   5
  -5  10   3 1.06263 2.28981   5
   4  10  -3 8.59511 2.89313   5
  -4  10   3 24.3564 3.49020   5
  -3  10   3 1.49765 1.76135   5
   2  10  -3 4.09344 1.82429   5
  -2  10   3 4.82594 1.81839   5
   1  10  -3 20.6431 2.82016   5
   0  10  -3 23.1560 3.04347   5
  -1  10  -3 19.1404 2.84555   5
  -2  10  -3 24.8830 3.50584   5
  -3  10  -3 17.8148 3.19838   5
  -4  10  -3 19.6129 3.71336   5
  -5  10  -3 9.36558 2.84906   5
  -6  10  -3 0.91218 2.44797   5
  -1  11  -3 3.89245 2.19910   5
  10   0  -4 69.7063 12.0089   4
  -7   0   4 -0.4753 1.67780   1
   7   0  -4 -1.7976 8.23752   7
   7   0  -4 2.89015 4.40842   4
   7   0  -4 14.2419 9.18369  11
  -6   0   4 26.9191 3.52499   3
   6   0  -4 38.0710 12.9930  11
   6   0  -4 25.2787 10.6231   7
  -6   0   4 36.2025 4.77374   1
   6   0  -4 36.4204 7.87805   4
  -5   0   4 0.02774 1.16303   3
   5   0  -4 2.28605 3.03694   4
   5   0  -4 -7.8584 4.43255   9
   5   0  -4 2.28842 1.42928  12
   5   0  -4 3.04933 5.22935  11
  -5   0   4 1.85106 1.79505   1
   5   0  -4 6.68713 6.82663   7
   4   0  -4 1.33917 1.16001  12
   4   0  -4 0.57392 3.93167  11
   4   0  -4 4.13638 5.76303   7
  -4   0   4 1.17996 1.49624   1
   4   0  -4 1.68311 2.37776   4
  -4   0   4 1.66233 1.20201   3
   4   0  -4 -3.0017 3.88047   9
  -4   0   4 -0.4293 0.94707  12
   3   0  -4 -0.6597 1.81052   4
  -3   0   4 0.51026 0.84354   3
   3   0  -4 -3.2954 2.74796  11
   3   0  -4 3.21339 3.81542   9
  -3   0   4 -0.2533 0.88470  12
   3   0  -4 0.24629 1.02114  12
  -3   0   4 -1.8054 1.06870   1
   3   0  -4 2.51347 5.16377   7
  -2   0   4 0.61949 0.92663  12
   2   0  -4 8.10110 4.06370   9
   2   0  -4 0.35762 3.51777   7
   2   0  -4 1.05626 1.09656  12
  -2   0   4 3.04527 1.44682   3
  -2   0   4 -2.1296 1.45826   8
  -1   0   4 -0.8050 0.76875  12
   1   0  -4 -0.8791 0.84463  12
  -1   0   4 -2.6333 1.43353   8
  -1   0   4 0.40651 0.90227   3
  -1   0   4 7.55365 3.65013   9
   1   0  -4 -1.5347 2.74332   9
   0   0   4 686.033 53.0768  12
   0   0  -4 686.121 53.1056  12
   0   0  -4 686.914 55.9622   7
   0   0   4 781.729 55.1205   9
   0   0   4 705.232 53.3620   3
   0   0  -4 763.514 55.1353   9
   0   0   4 771.323 54.1862   8
   1   0   4 -0.7236 0.75252  12
   1   0   4 1.04221 2.20154   8
  -1   0  -4 -0.2444 0.86767  12
  -1   0  -4 -0.9474 2.05981   9
   1   0   4 0.62124 1.13101   3
   1   0   4 -4.2545 2.06950   9
   2   0   4 19.9329 3.85165   9
  -2   0  -4 18.0100 2.14686  12
  -2   0  -4 18.9178 3.86186   9
   2   0   4 20.2501 4.02900   4
   2   0   4 22.1002 2.41140   3
   2   0   4 31.5200 4.99956   8
   2   0   4 17.0448 2.08757  12
  -3   0  -4 -0.3398 1.07460   1
   3   0   4 -2.2552 2.06840   4
   3   0   4 -0.3866 0.83967  10
  -3   0  -4 -1.2300 1.82979   9
   3   0   4 -0.2378 0.88229  12
   3   0   4 -0.3543 2.62689   8
   3   0   4 -0.1194 1.91416   9
   3   0   4 -0.4425 2.16191  11
   4   0   4 40.1177 3.70215  10
   4   0   4 33.9003 3.58622  12
   4   0   4 44.9792 9.68511  11
  -4   0  -4 33.7421 5.76100   9
  -4   0  -4 44.2511 4.15157   1
   4   0   4 43.7474 6.14637   4
   4   0   4 41.4590 6.03183   9
   4   0   4 42.0264 6.38429   8
   5   0   4 0.10179 1.13088  12
   5   0   4 1.81157 2.36889   9
  -5   0  -4 0.81580 1.26859   1
   5   0   4 -1.4508 3.71940   8
   5   0   4 2.14377 2.24283   7
   5   0   4 -3.5039 3.91882  11
   5   0   4 1.36663 4.04908   4
   5   0   4 -0.2164 1.06864  10
   6   0   4 9.01733 1.81188  12
   6   0   4 1.93828 4.47384   8
   6   0   4 5.96057 3.37025   7
  -6   0  -4 6.01352 2.43931   1
   6   0   4 10.3637 6.61726   4
   6   0   4 -0.2697 8.47280  11
   7   0   4 0.12570 6.65094   4
   7   0   4 -9.5820 11.8063  11
  -7   0  -4 0.84290 2.36317   1
   7   0   4 -2.1150 4.67265   8
   8   0   4 47.4413 9.54415   8
   8   0   4 35.2765 12.1620   4
  -8   0  -4 56.9326 6.07311   1
  -9   0  -4 -0.8152 2.97525   1
   9   0   4 17.3468 4.70973   8
   9   0   4 5.46826 8.21439   4
 -10   0  -4 1.57551 3.38271   1
  10   0   4 -4.2459 11.9065   4
 -11   0  -4 1.19234 3.56495   1
  11   0   4 5.80941 17.0923   4
 -12   0  -4 1.10570 4.09990   1
  12   0   4 4.64319 21.8582   4
 -11  -1   4 6.65703 5.24673   1
 -11   1   4 12.5176 5.21842   1
  10  -1  -4 51.0154 13.0990   4
 -10  -1   4 26.7838 5.94313   1
 -10   1   4 24.9824 5.89765   1
   8  -1  -4 38.6654 11.3237   7
  -8  -1   4 50.7102 6.85057   1
   8  -1  -4 50.2701 11.4122   4
   8   1  -4 66.2857 9.85081   4
  -8   1   4 43.1068 6.18277   1
   8   1  -4 28.0672 14.9214   7
   7  -1  -4 32.0621 10.9323   7
  -7  -1   4 24.9259 4.75122   1
   7  -1  -4 33.4336 8.52301   4
   7   1  -4 10.4039 10.7779   7
   7   1  -4 33.2063 7.62381   4
   7   1  -4 28.1460 14.0562  11
   7   1  -4 23.7802 3.34193  12
  -7   1   4 25.3194 3.60672   3
  -7   1   4 25.9726 4.46209   1
   6  -1  -4 247.833 26.1168   7
  -6  -1   4 198.723 16.2765   1
   6  -1  -4 223.748 20.6825   4
  -6  -1   4 171.267 15.1765   3
   6   1  -4 212.316 15.5545  10
   6   1  -4 196.186 15.2681  12
  -6   1   4 191.356 15.8692   1
   6   1  -4 179.136 31.1829  11
   6   1  -4 189.033 15.8272   5
   6   1  -4 189.310 18.9183   4
  -6   1   4 192.582 15.4841   3
   5  -1  -4 8.78212 4.41521   4
  -5  -1   4 4.77113 1.47002   3
  -5  -1   4 5.17357 2.40871   1
   5  -1  -4 4.13577 5.51338   7
   5  -1  -4 8.42952 6.13731  11
   5  -1  -4 1.15133 4.11822   9
   5   1  -4 4.86354 1.62881  12
   5   1  -4 2.23956 6.58062   7
   5   1  -4 4.38936 1.77273  10
   5   1  -4 8.84287 3.91018   4
   5   1  -4 7.34580 2.66904   5
  -5   1   4 4.42752 1.93920   1
   5   1  -4 3.39242 6.61479  11
  -5   1   4 5.19628 1.76918   3
  -5   1   4 4.33990 1.37441  12
   4  -1  -4 11.1924 5.63323   7
   4  -1  -4 6.20241 4.83679  11
  -4  -1   4 9.47124 1.97412   3
  -4  -1   4 13.0009 1.54891   8
   4  -1  -4 7.05563 3.77125   4
   4  -1  -4 7.26871 3.61605   9
  -4  -1   4 11.9553 2.39652   1
  -4   1   4 11.2173 1.98213   3
   4   1  -4 12.8249 1.84486  12
  -4   1   4 8.14167 1.60907  10
   4   1  -4 5.21271 6.44634   7
   4   1  -4 7.69676 5.50800  11
  -4   1   4 8.15712 1.61470  12
   4   1  -4 12.1198 2.10820  10
  -4   1   4 10.6163 2.04337   1
  -3  -1   4 41.7253 3.54215   8
   3  -1  -4 44.4966 6.04000   9
   3  -1  -4 38.5753 5.68889   4
   3  -1  -4 50.3399 8.98350   7
  -3  -1   4 44.0296 4.00101   3
  -3  -1   4 39.4747 4.19709   1
  -3   1   4 45.8827 4.14015   3
   3   1  -4 42.3885 3.73013  12
   3   1  -4 32.7782 6.98822   9
   3   1  -4 28.8059 8.67347   7
  -3   1   4 42.2196 3.67355  12
   3   1  -4 43.2219 3.91206  10
  -3   1   4 39.3004 3.70894  10
  -2  -1   4 71.5143 5.69458   8
  -2  -1   4 70.7585 5.86179   3
   2  -1  -4 67.5507 9.80574   7
   2  -1  -4 70.1892 7.57905   9
   2  -1  -4 50.7207 7.28766   4
   2   1  -4 68.2070 9.62117  11
   2   1  -4 60.8492 12.1334   7
   2   1  -4 68.9333 9.66417   9
  -2   1   4 72.2083 5.48002  10
   2   1  -4 66.4802 5.47180  12
   2   1  -4 71.0806 5.58256  10
  -2   1   4 61.1963 7.88033   9
  -2   1   4 57.8717 5.34830  12
  -2   1   4 75.3765 5.90819   3
   1  -1  -4 57.1946 6.78438   9
   1  -1  -4 46.0942 8.02485   7
  -1  -1   4 61.9807 5.25267   3
  -1  -1   4 64.8646 5.56605   8
   1   1  -4 64.4305 7.71850   9
  -1   1   4 62.8512 4.74506  12
   1   1  -4 54.5527 4.81494  10
   1   1  -4 63.4898 10.1318   7
   1   1  -4 53.4148 4.77951  12
  -1   1   4 54.5445 4.71087  10
  -1   1   4 62.1398 6.63048   9
  -1   1   4 61.4804 5.15617   3
  -1   1   4 55.9459 6.10000   8
   0  -1   4 58.3976 5.15415   3
   0  -1   4 61.0087 5.99084   8
   0  -1   4 58.6806 7.78647   9
   0  -1  -4 58.0692 6.84467   9
   0   1   4 58.6201 6.40948   9
   0   1   4 63.3125 5.00383   3
   0   1   4 59.3290 4.55567  12
   0   1  -4 47.0873 7.89056   7
   0   1   4 60.4302 6.06365   8
   0   1  -4 49.5046 4.62972  12
   0   1   4 51.7531 4.53126  10
   0   1  -4 61.6550 7.32278   9
   1  -1   4 789.895 64.9274  12
   1  -1   4 911.441 66.9300  11
  -1  -1  -4 880.755 67.3014   9
   1  -1   4 978.394 66.6243   8
   1  -1   4 894.418 65.3451   3
   1  -1   4 866.031 66.8799   9
  -1   1  -4 915.564 66.8543   9
   1   1   4 830.247 66.9638   9
  -1   1  -4 876.069 65.0271  12
   1   1   4 887.525 64.9711  10
   1   1   4 965.746 66.5962   8
   1   1   4 946.001 65.2135   3
   1   1   4 863.372 64.9296  12
  -1   1  -4 834.508 67.0266   7
   2  -1   4 116.782 10.4992   9
  -2  -1  -4 109.671 8.41057   2
   2  -1   4 102.084 8.52643  12
   2  -1   4 122.898 12.3403  11
   2  -1   4 133.363 11.1723   8
  -2  -1  -4 114.733 11.2808   9
   2  -1   4 112.639 10.4550   4
   2   1   4 89.8278 12.9207  11
  -2   1  -4 114.368 8.87950   1
   2   1   4 109.604 8.63338   3
   2   1   4 109.142 8.52305  10
  -2   1  -4 108.821 10.3062   9
   2   1   4 124.779 10.2529   8
  -2   1  -4 109.100 8.63053  12
   2   1   4 111.081 10.8652   9
   2   1   4 111.664 8.49391  12
  -2   1  -4 98.2068 8.61795  10
   3  -1   4 22.1318 2.63974  12
   3  -1   4 29.9097 4.45433   9
   3  -1   4 36.6855 5.80863   4
  -3  -1  -4 27.5003 2.20957   2
   3  -1   4 21.0758 5.57452  11
  -3  -1  -4 26.1642 5.35476   9
   3  -1   4 34.0991 6.15555   8
  -3  -1  -4 28.6992 2.90803   1
   3   1   4 26.1897 2.57248  10
   3   1   4 31.1123 4.29608   8
   3   1   4 25.5588 2.58075   3
   3   1   4 29.7868 2.59484  12
  -3   1  -4 24.1173 2.75217  12
  -3   1  -4 26.0576 2.81257  10
  -3   1  -4 28.0459 3.08402   1
   3   1   4 27.4554 4.87520   9
   3   1   4 23.0067 5.83858  11
  -3   1  -4 26.6699 4.22147   9
   3   1   4 28.5405 5.25469   4
   4  -1   4 2.98161 4.02539   8
  -4  -1  -4 4.57238 3.17686   9
  -4  -1  -4 6.10361 1.81587   1
   4  -1   4 6.03497 2.32007   9
   4  -1   4 3.35384 4.44762  11
   4  -1   4 6.09218 4.59754   4
   4   1   4 4.93620 1.22848  10
   4   1   4 5.21826 2.84789   4
  -4   1  -4 4.81982 2.49877   9
  -4   1  -4 2.79895 1.27317  12
   4   1   4 5.60234 3.28136   8
   4   1   4 2.96283 3.27914  11
  -4   1  -4 3.79009 1.42145   1
   4   1   4 4.20874 1.18380  12
   4   1   4 4.79965 3.20463   9
   5  -1   4 0.47115 6.74839  11
   5  -1   4 13.2955 3.00001   9
   5  -1   4 7.37971 2.67268   7
   5  -1   4 10.8438 6.12418   4
   5  -1   4 13.3237 4.80387   8
  -5  -1  -4 11.3890 2.50353   1
   5   1   4 6.81931 1.59856   5
   5   1   4 7.43000 4.34220   4
   5   1   4 5.50787 4.97804  11
   5   1   4 7.12896 3.38985   8
   5   1   4 6.62653 1.60299  12
   5   1   4 16.1076 4.09711   9
  -5   1  -4 7.78923 2.29232   1
   5   1   4 8.19314 1.64450  10
  -6  -1  -4 6.34795 2.50406   1
   6  -1   4 1.87657 4.91884   8
   6  -1   4 -2.7209 9.37235  11
   6  -1   4 9.26828 6.09374   4
   6   1   4 4.04523 1.50398  12
   6   1   4 0.38603 4.43844   8
   6   1   4 3.82449 1.61618   5
   6   1   4 5.72673 5.08452   4
   6   1   4 7.22898 4.45332   7
   6   1   4 2.02903 7.24308  11
  -6   1  -4 5.92773 2.37368   1
   6   1   4 3.09958 1.51782  10
  -7  -1  -4 78.6332 7.87643   1
   7  -1   4 73.0444 14.6422   4
   7  -1   4 73.4969 10.5616   8
  -7   1  -4 94.2452 8.14572   1
   7   1   4 74.6327 6.85024  10
   7   1   4 71.6054 6.70318  12
   7   1   4 83.6684 6.99093   5
   7   1   4 59.5174 10.7649   8
   7   1   4 82.7655 12.7705   4
   7   1   4 85.6326 12.3131   7
   7   1   4 73.1138 19.3621  11
   8  -1   4 3.26055 9.19096   4
   8  -1   4 9.48373 4.29745   8
  -8  -1  -4 3.78701 2.37026   1
   8  -1   4 -27.675 20.7175  11
   8   1   4 6.03591 2.04158  10
   8   1   4 -2.7596 4.57594   8
  -8   1  -4 3.09921 2.87066   1
   8   1   4 3.92049 2.31748   5
   8   1   4 2.17838 5.86549   4
   9  -1   4 12.4442 10.6404   4
  -9  -1  -4 4.64042 3.35118   1
   9  -1   4 -25.291 24.1058  11
   9   1   4 2.27143 8.16416   4
  -9   1  -4 9.30951 3.69415   1
  10  -1   4 4.00562 10.6399   4
 -10  -1  -4 -0.1218 3.12740   1
  10   1   4 -1.3959 13.9907   4
 -10   1  -4 0.49524 3.30334   1
  11  -1   4 0.69879 11.9321   4
 -11  -1  -4 -0.9064 3.56408   1
 -11   1  -4 0.74488 3.54821   1
  11   1   4 -0.7377 20.8833   4
  12  -1   4 24.5933 15.8001   4
 -12  -1  -4 -0.2303 4.75181   1
 -12   1  -4 -2.1598 3.96118   1
  12   1   4 -27.375 21.3603   4
  11  -2  -4 66.9319 16.5897   4
 -11  -2   4 18.5218 6.44487   1
 -11   2   4 15.2320 5.35055   1
 -10  -2   4 12.4820 5.53234   1
  10  -2  -4 27.1690 12.1183   4
 -10   2   4 7.14554 3.84260   1
  -8  -2   4 10.6410 4.17801   1
   8  -2  -4 11.4111 3.07431   2
   8  -2  -4 11.7481 7.42392   4
   8   2  -4 4.94845 11.7616   7
   8   2  -4 12.3912 3.12480  10
   8   2  -4 40.5640 16.5585  11
  -8   2   4 13.5625 3.28641   1
   8   2  -4 12.4164 4.09539   5
   8   2  -4 12.7629 2.73612  12
   7  -2  -4 56.6823 11.9157   4
  -7  -2   4 62.5643 7.30098   1
   7   2  -4 30.6213 14.2948   7
  -7   2   4 55.8593 5.24136   3
   7   2  -4 25.5943 13.4530  11
   7   2  -4 50.6919 5.34498  10
  -7   2   4 50.0862 5.26749   1
   7   2  -4 46.5363 5.88977   5
   7   2  -4 42.0152 4.77120  12
  -6  -2   4 175.880 14.4236   1
   6  -2  -4 202.744 20.9904   7
   6  -2  -4 192.589 19.0297   4
  -6   2   4 165.085 13.5424   3
  -6   2   4 156.690 13.5222   1
  -6   2   4 162.791 13.1569  10
   6   2  -4 113.475 24.0095   7
   6   2  -4 168.553 13.0408  12
   6   2  -4 169.302 13.2420  10
   6   2  -4 162.707 13.7254   5
  -6   2   4 151.365 12.9830  12
   5  -2  -4 558.006 45.4653   7
  -5  -2   4 546.935 39.3064   1
   5  -2  -4 579.486 43.9946   4
   5   2  -4 505.168 38.5601   5
  -5   2   4 497.984 38.3044  10
   5   2  -4 518.260 38.3239  10
  -5   2   4 451.608 38.4511   1
  -5   2   4 536.663 38.7884   3
   5   2  -4 535.513 38.2049  12
  -5   2   4 466.270 38.1521  12
  -5   2   4 488.328 38.1620   5
  -4  -2   4 -0.3828 1.14098   3
   4  -2  -4 2.27305 1.70910   9
   4  -2  -4 1.29373 3.15474   7
   4  -2  -4 -0.5123 3.43235   4
  -4  -2   4 0.66518 1.46661   1
   4   2  -4 -2.8335 4.47933  11
  -4   2   4 1.45688 1.15880   5
   4   2  -4 1.46498 1.21382  12
  -4   2   4 0.69334 1.04795  10
   4   2  -4 -3.7761 5.47392   7
  -4   2   4 -0.2799 1.01511  12
  -4   2   4 -1.3159 1.40856   3
   4   2  -4 3.35317 2.10823   5
   4   2  -4 0.86507 1.36434  10
  -4   2   4 -0.7327 1.11890   1
   3  -2  -4 38.1519 7.34146   7
   3  -2  -4 35.7887 7.01807   4
   3  -2  -4 35.7482 4.88444   9
  -3  -2   4 39.0673 3.83844   3
  -3   2   4 36.1888 3.41642  10
   3   2  -4 33.1687 3.54524  10
   3   2  -4 39.4041 3.46752  12
  -3   2   4 46.4599 4.22538   3
   3   2  -4 28.1100 8.25806   7
  -3   2   4 36.6852 3.38484  12
  -2  -2   4 156.352 12.2083   3
   2  -2  -4 157.096 16.0055   7
   2  -2  -4 153.908 13.7122   9
  -2   2   4 163.566 11.7147  12
  -2   2   4 141.385 13.5188   9
  -2   2   4 167.564 12.2832   3
   2   2  -4 155.734 11.7417  12
  -2   2   4 155.592 11.7327  10
   2   2  -4 142.355 11.7756  10
  -1  -2   4 306.530 21.6323   3
   1  -2  -4 280.407 23.2067   9
  -1  -2   4 259.535 21.6862   8
   1   2  -4 295.696 21.1286  10
  -1   2   4 279.348 21.0194  10
   1   2  -4 294.973 21.0924  12
  -1   2   4 274.271 22.8757   9
  -1   2   4 284.011 20.9993  12
  -1   2   4 287.708 21.5094   3
   0  -2  -4 360.108 26.4538   2
   0  -2   4 379.069 27.6798   8
   0  -2  -4 350.176 28.6663   9
   0   2  -4 354.255 26.2780  10
   0   2   4 341.702 28.3187   9
   0   2  -4 330.888 28.7433   9
   0   2   4 369.719 26.1358  12
   0   2   4 348.686 28.1491   8
   0   2   4 364.311 26.1289  10
   0   2   4 358.114 26.5720   3
   0   2  -4 328.640 29.6115   7
   0   2  -4 372.587 26.2674  12
  -1  -2  -4 153.361 11.4045   2
  -1  -2  -4 133.771 13.7919   9
   1  -2   4 162.602 13.3468   8
   1   2   4 132.493 13.5871   9
  -1   2  -4 158.764 13.4722   9
   1   2   4 142.413 11.0930  10
  -1   2  -4 143.030 13.0422   7
   1   2   4 154.997 11.1203  12
  -1   2  -4 140.692 11.2594  12
   1   2   4 157.728 11.5178   3
   1   2   4 147.769 13.0122   8
  -1   2  -4 154.082 11.3335  10
  -2  -2  -4 -0.8150 0.93555   2
  -2  -2  -4 -0.4306 2.46564   9
   2  -2   4 2.72862 3.60295   8
   2  -2   4 0.00667 2.86382  11
   2  -2   4 -0.4418 3.11840   4
   2  -2   4 1.39981 2.93926   9
   2   2   4 -0.6106 2.46309  11
  -2   2  -4 0.41405 0.92402  10
   2   2   4 -0.2643 2.24704   8
  -2   2  -4 1.60499 1.69835   9
   2   2   4 0.56724 0.68497  12
  -2   2  -4 1.34403 1.35015   1
   2   2   4 0.44241 2.01734   9
   2   2   4 0.53364 0.83966   3
   2   2   4 0.50709 0.64586  10
  -2   2  -4 -0.8098 0.85125  12
  -3  -2  -4 -0.7754 0.78095   2
   3  -2   4 2.29015 4.22578   4
  -3  -2  -4 0.42220 2.03326   9
   3  -2   4 2.74372 3.88393   8
   3  -2   4 -3.1397 2.65311   9
   3  -2   4 0.36390 4.01930  11
  -3  -2  -4 1.22503 1.15061   1
  -3   2  -4 1.04874 1.02939  10
   3   2   4 1.24034 0.76566  10
   3   2   4 0.05252 1.76890   4
  -3   2  -4 0.96754 1.55520   9
   3   2   4 0.57935 0.81363  12
  -3   2  -4 2.46302 1.17697  12
   3   2   4 -0.1765 1.80617   8
   3   2   4 -0.1874 2.91140  11
   3   2   4 0.42311 0.79682   3
  -3   2  -4 0.63118 1.14049   1
   3   2   4 1.07796 2.82632   9
   4  -2   4 7.72113 3.99630   8
   4  -2   4 -0.9818 2.87026   9
   4  -2   4 5.34717 5.35894   4
   4  -2   4 1.81131 5.20927  11
  -4  -2  -4 5.39776 1.76671   1
  -4   2  -4 3.95199 1.60078   1
   4   2   4 4.40560 1.13462  10
   4   2   4 4.46214 3.17313   4
   4   2   4 2.35602 3.67081  11
   4   2   4 2.25002 1.05789  12
  -4   2  -4 5.26642 1.36884  10
   4   2   4 6.34344 3.81518   9
  -4   2  -4 8.26618 1.95765   9
   4   2   4 2.58623 2.82965   8
  -4   2  -4 6.05412 1.46703  12
   4   2   4 4.51186 1.03928   5
   5  -2   4 135.598 14.3038   8
  -5  -2  -4 125.976 11.1684   1
   5  -2   4 95.1453 14.9429   4
   5   2   4 142.915 21.0416  11
   5   2   4 137.756 10.4137   5
   5   2   4 144.484 10.5885  10
  -5   2  -4 148.180 11.4092   1
  -5   2  -4 123.270 10.5080   5
  -5   2  -4 131.539 10.6087  12
   5   2   4 164.313 14.6325   9
  -5   2  -4 120.793 10.6102  10
   5   2   4 125.238 12.8519   8
   5   2   4 147.634 14.4713   4
   5   2   4 130.248 10.4195  12
   6  -2   4 -1.4300 10.8594  11
   6  -2   4 4.54700 4.71948   8
  -6  -2  -4 2.07535 2.19950   1
   6  -2   4 4.81711 7.00796   4
   6   2   4 1.43096 1.30286  12
   6   2   4 2.15208 3.41644   7
   6   2   4 0.37763 3.64862   8
  -6   2  -4 0.11315 1.55980   1
   6   2   4 2.70839 4.26373   4
   6   2   4 0.35050 7.52257  11
   6   2   4 -1.5919 1.12925   5
   6   2   4 0.20583 1.13994  10
   7  -2   4 174.420 22.5682   4
  -7  -2  -4 198.517 17.1096   1
   7   2   4 198.425 16.0102  10
   7   2   4 175.203 32.5951  11
   7   2   4 186.506 15.8437  12
  -7   2  -4 226.442 17.2527   1
   7   2   4 220.840 16.0733   5
   7   2   4 236.913 24.4129   7
   7   2   4 208.936 21.6292   4
   8  -2   4 5.70569 8.33119   4
   8  -2   4 1.65094 17.0350  11
  -8  -2  -4 6.64276 3.31402   1
   8   2   4 5.07096 2.30614   5
   8   2   4 10.4475 2.33818  10
   8   2   4 0.89332 7.21900   4
  -8   2  -4 8.81275 2.90955   1
   8   2   4 -13.810 10.3040  11
   8   2   4 6.57154 1.99658  12
   9  -2   4 20.7855 10.9678   4
  -9  -2  -4 24.0875 5.52256   1
   9   2   4 21.2433 3.67361  10
   9   2   4 19.1325 12.9961   4
   9   2   4 30.0777 4.55150   5
  -9   2  -4 29.1829 5.59420   1
   9   2   4 23.2285 3.68938  12
  10  -2   4 0.36232 8.52852   4
 -10  -2  -4 1.73813 4.01771   1
  10   2   4 -9.4997 16.6926   4
 -10   2  -4 3.31012 3.83139   1
 -11  -2  -4 5.97604 5.06098   1
  11  -2   4 4.48477 9.47458   4
  11   2   4 -7.6399 24.0682   4
 -11   2  -4 1.77769 4.14302   1
  12  -2   4 29.0974 9.58820   4
 -12  -2  -4 2.98217 5.43233   1
  12   2   4 -30.430 26.1485   4
 -12   2  -4 1.90515 4.99128   1
  11  -3  -4 50.3637 14.7280   4
  10  -3  -4 34.9762 14.9841   4
   9  -3  -4 8.06734 9.08368   4
   9   3  -4 -3.7510 2.43835  10
  -9   3   4 0.10892 2.94467   1
   9   3  -4 1.31602 2.17365  12
   9   3  -4 3.93399 4.43317   5
   8  -3  -4 4.74124 2.62794   2
   8  -3  -4 0.63097 6.49081   4
  -8   3   4 -1.9312 2.16315   1
   8   3  -4 3.28272 2.10009  12
   8   3  -4 3.30982 3.57726   5
   8   3  -4 0.58627 2.39556  10
   8   3  -4 -11.398 10.2902   7
   8   3  -4 12.5222 22.4746  11
   7  -3  -4 -1.8276 2.04495   2
   7  -3  -4 5.35766 5.16866   4
   7   3  -4 6.98193 3.24086   5
  -7   3   4 3.32984 2.17688   3
   7   3  -4 -10.723 10.0580  11
   7   3  -4 -5.2442 7.33650   7
  -7   3   4 -0.2606 1.46053  12
   7   3  -4 4.01192 1.83359  12
  -7   3   4 2.00844 2.19261   1
  -7   3   4 4.37992 1.83893  10
   7   3  -4 3.67493 2.19056  10
   6  -3  -4 8.41910 6.17971   4
   6  -3  -4 6.23990 2.47300   2
  -6   3   4 5.27054 1.76718  12
   6   3  -4 -10.518 8.42118  11
   6   3  -4 6.84234 1.90602  12
  -6   3   4 5.75728 1.84216  10
   6   3  -4 4.19029 2.73024   5
  -6   3   4 5.93910 1.87287   5
   6   3  -4 -6.8084 8.54517   7
  -6   3   4 7.45936 2.48368   3
  -6   3   4 6.08319 2.25469   1
   6   3  -4 9.00646 2.25519  10
   5  -3  -4 965.289 86.3759   7
   5  -3  -4 1154.57 81.4233   2
   5  -3  -4 1254.11 87.9662   4
   5   3  -4 1161.35 80.9424  10
  -5   3   4 1127.05 80.9783  10
  -5   3   4 990.727 81.0582   1
  -5   3   4 1079.70 80.8250  12
  -5   3   4 1083.98 81.5835   3
  -5   3   4 1164.73 80.8527   5
   5   3  -4 1030.59 81.0179   5
   5   3  -4 1122.55 80.7808  12
   4  -3  -4 39.1252 4.61174   2
   4  -3  -4 42.8804 9.02102   4
  -4   3   4 32.9315 3.76968   1
   4   3  -4 34.6499 4.18011   5
   4   3  -4 48.0868 3.80815  12
  -4   3   4 42.5581 3.84381  12
  -4   3   4 34.9908 4.64462   3
   4   3  -4 45.5892 3.94908  10
   4   3  -4 29.9958 11.4225   7
  -4   3   4 36.4427 3.63519   5
   3  -3  -4 128.274 9.85253   2
   3  -3  -4 111.100 10.8131   9
   3   3  -4 107.461 9.37560   5
   3   3  -4 123.812 9.16366  12
  -3   3   4 118.506 9.06332   5
   3   3  -4 85.0304 17.1237   7
  -3   3   4 127.892 9.21407  12
   3   3  -4 127.942 9.27134  10
  -3   3   4 119.298 10.0378   3
   2  -3  -4 29.0979 3.30766   2
   2  -3  -4 15.9598 3.77865   9
   2   3  -4 16.2431 7.17578   7
  -2   3   4 20.8897 4.01075   9
   2   3  -4 25.5733 2.42856  10
   2   3  -4 26.4780 2.38792  12
  -2   3   4 17.3917 2.92389   3
  -2   3   4 19.5184 2.22794  12
   1  -3  -4 64.1717 8.13625   9
   1  -3  -4 76.4820 6.26197   2
   1   3  -4 51.8401 11.7190   7
  -1   3   4 75.1988 6.53887   3
  -1   3   4 77.2187 7.95270   9
   1   3  -4 69.9356 5.79142  10
   1   3  -4 80.7227 5.80765  12
  -1   3   4 75.8202 5.67700  12
   0  -3  -4 0.92714 1.38315   2
   0  -3  -4 0.53782 2.23064   9
   0   3   4 0.68048 0.61286  12
   0   3   4 0.50376 1.34925   3
   0   3   4 1.02304 2.03243   9
   0   3   4 0.17165 0.61886  12
   0   3  -4 -0.3283 0.83238  10
   0   3   4 0.97059 2.16892   8
   0   3  -4 1.02855 3.53823   7
   0   3  -4 0.33104 0.95536  12
   0   3  -4 -3.5043 3.29511   9
  -1  -3  -4 20.5175 4.89134   9
  -1  -3  -4 22.1985 2.82023   2
   1   3   4 23.3450 1.84683  10
   1   3   4 19.9610 1.92725  12
   1   3   4 18.5045 2.59967   3
   1   3   4 21.5288 4.73228   9
  -1   3  -4 19.0354 2.25975  10
  -1   3  -4 22.4675 4.24881   7
  -1   3  -4 20.3100 2.26016  12
   1   3   4 22.2952 4.87477   8
  -1   3  -4 15.9856 4.44987   9
   1   3   4 17.6964 1.91790  12
  -2  -3  -4 45.4155 4.14144   2
  -2  -3  -4 39.8308 8.20176   9
   2   3   4 42.0480 6.01597   8
  -2   3  -4 50.1327 4.09297  12
  -2   3  -4 37.3059 4.29242   1
   2   3   4 49.1422 4.09104   3
  -2   3  -4 39.8044 3.96024  10
  -2   3  -4 45.2434 5.19619   9
   2   3   4 39.1671 9.68470  11
   2   3   4 46.1081 3.57211  10
  -2   3  -4 41.6437 3.82049   5
   2   3   4 40.8582 6.58989   9
   2   3   4 51.1900 3.66148  12
  -3  -3  -4 122.238 10.3005   2
   3  -3   4 115.700 12.9501   4
   3  -3   4 140.668 14.5930  11
  -3   3  -4 149.070 11.1315   1
  -3   3  -4 118.747 11.1135   9
   3   3   4 143.189 10.0522  10
  -3   3  -4 134.297 10.3386  12
   3   3   4 135.880 10.0322  12
  -3   3  -4 118.341 10.1877   5
   3   3   4 137.008 14.2515   9
   3   3   4 136.262 12.5044   8
   3   3   4 146.125 18.5604  11
  -3   3  -4 127.802 10.3544  10
  -4  -3  -4 160.322 13.5037   1
   4  -3   4 150.150 16.6186   4
   4  -3   4 145.366 19.1113  11
   4   3   4 171.939 12.6996   5
  -4   3  -4 158.663 13.0422  12
  -4   3  -4 173.575 13.2169  10
   4   3   4 180.519 16.5239   4
   4   3   4 179.960 12.8518  12
   4   3   4 178.151 23.5816  11
  -4   3  -4 170.056 13.0525   5
   4   3   4 168.663 15.2652   8
  -4   3  -4 171.054 13.8043   1
   4   3   4 178.747 12.8718  10
   5  -3   4 218.906 27.6227  11
  -5  -3  -4 247.419 19.1217   1
   5  -3   4 221.466 23.0525   4
   5   3   4 258.025 22.4495   4
   5   3   4 257.166 18.1622  12
   5   3   4 210.563 20.3740   8
  -5   3  -4 252.704 18.4125  12
  -5   3  -4 231.447 18.3106   5
   5   3   4 219.471 25.6650   7
   5   3   4 247.729 30.6963  11
   5   3   4 259.358 18.2371  10
   5   3   4 252.233 18.0499   5
  -5   3  -4 227.601 18.4076  10
  -5   3  -4 244.436 19.1639   1
  -6  -3  -4 46.4324 6.38045   1
   6  -3   4 47.3409 11.0738   4
   6   3   4 69.5702 12.4897   7
   6   3   4 47.6197 4.79935   5
  -6   3  -4 49.7355 5.01114   5
   6   3   4 42.5454 8.02883   8
   6   3   4 85.6975 19.5219  11
  -6   3  -4 57.0469 5.24342  12
   6   3   4 49.9581 4.96041  10
   6   3   4 58.1919 5.04528  12
   6   3   4 52.7893 9.19861   4
  -6   3  -4 57.4476 5.39425  10
  -6   3  -4 49.8174 6.42392   1
   7  -3   4 56.5876 12.6281   4
  -7  -3  -4 41.0274 6.67903   1
   7   3   4 60.0984 5.62239  12
   7   3   4 52.7238 5.31544  10
   7   3   4 60.4039 5.39684   5
  -7   3  -4 49.1151 6.84449   1
   7   3   4 93.9109 22.0742  11
   7   3   4 40.8136 9.99145   4
   9  -3   4 11.7277 7.82260   4
  -9  -3  -4 14.0305 4.71483   1
   9   3   4 15.1348 3.14160  10
   9   3   4 -0.5006 12.8394   4
  -9   3  -4 14.0494 4.47684   1
   9   3   4 15.3315 3.58579   5
   9   3   4 15.0932 3.15333  12
 -10  -3  -4 7.79291 4.65955   1
  10  -3   4 11.9009 8.05272   4
  10   3   4 12.6313 3.46533  10
  10   3   4 -6.4215 19.8792   4
 -10   3  -4 10.0831 4.09860   1
  10   3   4 12.2974 4.32489   5
  11  -3   4 39.9508 11.2200   4
 -11  -3  -4 32.0511 7.33645   1
 -11   3  -4 29.3984 6.87984   1
  11   3   4 -22.192 25.3296   4
  11  -4  -4 81.6244 18.5147   4
  10  -4  -4 51.1203 18.5812   4
  10   4  -4 15.8767 5.97079   5
  10   4  -4 15.7418 4.59737  10
   9  -4  -4 12.7557 12.3502   4
   9   4  -4 -0.7570 2.12599  12
   9   4  -4 5.41314 4.68308   5
   9   4  -4 1.21677 3.05764  10
  -9   4   4 1.89419 4.22935   1
   8  -4  -4 21.9805 11.9946   4
   8   4  -4 10.3717 2.72971  12
  -8   4   4 13.9908 2.93098  10
   8   4  -4 10.1106 4.21083   5
   8   4  -4 5.76398 2.81035  10
  -8   4   4 8.71971 3.28930   1
   7  -4  -4 0.50084 6.52869   4
   7  -4  -4 -0.6044 2.33356   2
  -7   4   4 1.07009 2.08446   1
   7   4  -4 5.23444 3.31511   5
  -7   4   4 1.56076 2.40941   3
   7   4  -4 2.59392 2.25889  10
  -7   4   4 2.49351 1.79155  10
   7   4  -4 2.50887 1.74948  12
  -7   4   4 0.19821 1.78348  12
  -7   4   4 1.18437 1.66732   5
   7   4  -4 -11.873 10.1489   7
   6  -4  -4 21.3653 4.06296   2
   6  -4  -4 30.1226 10.2503   4
   6   4  -4 22.6698 4.09723   5
  -6   4   4 27.0540 3.54760  12
  -6   4   4 27.6738 3.64077  10
   6   4  -4 10.4345 15.5024   7
   6   4  -4 20.3268 3.15489  12
  -6   4   4 25.7515 4.52682   3
   6   4  -4 28.3553 3.62618  10
  -6   4   4 32.9021 3.71061   5
   5  -4  -4 -2.4939 2.96738   4
   5  -4  -4 -2.7566 1.97445   2
   5   4  -4 -6.9557 7.75445   7
   5   4  -4 0.60415 1.60081  10
  -5   4   4 -0.1047 2.12947   3
   5   4  -4 -1.5329 1.30355  12
   5   4  -4 2.14294 2.27787   5
  -5   4   4 1.90022 1.38240  12
  -5   4   4 1.21103 1.23964   5
   4  -4  -4 100.586 9.47516   2
   4   4  -4 120.413 8.73786  12
   4   4  -4 101.776 8.97449   5
  -4   4   4 101.248 9.75838   3
  -4   4   4 109.907 8.62663   5
   4   4  -4 78.7299 19.4302   7
   4   4  -4 119.948 8.86566  10
  -4   4   4 114.399 8.75398  12
   3  -4  -4 132.644 10.8309   2
   3   4  -4 133.707 9.99862  10
  -3   4   4 129.002 9.96230  10
   3   4  -4 133.008 9.92123  12
  -3   4   4 121.448 9.75779   5
   3   4  -4 106.496 9.96858   5
  -3   4   4 124.544 11.0194   3
  -3   4   4 140.015 9.98784  12
   2  -4  -4 71.0139 8.12172   9
   2  -4  -4 80.4833 6.76781   2
   2   4  -4 59.1764 5.97855   5
   2   4  -4 56.6988 13.3239   7
   2   4  -4 74.2738 6.02369  10
  -2   4   4 80.7104 5.95501  12
  -2   4   4 77.3299 7.15584   3
   2   4  -4 78.6778 6.00351  12
  -2   4   4 78.2427 5.92722  10
   1  -4  -4 39.2486 6.27949   9
   1  -4  -4 48.3856 5.01492   2
  -1   4   4 43.5125 5.05332   3
   1   4  -4 45.2452 3.75365  12
  -1   4   4 43.5941 3.52119  12
   1   4  -4 40.0640 3.69330  10
   1   4  -4 34.2162 3.68613   5
  -1   4   4 40.4501 3.41147  10
   0  -4  -4 91.2578 11.2029   9
   0  -4  -4 98.1857 8.89204   2
   0   4   4 100.658 11.2384   8
   0   4  -4 113.459 8.28282  10
   0   4   4 104.533 9.03617   3
   0   4  -4 115.682 8.30015  12
   0   4   4 105.547 7.85141  10
   0   4   4 113.453 8.00321  12
   0   4  -4 93.4567 8.16705   5
   0   4   4 110.697 10.8156   9
  -1  -4  -4 10.2456 2.02657   2
  -1   4  -4 -1.1888 3.35956   9
  -1   4  -4 4.40867 1.28756  12
   1   4   4 5.14202 0.92491  12
   1   4   4 7.62737 3.86210   8
   1   4   4 8.55373 1.99702   3
  -1   4  -4 4.50943 1.29116  10
  -1   4  -4 5.47395 1.27894   5
  -2  -4  -4 270.050 21.1818   2
   2   4   4 283.192 30.9876  11
  -2   4  -4 303.746 20.8782  12
   2   4   4 251.569 21.0071   3
  -2   4  -4 291.885 20.9171  10
   2   4   4 278.308 20.3788  10
   2   4   4 284.613 20.4705  12
  -2   4  -4 262.854 20.6818   5
   2   4   4 286.457 24.6435   9
   2   4   4 261.429 23.4212   8
  -3  -4  -4 13.9579 2.44721   2
  -3   4  -4 17.7711 2.18648   5
  -3   4  -4 18.2780 2.44312  10
  -3   4  -4 24.1558 3.60073   1
   3   4   4 14.2298 1.74289  12
   3   4   4 14.4912 7.41649  11
  -3   4  -4 16.1038 2.34002  12
   3   4   4 16.9288 4.83690   8
   3   4   4 14.3310 1.69350  10
  -4  -4  -4 115.578 10.3779   2
   4  -4   4 122.752 13.7159   4
   4   4   4 148.102 10.1487  10
   4   4   4 118.119 13.9334   4
  -4   4  -4 134.732 11.2880   1
   4   4   4 118.539 12.7027   8
   4   4   4 124.707 9.84903   5
  -4   4  -4 137.487 10.4316   5
   4   4   4 128.292 10.0719  12
   4   4   4 151.209 23.2125  11
  -4   4  -4 133.809 10.4557  12
  -4   4  -4 142.330 10.6307  10
   5  -4   4 15.1600 5.70071   4
   5  -4   4 3.37436 9.40265   6
   5   4   4 35.7670 13.1212  11
   5   4   4 12.8896 2.13276  12
   5   4   4 18.3646 4.98085   8
   5   4   4 12.4204 5.18763   4
   5   4   4 16.4848 2.33436  10
   5   4   4 18.4203 2.15512   5
  -5   4  -4 17.7136 2.78426  10
  -5   4  -4 19.1814 3.86094   1
  -5   4  -4 18.3667 2.65747   5
  -5   4  -4 25.6148 2.98446  12
   6  -4   4 110.814 15.1965   4
   6   4   4 134.320 10.3172   5
   6   4   4 118.205 10.3197  12
   6   4   4 158.747 19.6722   7
  -6   4  -4 119.587 10.7805  10
   6   4   4 130.211 15.5370   4
  -6   4  -4 138.488 10.7591   5
  -6   4  -4 123.223 11.6431   1
   6   4   4 136.798 10.5273  10
  -6   4  -4 121.422 10.6481  12
  -8  -4  -4 -1.7113 2.98070   1
   8  -4   4 3.48857 5.67560   4
   8   4   4 0.54263 2.08476   5
   8   4   4 -4.4315 7.97417   4
  -8   4  -4 3.71578 3.27816   1
   8   4   4 5.83146 2.11494  10
   8   4   4 -0.0751 1.80088  12
  -9  -4  -4 13.6019 5.13441   1
   9  -4   4 29.7206 9.90961   4
   9   4   4 4.19354 15.5844   4
   9   4   4 23.5277 3.76617  12
   9   4   4 26.5688 4.15145  10
  -9   4  -4 21.2080 5.25770   1
   9   4   4 24.5856 4.34388   5
  10  -4   4 17.3678 7.78579   4
  10   4   4 -0.0616 2.72188  10
  10   4   4 -2.5006 3.42971   5
 -10   4  -4 1.28112 4.44774   1
 -11   4  -4 16.7978 6.11284   1
  11   4   4 12.3436 4.86520   5
  11   5  -4 -2.8800 4.77524   5
  10   5  -4 -4.3790 3.22438  10
  10   5  -4 4.27375 5.38764   5
   9  -5  -4 13.0686 14.1528   4
   9   5  -4 3.99758 2.52558  12
   9   5  -4 3.84807 4.80310   5
   9   5  -4 2.31741 3.35338  10
   8  -5  -4 23.7636 14.1344   4
  -8   5   4 14.3988 3.16105   5
  -8   5   4 17.5398 3.53518  10
  -8   5   4 12.6621 3.30426  12
   8   5  -4 9.44017 3.28561  10
   8   5  -4 11.2332 4.55326   5
   8   5  -4 8.28538 2.84112  12
   7  -5  -4 -0.7213 2.86533   2
  -7   5   4 2.46987 1.96749   5
   7   5  -4 -1.1626 1.98035  10
  -7   5   4 1.44271 2.17785  12
   7   5  -4 -0.2300 1.71440  12
  -7   5   4 1.22468 1.88631  10
   7   5  -4 2.80723 3.43203   5
   6  -5  -4 19.8309 4.15324   2
  -6   5   4 21.3944 3.21514  12
  -6   5   4 17.3561 3.00497   5
  -6   5   4 15.8776 4.22580   3
   6   5  -4 -1.7640 16.2813   7
   6   5  -4 18.8333 2.91372  12
   6   5  -4 22.6272 4.02171   5
  -6   5   4 22.2759 3.30878  10
   6   5  -4 18.3408 3.10457  10
   5  -5  -4 0.61445 2.55312   2
  -5   5   4 -0.3698 1.37460   5
  -5   5   4 2.23273 2.13730   3
   5   5  -4 2.13535 2.32152   5
   5   5  -4 -17.420 13.1778   7
  -5   5   4 1.07250 1.55549  12
   5   5  -4 3.63047 1.56763  12
   5   5  -4 2.50349 1.70442  10
   4  -5  -4 4.18335 2.27559   2
  -4   5   4 6.19947 1.56235   5
   4   5  -4 4.77867 2.08227   5
  -4   5   4 5.53551 1.78247  10
   4   5  -4 7.22900 1.66301  12
  -4   5   4 4.43062 1.58434  12
   4   5  -4 -3.3015 11.0433   7
  -4   5   4 7.24113 2.54398   3
   4   5  -4 4.16492 1.67620  10
   3  -5  -4 6.62365 2.77222   2
   3   5  -4 6.15789 1.43966  12
  -3   5   4 5.78707 1.50224  10
   3   5  -4 8.23924 1.71992  10
  -3   5   4 5.50032 1.49175  12
  -3   5   4 5.37857 2.68796   3
   3   5  -4 -1.6247 9.26459   7
   3   5  -4 5.62553 1.76431   5
  -3   5   4 5.93687 1.22806   5
   2  -5  -4 12.4595 2.91459   2
   2   5  -4 5.86401 1.51903  10
  -2   5   4 7.51793 1.41586  12
  -2   5   4 8.36616 1.05895   5
   2   5  -4 -4.0445 7.94785   7
  -2   5   4 6.74515 1.35511  10
  -2   5   4 9.33692 2.61406   3
   2   5  -4 5.63702 1.57635   5
   2   5  -4 6.70419 1.49338  12
   1  -5  -4 69.3167 6.59755   2
   1   5  -4 70.0240 5.45909  10
   1   5  -4 67.1319 5.45476  12
  -1   5   4 57.0318 6.54258   3
   1   5  -4 51.5560 5.30741   5
  -1   5   4 65.8157 5.12177  10
  -1   5   4 72.0884 5.24801  12
   0  -5  -4 90.2817 7.68453   2
   0   5  -4 67.1560 6.46356   5
   0   5  -4 85.3874 6.61643  10
   0   5  -4 88.9159 6.62740  12
   0   5   4 87.4365 6.25412  12
   0   5   4 79.6683 7.60523   3
   0   5   4 75.1380 9.71493   8
   0   5   4 78.3208 6.05529  10
  -1  -5  -4 95.9484 8.80679   2
   1   5   4 100.459 9.02680   3
  -1   5  -4 102.881 8.23597  10
  -1   5  -4 109.502 8.23914  12
  -1   5  -4 99.5169 8.05280   5
   1   5   4 99.7298 11.5419   8
   1   5   4 104.722 7.76182  12
   2  -5   4 59.7548 15.2016   6
  -2  -5  -4 74.2506 6.44122   2
  -2   5  -4 61.7095 6.80571   1
  -2   5  -4 75.0827 5.75355  12
   2   5   4 63.8604 5.11911  12
  -2   5  -4 65.0963 5.50060   5
   2   5   4 67.9739 8.80312   8
  -2   5  -4 68.1760 5.76059  10
   2   5   4 64.2962 4.97075  10
   2   5   4 57.5710 6.05313   3
   3  -5   4 38.2972 14.9108   6
  -3  -5  -4 67.0803 6.21415   2
   3   5   4 66.6455 5.14194  10
   3   5   4 65.2775 8.35754   8
  -3   5  -4 67.6674 5.88242  10
  -3   5  -4 61.8787 6.60806   1
   3   5   4 67.8796 5.21196  12
  -3   5  -4 65.5147 5.75564  12
  -3   5  -4 60.0692 5.58898   5
   4  -5   4 7.52333 12.6409   6
  -4  -5  -4 11.4835 2.43353   2
  -4   5  -4 11.8211 2.10112   5
   4   5   4 13.2960 1.74737  10
  -4   5  -4 7.97799 3.14794   1
   4   5   4 17.3322 4.60251   8
  -4   5  -4 13.8787 2.42466  10
   4   5   4 11.8500 5.29299   4
  -4   5  -4 15.1289 2.42150  12
   4   5   4 12.3980 1.75716  12
   5  -5   4 0.44165 12.8005   6
   7  -5   4 99.1456 14.3909   4
  -7   5  -4 103.717 9.28843  10
   7   5   4 108.276 8.72451  10
  -7   5  -4 81.9067 8.80485  12
   7   5   4 84.4614 8.40052  12
  -7   5  -4 97.1812 10.3444   1
   7   5   4 106.782 16.0440   4
  -7   5  -4 96.7286 8.82151   5
   7   5   4 112.614 8.61923   5
   8  -5   4 10.4108 5.59511   4
  -8   5  -4 -1.8456 1.76618   5
   8   5   4 0.81588 2.01703   5
   8   5   4 -14.021 8.98909   4
   8   5   4 0.17974 2.01121  10
  -8   5  -4 1.98934 3.54045   1
   8   5   4 0.77953 1.80700  12
   9  -5   4 17.4254 7.43323   4
  -9   5  -4 1.62059 4.02841   1
   9   5   4 5.30888 3.26576   5
   9   5   4 6.08228 2.90783  10
   9   5   4 5.24827 2.55372  12
  10   5   4 9.15639 4.35085   5
 -10   5  -4 8.81760 5.40416   1
  11   5   4 5.72050 4.48288   5
  11   6  -4 -2.9686 4.73010   5
  10   6  -4 2.55590 5.22024   5
   9   6  -4 -4.0585 2.85166  10
   9   6  -4 2.10300 4.87932   5
  -8   6   4 4.46927 2.76548  10
  -8   6   4 -1.2623 2.60119  12
   8   6  -4 0.22812 3.69602  12
   8   6  -4 -1.7901 2.71224  10
  -8   6   4 1.35800 2.38042   5
   8   6  -4 -1.2073 4.28836   5
  -7   6   4 -2.9140 2.20886  12
   7   6  -4 -3.6448 1.66134  12
   7   6  -4 -3.1370 2.25269  10
   7   6  -4 3.19573 3.65468   5
  -7   6   4 0.68500 1.95254   5
  -7   6   4 1.11131 2.21040  10
   6  -6  -4 12.2248 4.09633   2
   6   6  -4 5.99903 2.12753  12
   6   6  -4 4.47556 2.40932  10
  -6   6   4 3.44872 2.11190  12
  -6   6   4 7.65033 2.21151   5
  -6   6   4 6.83656 2.49250  10
   6   6  -4 6.92172 3.26457   5
   5  -6  -4 22.2880 4.74963   2
   5   6  -4 20.1438 3.15379  10
   5   6  -4 19.3312 2.82744  12
   5   6  -4 -10.081 15.0250   7
  -5   6   4 28.8870 3.46261  12
  -5   6   4 29.5110 3.34779   5
   5   6  -4 17.4109 3.51744   5
   4  -6  -4 5.80875 3.30778   2
   4   6  -4 2.75091 1.70249  10
   4   6  -4 -19.327 11.5980   7
   4   6  -4 2.40825 2.10292   5
  -4   6   4 3.97323 1.54301   5
  -4   6   4 4.13110 1.60286  12
  -4   6   4 3.19149 2.99203   3
   4   6  -4 4.60434 1.60239  12
  -4   6   4 2.22389 1.62654  10
   3  -6  -4 3.92700 2.81319   2
  -3   6   4 2.21238 2.60871   3
   3   6  -4 0.85217 1.30401  12
  -3   6   4 1.28893 1.01490   5
  -3   6   4 2.47757 1.36589  10
   3   6  -4 -0.8783 1.52267   5
  -3   6   4 0.57633 1.18439  12
   3   6  -4 1.62014 1.42370  10
   2  -6  -4 33.3268 4.75074   2
   2   6  -4 16.3808 2.54225   5
  -2   6   4 27.5008 2.70373  10
   2   6  -4 19.7911 2.59821  12
  -2   6   4 20.7294 2.09056   5
   2   6  -4 24.6668 2.78832  10
  -2   6   4 20.5672 4.33799   3
  -2   6   4 22.2813 2.56440  12
  -1  -6   4 20.0925 13.2262   6
   1  -6  -4 15.9433 3.64011   2
   1   6  -4 15.0968 2.26562  12
  -1   6   4 17.8547 1.98786  10
   1   6  -4 13.8787 2.22834   5
  -1   6   4 26.8806 6.55213   8
  -1   6   4 18.6511 3.92235   3
  -1   6   4 20.2784 2.15710  12
   1   6  -4 18.5010 2.33995  10
   0  -6  -4 63.1034 7.63776   2
   0  -6   4 37.2147 15.0475   6
   0   6  -4 74.9420 6.13209  10
   0   6   4 66.9686 7.28745   3
   0   6   4 80.0031 10.1749   8
   0   6   4 75.0134 5.53855  10
   0   6  -4 67.3130 5.98136   5
   0   6  -4 66.3997 6.05818  12
   0   6   4 79.3976 5.70386  12
   1  -6   4 4.87702 12.2390   6
  -2  -6  -4 43.0140 5.48964   2
   2  -6   4 42.4223 16.4475   6
  -2   6  -4 37.9963 4.23022  12
  -2   6  -4 47.6957 6.38905   1
   2   6   4 61.0320 7.82729   8
  -2   6  -4 44.1645 4.22637  10
   2   6   4 39.4567 3.26466  10
  -2   6  -4 38.7229 3.90889   5
   2   6   4 40.1920 3.42392  12
   3  -6   4 14.3119 11.7075   6
  -3  -6  -4 21.9664 3.61069   2
   3   6   4 28.3066 5.65731   8
  -3   6  -4 15.5319 2.41651   5
  -3   6  -4 18.4316 2.85259  10
  -3   6  -4 19.1828 2.70510  12
   3   6   4 15.5112 1.81032  10
  -3   6  -4 14.6046 3.93944   1
   3   6   4 19.4293 2.01435  12
  -6   6  -4 -0.1356 2.98947   1
  -6   6  -4 1.26920 2.11952  12
  -6   6  -4 1.38620 2.05255  10
   6   6   4 0.98291 1.43206  12
  -6   6  -4 -1.4523 1.55504   5
   6   6   4 4.53657 6.19774   4
   6   6   4 1.20308 1.18616   5
   6   6   4 -0.0638 1.22064  10
   7   6   4 32.4427 4.08686  10
  -7   6  -4 34.5339 6.63479   1
  -7   6  -4 29.6751 4.68496  10
   7   6   4 24.8342 3.60075  12
  -7   6  -4 30.5768 4.32618   5
   7   6   4 31.6809 3.81470   5
  -7   6  -4 31.4943 4.57629  12
   7   6   4 41.5936 11.7916   4
   8   6   4 3.81647 2.41616  10
  -8   6  -4 2.90208 2.41233   5
  -8   6  -4 5.14142 4.31509   1
   8   6   4 7.11061 2.58311   5
   8   6   4 0.08117 11.0048   4
  -8   6  -4 5.55813 3.30832  10
   9   6   4 -1.4604 2.80829   5
   9   6   4 1.76841 2.43005  10
  -9   6  -4 -1.4668 4.19937   1
  10   6   4 11.9984 4.45728   5
  11   6   4 -4.2843 3.99360   5
  10   7  -4 4.95284 4.95884   5
   9   7  -4 -5.1385 4.43399   5
   8   7  -4 -1.7497 2.62665  10
  -8   7   4 -1.2233 2.48803   5
   8   7  -4 -2.5199 4.05017   5
  -8   7   4 1.94838 2.59669  10
  -7   7   4 14.4128 3.02757   5
  -7   7   4 12.1912 3.41019  10
   7   7  -4 10.2080 3.16437  10
   7   7  -4 7.60677 4.35123   5
  -6   7   4 6.08885 2.66948  10
   6   7  -4 2.24046 2.41029  10
  -6   7   4 3.31560 2.51389  12
  -6   7   4 6.27022 2.39916   5
   6   7  -4 3.24106 3.41508   5
   6   7  -4 1.55204 1.90981  12
  -5   7   4 2.30972 2.05377  12
   5   7  -4 0.82567 2.72316   5
   5   7  -4 -0.2827 1.61171  12
  -5   7   4 0.79000 1.77103   5
   5   7  -4 2.06322 2.12869  10
   4  -7  -4 7.54352 4.01864   2
  -4   7   4 8.46561 2.35138  12
  -4   7   4 11.9929 2.20917   5
   4   7  -4 8.39825 2.68484   5
   4   7  -4 7.68363 1.99236  12
   4   7  -4 7.16795 2.15206  10
   3  -7  -4 -1.5594 2.74688   2
   3   7  -4 0.26486 1.89057   5
   3   7  -4 -1.6819 1.37449  10
  -3   7   4 1.17347 1.38730  10
  -3   7   4 -1.5424 1.30545  12
   3   7  -4 0.49343 1.34864  12
  -3   7   4 0.68490 1.09056   5
   2  -7  -4 18.5812 4.08131   2
  -2   7   4 16.2272 1.92726   5
   2   7  -4 12.6096 2.47792   5
   2   7  -4 13.0361 2.28344  12
  -2   7   4 18.2517 2.37422  12
  -2   7   4 21.3199 2.50331  10
   2   7  -4 18.3668 2.54379  10
  -1  -7   4 22.0104 14.5709   6
   1  -7  -4 17.3635 4.14979   2
  -1   7   4 13.3048 1.85545  10
  -1   7   4 15.7778 1.96450  12
  -1   7   4 14.8858 3.97273   3
  -1   7   4 26.5263 5.90277   8
   1   7  -4 15.2679 2.21978  12
   1   7  -4 12.4313 2.15579  10
   1   7  -4 7.05057 2.05345   5
   0  -7  -4 3.09807 2.72872   2
   0  -7   4 8.68497 13.8708   6
   0   7   4 5.09604 2.85340   3
   0   7   4 3.46825 0.87513  10
   0   7  -4 2.63316 1.40645  12
   0   7  -4 0.36968 1.34764   5
   0   7   4 2.38209 0.91765  12
   0   7  -4 0.33790 1.20271  10
  -3  -7  -4 0.73564 2.41164   2
  -3   7  -4 4.80453 1.80499  12
   3   7   4 2.78509 0.95836  12
   3   7   4 3.42019 0.89050  10
  -3   7  -4 1.78145 3.23533   1
  -3   7  -4 3.40856 1.61553   5
  -3   7  -4 3.52472 1.78816  10
   4   7   4 10.5177 1.78654  10
  -4   7  -4 16.6549 3.03483  10
  -4   7  -4 15.0141 2.84307  12
  -4   7  -4 13.6638 2.58936   5
  -4   7  -4 15.2258 4.50106   1
   4   7   4 27.9466 8.35861   4
   4   7   4 13.7094 1.87731  12
   5   7   4 13.4624 1.86071   5
  -5   7  -4 13.2339 2.97449  12
  -5   7  -4 20.0511 5.28960   1
  -5   7  -4 14.6545 3.20464  10
   5   7   4 35.0964 9.65704   4
   5   7   4 14.5241 2.20862  12
  -5   7  -4 17.4264 3.10516   5
   5   7   4 13.0626 2.23211  10
   6   7   4 8.68286 2.06901  12
  -6   7  -4 8.49456 4.60292   1
  -6   7  -4 4.34393 2.44769  12
   6   7   4 10.8957 1.97227   5
   6   7   4 7.83481 1.99358  10
  -6   7  -4 10.3737 3.18110  10
  -6   7  -4 6.48653 2.54961   5
   6   7   4 24.6899 9.20911   4
  -7   7  -4 18.2102 5.91708   1
   7   7   4 25.7610 3.69613  10
  -7   7  -4 26.6653 4.22666   5
   7   7   4 21.2301 3.24832   5
  -7   7  -4 24.8714 4.47956  10
  -8   7  -4 14.3082 3.99521  10
   8   7   4 15.2335 3.04011  10
   8   7   4 11.6751 3.00739   5
  -8   7  -4 17.6909 3.50092   5
  -8   7  -4 12.0567 5.32700   1
   9   7   4 1.40294 2.76432   5
  10   7   4 5.99073 4.12476   5
   9   8  -4 -6.4099 4.16707   5
   8   8  -4 0.22163 4.18291   5
  -8   8   4 -2.5031 2.44006   5
  -7   8   4 2.37118 2.71853   5
  -7   8   4 0.83471 2.53041  10
   7   8  -4 -5.8212 3.37756   5
   7   8  -4 -1.6964 2.38461  10
  -6   8   4 -1.6849 2.10323   5
  -6   8   4 1.86672 2.53300  10
   6   8  -4 -3.7365 2.05227  10
   6   8  -4 -2.8156 3.24979   5
   5   8  -4 -2.5815 2.75563   5
  -5   8   4 0.67853 2.14603  10
  -5   8   4 1.29142 2.06846   5
   5   8  -4 -1.7728 1.94506  10
   4   8  -4 1.33779 1.93186  10
   4   8  -4 0.45992 1.72057  12
  -4   8   4 2.65866 1.82464   5
  -4   8   4 1.18589 2.35156  12
   4   8  -4 -1.0689 2.43835   5
   3   8  -4 24.1091 3.30399  10
   3   8  -4 18.7167 3.38195   5
   3   8  -4 19.2253 2.92004  12
  -3   8   4 21.2246 3.03848  12
  -3   8   4 21.3032 2.83009   5
   2   8  -4 1.52768 2.02064   5
   2   8  -4 5.70625 1.87404  10
  -2   8   4 7.47894 1.78366  12
  -2   8   4 6.85225 1.47051   5
   2   8  -4 5.97894 1.74241  12
   1   8  -4 11.4911 2.22211  12
   1   8  -4 13.9831 2.46209  10
  -1   8   4 17.4505 2.15449  12
   1   8  -4 15.6094 2.52555   5
   0   8  -4 0.64807 1.35450   5
   0   8  -4 0.95440 1.26185  12
   0   8   4 0.44191 0.80615  12
   0   8  -4 0.11491 1.45672  10
  -1   8  -4 -1.2550 1.36725  10
   1   8   4 0.35731 0.59823  12
  -1   8  -4 1.38906 1.46601  12
  -1   8  -4 1.03485 1.26301   5
   1   8   4 -0.0768 0.68693  10
  -1   8  -4 4.30851 3.92153   1
  -2   8  -4 9.73490 4.49491   1
   2   8   4 3.05262 0.72879  12
   2   8   4 2.28921 0.76387  10
  -2   8  -4 1.76553 1.61232  12
  -2   8  -4 3.61919 1.67576   5
  -2   8  -4 5.31975 1.98305  10
  -3   8  -4 1.08140 4.02650   1
  -3   8  -4 5.38192 1.98341  12
  -3   8  -4 -1.1076 1.55392  10
   3   8   4 2.33738 0.80183  12
  -3   8  -4 1.47831 1.61310   5
   3   8   4 2.52893 0.92660  10
   4   8   4 16.0785 2.12805  10
  -4   8  -4 17.5851 3.65073  12
   4   8   4 14.1998 1.86804  12
  -4   8  -4 15.5563 3.21622  10
  -4   8  -4 17.4759 3.09446   5
  -4   8  -4 30.0487 6.30366   1
   5   8   4 35.0597 3.19765   5
  -5   8  -4 24.5762 4.54127  10
  -5   8  -4 27.6503 4.35513   5
   5   8   4 29.2597 3.43651  10
  -5   8  -4 33.1841 7.01204   1
   6   8   4 15.4918 2.28422   5
  -6   8  -4 14.9694 3.44535   5
  -6   8  -4 13.7540 3.49554  10
  -6   8  -4 17.4696 6.08717   1
   6   8   4 13.9516 2.49028  10
  -7   8  -4 12.3104 6.23427   1
   7   8   4 18.7403 2.78076   5
  -7   8  -4 23.6931 4.12954   5
  -7   8  -4 21.0423 4.36796  10
   7   8   4 11.7032 2.67983  10
  -8   8  -4 1.54342 2.74587   5
   8   8   4 4.55417 2.41504   5
   9   8   4 -2.3240 2.79994   5
   8   9  -4 -7.2067 3.24757   5
   7   9  -4 -2.0244 3.50085   5
  -7   9   4 4.29605 3.02063   5
   6   9  -4 -7.7861 2.91555   5
  -6   9   4 3.32989 2.46082   5
  -5   9   4 6.32443 2.56655   5
   5   9  -4 -2.6988 2.92434   5
   4   9  -4 3.04624 1.99112  10
  -4   9   4 1.33925 2.17432  10
  -4   9   4 3.73355 2.07254   5
   4   9  -4 -5.5038 2.26782   5
  -3   9   4 71.2514 6.71212   5
  -3   9   4 80.9979 7.14856  10
   3   9  -4 73.3595 6.87307  10
   3   9  -4 72.6287 7.17000   5
  -2   9   4 1.66691 1.63010  10
   2   9  -4 -3.4829 1.83909   5
   2   9  -4 0.45168 1.59163  10
  -2   9   4 -1.9829 1.24594   5
   1   9  -4 3.66389 1.82418  10
  -1   9   4 7.92903 1.84362  10
   1   9  -4 2.90657 1.76048   5
   0   9   4 16.5261 2.18858  10
   0   9  -4 25.4673 6.34785   1
   0   9  -4 16.5865 2.80811  10
   0   9  -4 16.2218 2.59331   5
  -1   9  -4 1.13114 1.79193  10
  -1   9  -4 -0.6096 4.33954   1
  -1   9  -4 2.88434 1.70253   5
  -2   9  -4 4.31633 1.96699   5
  -2   9  -4 7.46212 4.84843   1
  -2   9  -4 7.67425 2.38927  10
  -3   9  -4 -1.2724 1.75569   5
  -3   9  -4 -4.1859 3.86296   1
  -3   9  -4 -0.0477 1.87727  10
   4   9   4 28.8248 2.71081  10
  -4   9  -4 31.5844 7.39452   1
  -4   9  -4 18.8831 3.86847  10
  -4   9  -4 22.5335 3.97222   5
  -5   9  -4 0.22124 2.25183   5
  -6   9  -4 36.3801 5.00455   5
   6   9   4 33.3996 3.54276   5
   7   9   4 3.50089 1.70746   5
  -7   9  -4 -1.3483 2.46124   5
   8   9   4 8.71869 2.99649   5
  -5  10   4 12.8605 3.05047   5
   5  10  -4 -1.2430 2.45313   5
   4  10  -4 -0.9893 2.33821   5
  -4  10   4 4.38825 2.27861   5
  -3  10   4 6.69225 2.18969   5
   3  10  -4 -0.2990 2.00090   5
  -2  10   4 1.06418 1.66529   5
   2  10  -4 0.20257 1.70550   5
   1  10  -4 59.2463 5.63990   5
   0  10  -4 36.7036 4.27475   5
  -1  10  -4 32.5531 3.99263   5
  -2  10  -4 17.3449 3.16867   5
  -3  10  -4 0.65020 2.20337   5
  -4  10  -4 2.87747 2.36062   5
  -5  10  -4 5.69581 2.59282   5
 -12   0   5 -0.1661 4.45173   1
 -10   0   5 -0.9401 3.37169   1
   9   0  -5 32.5873 13.4634   7
   9   0  -5 37.6859 8.99560   4
  -9   0   5 27.0709 5.74803   1
  -6   0   5 -1.4588 1.86626   1
   6   0  -5 9.86072 7.20457  11
   6   0  -5 1.24395 2.86541   4
  -6   0   5 -0.0343 1.64478   3
   6   0  -5 1.10393 7.93939   7
   5   0  -5 0.77148 4.98592   7
   5   0  -5 8.48034 6.00918  11
  -5   0   5 0.58367 1.61114   1
  -5   0   5 1.04783 1.44843   3
   5   0  -5 2.09052 2.66525   4
   4   0  -5 -3.6448 4.20981   9
  -4   0   5 0.11361 1.28458   3
   4   0  -5 0.73664 1.13353  12
  -4   0   5 1.63976 1.66102   8
  -4   0   5 0.51659 1.46473   1
   4   0  -5 2.81136 4.61500   7
   4   0  -5 3.36170 3.78551  11
   4   0  -5 0.62074 2.21409   4
  -3   0   5 450.953 31.1813   3
  -3   0   5 413.259 31.7362   8
   3   0  -5 495.885 34.9769   9
  -3   0   5 365.034 30.9226   1
  -3   0   5 409.927 30.7352  12
   3   0  -5 386.882 30.7682  12
   3   0  -5 390.769 34.2337   4
  -2   0   5 -0.1130 1.71271   8
  -2   0   5 0.82599 1.00639   3
   2   0  -5 -2.8323 3.03012   9
   2   0  -5 0.02364 0.96351  12
  -2   0   5 -1.0828 0.83038  12
  -1   0   5 185.344 12.9167   3
  -1   0   5 134.233 15.1417   9
   1   0  -5 171.183 17.2062   7
   1   0  -5 179.139 15.2400   9
   1   0  -5 147.217 12.4762  12
  -1   0   5 164.901 12.4617  12
  -1   0   5 169.520 13.6475   8
   0   0  -5 -3.9879 2.33256   7
   0   0   5 1.46862 1.24394   3
   0   0   5 2.79756 2.82598   9
   0   0   5 0.87527 0.93182  12
   0   0  -5 -2.1186 1.75358   9
   0   0  -5 0.23149 1.03894  12
   0   0   5 0.74926 2.22960   8
   1   0   5 361.483 27.8453   9
  -1   0  -5 326.376 27.7903   9
   1   0   5 332.382 25.3552  12
   1   0   5 389.567 25.8107   3
   1   0   5 360.521 27.0807   8
   1   0   5 308.392 28.8071  11
   1   0   5 326.763 25.4195  10
   2   0   5 0.44438 2.48943   8
  -2   0  -5 1.02891 1.03816  12
  -2   0  -5 -0.1282 0.99961   1
   2   0   5 -0.6492 1.84530   4
  -2   0  -5 1.73335 2.37541   9
   2   0   5 -0.1261 0.65718  12
   2   0   5 -0.0728 0.81868  10
   2   0   5 -1.9665 1.00761   3
   2   0   5 -0.4830 1.95903  11
   2   0   5 -0.1481 2.17521   9
  -3   0  -5 24.8126 2.80747   1
   3   0   5 25.0473 4.90569   9
   3   0   5 38.3945 6.08436   8
   3   0   5 31.3094 2.90966  10
   3   0   5 16.3805 4.95823  11
   3   0   5 30.3151 5.39647   4
   3   0   5 26.8267 2.68980  12
  -3   0  -5 26.9609 5.20368   9
   3   0   5 24.9555 2.75388   3
   4   0   5 0.76168 3.09812  11
   4   0   5 -1.2091 0.81243  12
   4   0   5 -0.1128 2.85305   4
   4   0   5 -0.1422 3.23508   8
  -4   0  -5 0.56496 1.05355   1
  -4   0  -5 2.93406 2.47084   9
   4   0   5 3.53081 2.67037   9
   4   0   5 -1.3738 0.87078  10
   5   0   5 60.0000 13.2509  11
   5   0   5 49.6265 4.84519  10
   5   0   5 53.6983 8.69127   4
  -5   0  -5 48.7069 5.33362   1
   5   0   5 51.1337 7.53112   8
   5   0   5 62.6759 7.38106   9
   5   0   5 54.7278 4.85954  12
   6   0   5 -6.9043 8.59028  11
   6   0   5 -3.4635 4.62917   8
   6   0   5 1.14384 1.32339  12
   6   0   5 1.62254 5.56345   4
  -6   0  -5 1.44165 2.03230   1
   7   0   5 260.261 24.7632   8
   7   0   5 285.980 27.6291   4
   7   0   5 201.977 41.7965  11
  -7   0  -5 320.707 22.1272   1
   8   0   5 -6.8480 4.07637   8
  -8   0  -5 2.06326 2.72026   1
   8   0   5 -3.5774 7.90740   4
  -9   0  -5 13.3241 4.12232   1
   9   0   5 15.2561 5.41999   8
   9   0   5 13.1786 11.3145   4
  10   0   5 1.28109 12.4744   4
 -10   0  -5 -0.2215 3.36213   1
 -11   0  -5 -0.1007 3.58812   1
  11   0   5 -2.2140 16.7396   4
 -12   0  -5 0.53095 4.20237   1
  12   0   5 -7.2943 19.5711   4
 -10  -1   5 11.8430 5.22016   1
  10  -1  -5 45.0422 11.7068   4
 -10   1   5 18.3325 5.29066   1
   9  -1  -5 11.8777 6.84475   4
  -9  -1   5 6.45689 3.90037   1
  -9   1   5 2.21291 3.15161   1
   6  -1  -5 35.2232 8.23539   4
  -6  -1   5 21.8313 3.45268   3
  -6  -1   5 32.5163 4.96525   1
   6  -1  -5 35.9174 11.2748   7
   6   1  -5 31.6221 4.54171   5
   6   1  -5 18.0512 11.2119   7
   6   1  -5 38.1935 12.2644  11
  -6   1   5 31.1416 4.24899   1
   6   1  -5 30.6111 3.58531  12
  -6   1   5 33.7432 4.16047   3
  -5  -1   5 8.23152 2.15373   3
   5  -1  -5 12.1356 4.73008   9
  -5  -1   5 8.82344 2.71743   1
   5  -1  -5 9.06772 4.52350   4
   5  -1  -5 8.00206 6.25484   7
  -5   1   5 11.8797 2.44094   3
  -5   1   5 8.71973 1.77521  12
   5   1  -5 7.12002 1.80904  12
  -5   1   5 7.42396 2.15724   1
   5   1  -5 10.8163 2.91100   5
   5   1  -5 8.80709 2.19650  10
   5   1  -5 6.82308 8.18480   7
   5   1  -5 7.34557 5.22899  11
   4  -1  -5 6.38362 4.93460   7
   4  -1  -5 8.03590 3.91849   4
  -4  -1   5 5.46731 1.75421   3
   4  -1  -5 6.97383 3.56175   9
  -4  -1   5 8.39460 2.35975   1
   4   1  -5 9.07180 4.88279  11
   4   1  -5 8.41806 1.74654  12
  -4   1   5 7.47288 2.03754   3
  -4   1   5 8.66729 1.97682   1
   4   1  -5 8.77102 7.29671   7
   4   1  -5 7.42113 1.95500  10
  -4   1   5 6.65350 1.55463  12
  -4   1   5 6.55832 1.52384  10
  -3  -1   5 55.5825 5.04987   8
   3  -1  -5 72.9432 7.89434   9
   3  -1  -5 68.4241 10.7234   7
  -3  -1   5 58.9875 5.37588   3
   3  -1  -5 48.9443 7.25613   4
   3   1  -5 58.8948 5.05126  12
   3   1  -5 44.7368 9.46912   9
   3   1  -5 59.3105 5.18250  10
  -3   1   5 64.5465 5.06456  10
  -3   1   5 64.5270 5.50343   3
  -3   1   5 52.0375 4.91758  12
   3   1  -5 71.1168 10.5916  11
   3   1  -5 40.1623 10.3691   7
  -2  -1   5 387.918 28.3811   3
   2  -1  -5 391.488 33.4311   7
   2  -1  -5 397.171 30.6718   9
  -2  -1   5 376.357 28.4423   8
   2   1  -5 353.572 28.0599  10
  -2   1   5 373.877 28.0224  10
  -2   1   5 361.600 29.5407   8
  -2   1   5 396.702 28.4247   3
  -2   1   5 366.407 27.9432  12
   2   1  -5 368.527 28.0055  12
   2   1  -5 369.366 31.5352   9
   2   1  -5 387.070 34.6065   7
   1  -1  -5 1.31232 2.43318   9
  -1  -1   5 0.45916 1.43237   3
   1  -1  -5 -1.8570 2.53705   7
  -1  -1   5 1.62360 1.81730   8
  -1   1   5 1.49048 0.89476  10
   1   1  -5 2.31114 2.99713   9
  -1   1   5 1.21817 0.90348  12
  -1   1   5 1.99811 2.47807   8
  -1   1   5 1.84449 1.13751   3
  -1   1   5 1.78970 3.21699   9
   1   1  -5 1.75534 1.10724  10
   1   1  -5 0.87973 1.03387  12
   1   1  -5 -1.2256 3.66421   7
   0  -1   5 21.9483 2.27640  12
   0  -1   5 24.3061 2.93287   3
   0  -1   5 24.8625 5.71298   9
   0  -1  -5 22.1545 4.48228   9
   0  -1   5 27.5852 4.43114   8
   0   1  -5 24.9458 2.53052  12
   0   1   5 22.1463 4.29809   9
   0   1   5 21.8558 2.30537  12
   0   1  -5 19.7596 4.71691   9
   0   1  -5 19.4987 2.43925  10
   0   1  -5 15.1077 4.56369   7
   0   1   5 26.9301 2.97501   3
   0   1   5 22.5146 2.27341  10
   0   1   5 25.3996 4.59173   8
   1  -1   5 26.5575 2.86491  12
   1  -1   5 31.0928 3.23243   3
  -1  -1  -5 32.2785 5.48894   9
   1  -1   5 39.1859 5.11269   8
   1  -1   5 30.4569 5.07347  11
   1  -1   5 33.6990 6.01351   9
   1   1   5 36.1031 4.51762   8
   1   1   5 30.3065 5.30471   9
  -1   1  -5 28.1203 4.91338   9
  -1   1  -5 24.4159 5.45044   7
  -1   1  -5 27.5589 2.96580  10
   1   1   5 32.7673 2.82758  12
   1   1   5 30.7600 2.82519  10
  -1   1  -5 29.0585 3.03905  12
   1   1   5 37.0820 3.33014   3
   2  -1   5 290.412 22.8899   9
   2  -1   5 298.352 24.1851  11
   2  -1   5 297.392 22.3742   4
   2  -1   5 271.630 20.7735   3
   2  -1   5 310.227 22.7444   8
  -2  -1  -5 270.665 20.2856   2
  -2  -1  -5 273.015 23.5185   9
   2  -1   5 246.719 20.3496  12
   2   1   5 258.229 20.4068  10
   2   1   5 281.891 20.3759  12
   2   1   5 232.356 25.2052  11
   2   1   5 252.038 22.9806   9
  -2   1  -5 278.684 20.7178   1
  -2   1  -5 271.688 22.7027   9
  -2   1  -5 266.133 20.4751  12
  -2   1  -5 256.430 20.5190  10
   2   1   5 289.198 22.4356   8
   2   1   5 286.972 20.6432   3
   3  -1   5 79.6493 11.2240  11
   3  -1   5 87.5128 9.09787   4
  -3  -1  -5 71.7411 5.44760   2
   3  -1   5 78.9107 8.41043   8
  -3  -1  -5 62.8208 8.71039   9
   3  -1   5 67.6578 5.77727  12
   3  -1   5 71.2584 7.92212   9
  -3  -1  -5 68.6632 5.97337   1
   3   1   5 74.8692 8.14442   4
   3   1   5 63.9721 8.60660   9
  -3   1  -5 68.8508 7.93037   9
   3   1   5 72.2530 5.83495  10
  -3   1  -5 69.6258 5.89084  12
   3   1   5 72.9537 8.05868   8
   3   1   5 65.4783 5.86595   3
  -3   1  -5 76.7022 6.26383   1
   3   1   5 67.9269 11.2916  11
   3   1   5 73.8949 5.78631  12
  -3   1  -5 65.2738 6.00152  10
   4  -1   5 2.33515 2.14884   9
   4  -1   5 0.58873 4.18176   8
  -4  -1  -5 -0.1983 1.30560   1
   4  -1   5 0.10286 3.66179   4
   4  -1   5 -0.9293 3.58574  11
   4   1   5 0.00335 3.05387   8
  -4   1  -5 4.55911 2.02657   9
   4   1   5 2.59914 2.83332   9
  -4   1  -5 -1.2146 0.99669  12
   4   1   5 -0.8944 0.85726   5
   4   1   5 -1.0745 1.81653   4
   4   1   5 0.00378 0.95926  10
  -4   1  -5 -0.5284 1.36887   1
   4   1   5 -0.0566 3.02858  11
   4   1   5 1.48835 1.05241  12
   5  -1   5 11.9275 6.26658   4
  -5  -1  -5 12.9363 2.66494   1
   5  -1   5 7.58090 5.52945   8
   5  -1   5 4.09910 6.80256  11
  -5   1  -5 10.9910 2.29941   1
   5   1   5 10.0094 6.92954  11
   5   1   5 8.33130 1.74603   5
   5   1   5 8.28085 3.88436   8
   5   1   5 7.00281 1.68348  12
   5   1   5 9.85167 1.84445  10
   5   1   5 6.76279 4.35748   4
   6  -1   5 1.84032 4.05989   8
  -6  -1  -5 1.64226 1.95563   1
   6  -1   5 -14.080 10.1721  11
   6  -1   5 7.66375 6.85279   4
   6   1   5 -1.2574 1.19767  10
   6   1   5 1.34952 1.46300   5
   6   1   5 -1.5523 4.18889   8
   6   1   5 2.21347 4.68538   4
   6   1   5 4.92872 2.96851   7
  -6   1  -5 1.64297 2.00579   1
   6   1   5 -2.3401 7.79084  11
   6   1   5 -0.4565 1.15226  12
   7  -1   5 68.1448 11.7429   8
   7  -1   5 70.3837 14.2811   4
   7  -1   5 22.6006 20.6070  11
  -7  -1  -5 66.7431 6.94649   1
   7   1   5 66.9778 11.1524   8
   7   1   5 76.1680 12.1262   4
   7   1   5 64.1447 5.82593  12
   7   1   5 60.0981 5.83611  10
   7   1   5 62.6786 19.0896  11
   7   1   5 51.3346 5.86655   5
  -7   1  -5 83.7834 7.25191   1
   8  -1   5 1.12238 9.02726   4
   8  -1   5 5.07879 4.92139   8
   8   1   5 0.38222 5.81096   4
   9  -1   5 1.24511 9.94034   4
  -9  -1  -5 -0.3910 3.08863   1
  -9   1  -5 -3.7144 2.43636   1
   9   1   5 2.27714 10.3226   4
  10  -1   5 -0.4171 10.1440   4
 -10  -1  -5 2.28233 3.56904   1
 -10   1  -5 1.69977 3.29677   1
  10   1   5 -0.0676 14.4393   4
 -11  -1  -5 -0.3440 4.18043   1
  11  -1   5 7.77650 13.3783   4
  11   1   5 -8.6665 20.5540   4
 -11   1  -5 1.58260 4.01526   1
  12  -1   5 28.1364 16.7319   4
 -12  -1  -5 5.05236 5.62872   1
  12   1   5 -30.345 24.3489   4
 -12   1  -5 3.14290 4.41504   1
  12  -2  -5 214.572 23.7466   4
  11  -2  -5 64.4125 14.3822   4
 -10  -2   5 6.85995 5.22604   1
  10  -2  -5 42.8568 13.9924   4
 -10   2   5 7.85819 4.19387   1
  -9  -2   5 80.3870 10.5746   1
   9  -2  -5 103.111 16.9446   4
  -9   2   5 73.1109 8.67227   1
   7  -2  -5 224.647 22.2642   4
  -7  -2   5 188.648 15.8690   1
  -7   2   5 168.047 14.6858   3
  -7   2   5 186.421 15.0273   1
   7   2  -5 179.452 14.2829  12
   7   2  -5 167.107 14.5035  10
   7   2  -5 160.139 14.9878   5
  -6  -2   5 6.02032 2.55692   1
   6  -2  -5 10.4819 4.81204   7
   6  -2  -5 5.42797 4.34314   4
  -6   2   5 2.13614 1.91350   3
  -6   2   5 3.29378 1.66608  10
   6   2  -5 5.75024 6.65914  11
   6   2  -5 5.24105 1.83926  12
   6   2  -5 3.59288 9.21635   7
  -6   2   5 3.00723 1.95219   1
  -6   2   5 1.50317 1.30074   5
   6   2  -5 7.96188 3.14164   5
   6   2  -5 1.57143 1.99783  10
  -6   2   5 1.19674 1.38245  12
  -5  -2   5 19.2580 3.24308   3
   5  -2  -5 43.7448 9.67881   7
   5  -2  -5 20.2408 6.84346   4
  -5   2   5 33.1307 4.10334   3
   5   2  -5 25.7755 3.08799  12
   5   2  -5 16.5612 10.4033   7
   5   2  -5 26.0358 4.05254   5
  -5   2   5 28.4679 3.63304   1
   5   2  -5 23.6622 3.37048  10
   5   2  -5 18.6502 7.77499  11
  -5   2   5 32.8324 3.42315  10
  -5   2   5 26.7688 3.12339  12
   4  -2  -5 90.9396 11.7459   4
   4  -2  -5 100.804 14.1045   7
   4  -2  -5 105.514 10.3837   9
  -4  -2   5 93.9611 8.35501   3
  -4   2   5 93.2371 7.98352  10
  -4   2   5 103.926 7.97492  12
   4   2  -5 88.1815 14.9255  11
   4   2  -5 91.1762 8.54911   5
  -4   2   5 106.771 8.67061   3
   4   2  -5 101.096 8.18629  10
   4   2  -5 101.053 8.00731  12
  -3  -2   5 22.3392 3.34852   3
   3  -2  -5 26.8975 4.67426   9
   3  -2  -5 22.5551 6.42576   7
   3   2  -5 37.4536 7.76808  11
  -3   2   5 28.3667 2.93444  12
   3   2  -5 33.0224 3.22818  10
   3   2  -5 25.6400 3.44181   5
   3   2  -5 27.3352 2.96161  12
   3   2  -5 14.5167 7.81615   7
  -3   2   5 27.8503 3.61027   3
  -3   2   5 27.9263 3.01121  10
   2  -2  -5 41.2017 7.46954   7
  -2  -2   5 33.7197 3.92843   3
   2  -2  -5 45.2094 5.96496   9
  -2   2   5 42.6597 3.59881  12
   2   2  -5 34.7461 3.63687  12
  -2   2   5 35.4727 6.34630   9
  -2   2   5 46.3804 3.67565  10
  -2   2   5 43.2255 4.28711   3
   2   2  -5 25.5693 7.79774   9
   2   2  -5 42.9081 3.76850  10
   1  -2  -5 4.01787 2.73216   9
  -1  -2   5 6.10692 2.48213   8
  -1  -2   5 5.96745 1.66261   3
  -1   2   5 3.36785 1.09892  12
   1   2  -5 6.60543 4.81415   7
  -1   2   5 6.46768 2.72162   9
  -1   2   5 4.86165 1.75717   3
   1   2  -5 4.38428 1.27715  10
   1   2  -5 -1.4614 3.91214   9
   1   2  -5 6.26564 1.34828  12
  -1   2   5 7.48002 1.21584  10
  -1   2   5 5.22391 2.66409   8
   0  -2  -5 -0.1749 1.18087   2
   0  -2   5 3.25796 1.70656   3
   0  -2  -5 2.23311 2.60971   9
   0  -2   5 6.56752 2.94475   8
   0   2   5 2.03454 1.40535   3
   0   2  -5 1.19233 3.36921   9
   0   2  -5 4.19497 1.20210  12
   0   2   5 3.82346 2.52006   9
   0   2   5 3.35021 0.97921  12
   0   2   5 1.74309 2.28734   8
   0   2   5 3.66850 0.95616  10
   0   2  -5 3.91539 1.15892  10
   0   2  -5 3.19346 2.95628   7
  -1  -2  -5 21.7520 5.17730   9
   1  -2   5 25.6341 5.06589   8
  -1  -2  -5 23.0935 2.60135   2
  -1   2  -5 18.0448 4.08668   9
   1   2   5 25.7794 4.55662   9
  -1   2  -5 20.2824 4.37939   7
   1   2   5 20.7700 2.19913  12
   1   2   5 23.7554 4.85330   8
   1   2   5 25.7507 2.21624  10
   1   2   5 25.6871 2.87543   3
  -1   2  -5 19.1692 2.44540  10
  -1   2  -5 17.9722 2.40428  12
  -2  -2  -5 22.4596 2.49969   2
   2  -2   5 24.8017 5.20038   8
  -2  -2  -5 20.8387 5.14153   9
   2  -2   5 13.9345 4.85900   9
   2   2   5 14.3929 5.12540  11
   2   2   5 19.4135 2.09672  12
  -2   2  -5 21.3739 3.00638   1
   2   2   5 19.9563 5.05866   9
  -2   2  -5 17.0884 2.33722  10
  -2   2  -5 20.1555 2.42997  12
   2   2   5 23.1157 2.68987   3
   2   2   5 22.2080 2.12681  10
   2   2   5 24.4609 4.63623   8
  -2   2  -5 24.0910 4.20444   9
   3  -2   5 0.65026 4.17375  11
   3  -2   5 1.05190 3.92587   8
  -3  -2  -5 1.44434 0.95143   2
   3  -2   5 -2.7795 3.46906   9
   3  -2   5 -0.3965 4.00817   4
   3   2   5 0.58734 2.94406  11
  -3   2  -5 -0.3665 1.00541  12
   3   2   5 -0.3325 0.78928  12
   3   2   5 -0.8409 0.98226   3
  -3   2  -5 4.28688 1.94822   9
  -3   2  -5 1.29567 1.20357   1
   3   2   5 0.69218 0.75438   5
   3   2   5 0.31811 2.71664   8
   3   2   5 1.70146 2.09095   9
  -3   2  -5 -0.1908 1.03893  10
   3   2   5 -0.3493 0.79147  10
   4  -2   5 15.2547 6.53089   4
   4  -2   5 12.3299 4.63846   9
   4  -2   5 25.8682 6.17132   8
   4   2   5 23.6833 2.54783  10
  -4   2  -5 22.0298 2.73691  10
  -4   2  -5 19.0253 2.60593  12
   4   2   5 18.6797 7.10068  11
  -4   2  -5 25.1600 3.51095   1
   4   2   5 25.2384 5.83398   9
  -4   2  -5 23.6003 2.68868   5
   4   2   5 21.0840 2.33407   5
   4   2   5 21.0846 5.11552   8
   4   2   5 20.0122 2.42291  12
   4   2   5 27.5805 5.89052   4
   5  -2   5 -2.6843 6.66668  11
   5  -2   5 -2.5915 4.43730   8
  -5  -2  -5 1.01515 1.72799   1
   5  -2   5 2.66949 6.20210   4
   5   2   5 0.74719 1.18857  12
   5   2   5 -1.0228 3.16075   4
  -5   2  -5 -1.5253 1.17486  12
   5   2   5 0.34264 1.16152  10
   5   2   5 2.21605 5.13875  11
   5   2   5 -1.0001 3.21073   8
   5   2   5 -0.5834 0.98408   5
  -5   2  -5 -0.0453 1.80414   1
   6  -2   5 125.069 15.1034   8
  -6  -2  -5 141.346 12.0153   1
   6  -2   5 115.652 17.0902   4
   6   2   5 142.772 11.0626  12
  -6   2  -5 153.577 12.1897   1
   6   2   5 161.341 26.8794  11
   6   2   5 107.904 13.5996   8
   6   2   5 156.411 11.1363   5
   6   2   5 156.782 15.8255   4
   6   2   5 142.174 17.9926   7
   6   2   5 129.167 11.0823  10
   7  -2   5 -7.7774 16.3529  11
   7  -2   5 15.5493 5.37304   8
  -7  -2  -5 11.9164 3.49163   1
   7  -2   5 5.96899 8.17149   4
   7   2   5 1.99710 5.10391   8
   7   2   5 5.50020 10.3239  11
   7   2   5 9.75735 2.23673   5
  -7   2  -5 11.9790 3.36648   1
   7   2   5 8.73135 2.13233  10
   7   2   5 8.60935 6.17822   4
   7   2   5 9.56835 2.09560  12
   8  -2   5 11.4674 9.29643   4
   8  -2   5 -8.3000 20.0356  11
  -8  -2  -5 8.78026 3.54973   1
   8   2   5 -8.3926 5.14817   8
   8   2   5 -5.6003 11.6142  11
   8   2   5 8.27802 2.59347   5
   8   2   5 6.94237 8.08955   4
  -8   2  -5 8.36823 3.41919   1
   8   2   5 9.90256 2.27236  12
   8   2   5 9.27745 2.38261  10
  -9  -2  -5 2.45597 3.40687   1
   9  -2   5 -0.0329 8.40208   4
   9   2   5 0.47286 2.12102  10
   9   2   5 -0.6042 2.63183   5
   9   2   5 -8.3864 9.80746   4
  -9   2  -5 2.06397 2.66002   1
 -10  -2  -5 0.05315 3.88125   1
  10  -2   5 4.40632 9.20589   4
  10   2   5 -8.1415 16.8607   4
 -10   2  -5 -1.1975 3.12611   1
  11  -2   5 4.09049 9.89826   4
 -11  -2  -5 0.23066 4.21166   1
 -11   2  -5 3.64601 4.08965   1
  11   2   5 0.30598 25.1685   4
  11  -3  -5 77.9497 15.9526   4
  10  -3  -5 53.2190 18.1130   4
   9  -3  -5 6.44241 10.0838   4
   9   3  -5 6.32719 4.59701   5
   9   3  -5 -1.5477 2.66119  10
  -9   3   5 1.55316 2.95417   1
   8  -3  -5 99.5763 10.5449   2
   8  -3  -5 162.102 20.8448   4
   8   3  -5 110.664 10.3532  10
  -8   3   5 101.821 10.6013   1
   8   3  -5 132.864 10.2138  12
   8   3  -5 118.845 11.5061   5
   7  -3  -5 26.2845 9.80575   4
   7  -3  -5 15.1543 3.54877   2
   7   3  -5 21.0026 3.13410  12
  -7   3   5 24.5503 3.39487  10
  -7   3   5 17.8838 2.97894  12
   7   3  -5 1.37938 11.3440   7
   7   3  -5 22.3682 3.54963  10
  -7   3   5 18.3373 3.73564   3
  -7   3   5 17.3363 3.68077   1
   7   3  -5 21.1456 4.47324   5
   6  -3  -5 166.415 14.4400   2
   6  -3  -5 212.936 20.6520   7
   6  -3  -5 208.536 21.6365   4
   6   3  -5 152.019 14.4224   5
  -6   3   5 169.201 14.5717   3
   6   3  -5 166.402 14.0418  10
  -6   3   5 168.773 13.9288  10
   6   3  -5 170.376 13.8079  12
  -6   3   5 157.621 13.7254  12
   5  -3  -5 123.977 16.1278   7
   5  -3  -5 121.154 15.5553   4
   5  -3  -5 115.639 10.3174   2
  -5   3   5 114.020 9.68412  10
   5   3  -5 109.870 10.2762   5
  -5   3   5 118.757 10.4486   3
   5   3  -5 129.940 9.70863  12
  -5   3   5 96.3772 9.48405  12
  -5   3   5 123.014 9.64726   5
   5   3  -5 129.734 9.95645  10
   4  -3  -5 425.194 34.7826   4
   4  -3  -5 395.199 29.6163   2
   4   3  -5 397.843 28.9774  12
  -4   3   5 399.421 28.9944  12
  -4   3   5 365.569 28.8819   5
  -4   3   5 362.841 29.6687   3
   4   3  -5 368.052 29.2796   5
   4   3  -5 398.390 29.1224  10
  -4   3   5 385.218 29.0561  10
   3  -3  -5 1.17096 1.90186   2
   3  -3  -5 7.96782 2.62912   9
  -3   3   5 2.76764 1.99775   3
   3   3  -5 3.14638 1.51524  10
  -3   3   5 -2.7670 3.07618   9
   3   3  -5 4.32997 1.40028  12
   3   3  -5 3.18090 2.08572   5
   3   3  -5 -1.5133 6.70302   7
  -3   3   5 3.76333 1.33801  10
  -3   3   5 2.94415 1.27736  12
  -3   3   5 5.22170 1.29742   5
   2  -3  -5 5.07670 1.69818   2
   2  -3  -5 9.00775 3.12216   9
  -2   3   5 4.77514 1.14812   5
   2   3  -5 5.21303 1.42412  12
   2   3  -5 6.55735 1.95853   5
  -2   3   5 4.45086 2.11520   3
   2   3  -5 3.81706 1.44513  10
  -2   3   5 6.86543 1.28120  10
  -2   3   5 5.60844 1.33910  12
   2   3  -5 2.76621 6.06368   7
  -2   3   5 5.23864 2.74979   9
   1  -3  -5 17.9425 2.74010   2
   1  -3  -5 12.6620 3.98870   9
   1   3  -5 13.8791 2.25807   5
  -1   3   5 15.8364 4.36175   8
   1   3  -5 8.78875 5.53348   7
  -1   3   5 14.8995 2.74211   3
  -1   3   5 16.1422 3.69972   9
   1   3  -5 15.9668 2.10744  12
   1   3  -5 14.1528 2.00854  10
  -1   3   5 18.3509 1.91388  10
  -1   3   5 15.2782 1.86930  12
   0  -3  -5 6.55069 1.85320   2
   0  -3  -5 4.83786 3.13249   9
   0   3   5 4.77176 3.45575   8
   0   3  -5 -1.6796 3.80584   9
   0   3  -5 3.88241 1.36254   5
   0   3   5 5.58551 1.08026  12
   0   3  -5 3.87998 1.20480  10
   0   3   5 4.36608 1.50229   3
   0   3  -5 4.02369 1.35621  12
   0   3   5 7.56359 3.08069   9
   0   3  -5 2.32625 3.70192   7
   0   3   5 4.50012 0.97573  10
  -1  -3  -5 4.56579 3.92993   9
  -1  -3  -5 1.74735 1.48252   2
   1  -3   5 5.88942 3.24824   8
  -1   3  -5 2.95514 1.17445  10
  -1   3  -5 2.35290 1.21493  12
   1   3   5 4.66842 2.80483   8
   1   3   5 4.81863 1.64280   3
   1   3   5 5.14302 0.95068  10
  -1   3  -5 3.24705 2.82159   9
   1   3   5 8.82762 3.54226   9
  -1   3  -5 2.84263 1.15387   5
   1   3   5 5.38483 1.03858  12
   2  -3   5 6.67161 4.06505   8
  -2  -3  -5 4.50511 1.52435   2
   2   3   5 4.34096 3.90654  11
   2   3   5 5.70989 3.47499   8
   2   3   5 11.6653 3.85171   9
  -2   3  -5 6.40006 2.16231   1
   2   3   5 7.32436 1.15453  10
  -2   3  -5 6.86980 1.55217  12
   2   3   5 6.70145 1.18918  12
  -2   3  -5 4.80508 1.43014  10
  -2   3  -5 5.37505 1.31538   5
   2   3   5 5.30031 1.46732   3
  -3  -3  -5 372.659 29.5689   2
   3  -3   5 409.838 33.0632   8
  -3   3  -5 417.806 29.7822  10
   3   3   5 372.277 29.2309   5
  -3   3  -5 430.877 30.4199   1
  -3   3  -5 399.806 29.6051   5
  -3   3  -5 436.254 29.7096  12
   3   3   5 399.075 32.1278   8
   3   3   5 382.005 33.4962   9
   3   3   5 395.618 29.4038  10
   3   3   5 359.208 29.5166   3
   3   3   5 389.537 39.0779  11
   3   3   5 418.119 29.3859  12
   4  -3   5 40.8004 7.92898   8
   4  -3   5 21.9030 7.19041   4
  -4   3  -5 31.9810 3.62825  12
  -4   3  -5 35.4595 4.65921   1
   4   3   5 36.3012 3.38871  12
   4   3   5 36.8176 3.13683   5
   4   3   5 32.4879 6.07678   8
   4   3   5 34.2771 3.24946  10
  -4   3  -5 31.4294 3.72740  10
  -4   3  -5 33.3179 3.49599   5
   4   3   5 27.5031 6.59550   4
   4   3   5 30.7197 10.0559  11
   5  -3   5 236.458 24.4485   4
   5  -3   5 220.031 27.8844  11
  -5   3  -5 267.394 19.8532  12
   5   3   5 257.790 19.6550  10
   5   3   5 269.075 19.6012  12
  -5   3  -5 280.656 20.7592   1
  -5   3  -5 272.754 19.8523   5
  -5   3  -5 257.716 19.9406  10
   5   3   5 269.992 24.3477   4
   5   3   5 232.820 22.2822   8
   5   3   5 269.545 19.5284   5
   5   3   5 271.700 32.9384  11
   6  -3   5 21.6220 8.28729  11
  -6  -3  -5 19.2642 3.90253   1
   6  -3   5 22.4434 8.16995   4
  -6   3  -5 20.5432 3.20457  10
  -6   3  -5 21.1105 3.16822  12
   6   3   5 18.5487 5.71221   8
  -6   3  -5 24.6985 4.34313   1
   6   3   5 26.4251 3.04057   5
   6   3   5 19.4523 2.84310  12
   6   3   5 21.9628 3.04738  10
   6   3   5 17.0350 6.50849   4
   6   3   5 45.3430 13.0794  11
  -7  -3  -5 3.37715 2.77350   1
   7  -3   5 0.52352 6.29069   4
   7   3   5 2.76149 5.35710   4
  -8  -3  -5 26.9783 5.61694   1
   8  -3   5 28.7178 10.3594   4
   8   3   5 36.3654 4.58392  10
   8   3   5 35.6759 11.9885   4
   8   3   5 31.1763 4.18058  12
  -8   3  -5 38.5039 5.86764   1
   8   3   5 36.8249 4.54301   5
  -9  -3  -5 4.22443 3.74641   1
   9  -3   5 -0.9531 6.84508   4
   9   3   5 -14.599 11.4477   4
   9   3   5 3.48903 2.24891  12
   9   3   5 -1.4036 2.67351   5
   9   3   5 0.84356 2.21282  10
  -9   3  -5 0.07504 3.26944   1
  10  -3   5 16.2480 9.18347   4
 -10  -3  -5 6.59303 4.54731   1
  10   3   5 18.6010 3.83091  10
  10   3   5 6.49695 4.21478   5
 -10   3  -5 15.5038 5.20082   1
  10   3   5 -20.426 20.1406   4
  11  -3   5 18.2164 7.38259   4
 -11  -3  -5 8.17587 5.83659   1
 -11   3  -5 3.87156 4.76192   1
  11  -4  -5 118.351 17.5988   4
  10  -4  -5 26.8516 15.3191   4
  10   4  -5 5.67172 5.22250   5
   9  -4  -5 22.2014 14.7616   4
   9   4  -5 1.71264 3.27447  10
   9   4  -5 6.14044 4.92748   5
   9   4  -5 1.96196 2.59435  12
   8  -4  -5 12.2144 3.75712   2
   8  -4  -5 16.7685 12.6842   4
  -8   4   5 10.2646 2.67121   5
   8   4  -5 7.06546 2.58425  12
   8   4  -5 10.1801 3.33547  10
   8   4  -5 7.13484 4.44475   5
   7  -4  -5 19.0982 4.07061   2
   7  -4  -5 36.7689 12.6744   4
   7   4  -5 17.9525 4.61143   5
   7   4  -5 18.1708 3.13844  12
  -7   4   5 22.3047 4.33878   3
   7   4  -5 1.68053 12.8264   7
  -7   4   5 19.5932 3.28176  12
  -7   4   5 15.5273 3.08641  10
   7   4  -5 18.9202 3.45637  10
   6  -4  -5 47.5791 6.63396   2
   6  -4  -5 89.3623 16.5611   4
   6   4  -5 37.1749 17.9979   7
  -6   4   5 59.5316 7.42202   3
   6   4  -5 56.9301 6.18726  10
  -6   4   5 60.3758 5.83537  10
   6   4  -5 67.1985 5.86975  12
  -6   4   5 65.6012 5.85013   5
  -6   4   5 60.0181 5.75219  12
   6   4  -5 55.4756 6.62245   5
   5  -4  -5 57.7620 6.40372   2
  -5   4   5 58.3228 5.52847  12
   5   4  -5 51.4098 5.90299   5
   5   4  -5 48.7611 5.22518  12
   5   4  -5 48.0177 5.34960  10
  -5   4   5 55.8593 5.11357   5
  -5   4   5 50.9388 6.47720   3
  -5   4   5 55.3740 5.26733  10
   4  -4  -5 97.3992 8.84426   2
   4   4  -5 102.222 7.98954  12
  -4   4   5 94.5768 7.87642  12
   4   4  -5 63.1794 19.0865   7
  -4   4   5 97.6364 7.99767  10
   4   4  -5 92.6672 8.47031   5
  -4   4   5 92.6616 8.77843   3
  -4   4   5 106.459 7.89106   5
   4   4  -5 93.8872 8.07282  10
   3  -4  -5 61.6681 6.13240   2
  -3   4   5 55.7131 5.38455  10
  -3   4   5 61.2539 5.27431   5
  -3   4   5 63.7852 5.47368  12
   3   4  -5 61.5047 5.99938   5
  -3   4   5 59.8797 6.52893   3
   3   4  -5 71.8326 5.74754  10
   3   4  -5 68.0437 5.58253  12
   2  -4  -5 105.460 9.24574   2
   2  -4  -5 93.6693 10.3986   9
  -2   4   5 109.364 9.49646   3
  -2   4   5 108.426 8.33905  12
  -2   4   5 107.847 8.35761  10
   2   4  -5 113.403 8.52194  12
   2   4  -5 111.669 8.76223   5
  -2   4   5 91.2784 8.08898   5
   2   4  -5 117.826 8.59682  10
  -2   4   5 108.580 11.2342   9
   1  -4  -5 209.857 15.8535   2
   1  -4  -5 169.978 17.8273   9
  -1   4   5 174.322 14.6372   5
   1   4  -5 221.919 15.2238  10
  -1   4   5 179.273 18.3571   8
  -1   4   5 217.698 17.6073   9
   1   4  -5 193.328 15.1692   5
  -1   4   5 208.595 14.9345  10
   1   4  -5 208.267 15.1240  12
  -1   4   5 198.729 15.8798   3
  -1   4   5 208.308 14.9405  12
   0  -4  -5 10.6582 2.55277   2
   0   4   5 9.59460 1.37731  10
   0   4   5 11.4234 1.49503  12
   0   4  -5 4.54537 4.56984   7
   0   4  -5 12.0778 1.86263  10
   0   4  -5 13.5280 1.98220  12
   0   4  -5 12.2711 1.93157   5
   0   4   5 12.8137 2.63629   3
   0   4   5 9.70250 4.53086   8
  -1  -4  -5 2.27033 1.42632   2
  -1   4  -5 1.79673 1.20569   5
   1   4   5 1.79292 0.79066  10
   1   4   5 1.88233 3.57435   8
  -1   4  -5 0.51382 1.28433  12
  -1   4  -5 2.55575 1.31077  10
   1   4   5 1.16395 0.82136  12
   1   4   5 2.63017 1.71240   3
  -1   4  -5 2.84150 2.86386   9
  -2  -4  -5 24.9950 3.21928   2
  -2   4  -5 23.5229 2.57067   5
   2   4   5 21.1019 2.09970  10
   2   4   5 18.6990 7.92059  11
  -2   4  -5 18.0068 2.59744  10
  -2   4  -5 15.8267 3.20931   1
   2   4   5 19.8555 2.85335   3
   2   4   5 20.3901 2.14173  12
  -2   4  -5 21.1304 2.74797  12
   2   4   5 22.8813 5.82130   8
  -3  -4  -5 6.85255 1.96075   2
  -3   4  -5 11.6017 2.81105   1
   3   4   5 7.99770 4.13086   8
   3   4   5 19.9459 8.80424  11
  -3   4  -5 13.7877 2.17282  12
   3   4   5 10.5243 1.26114   5
   3   4   5 11.3310 1.59574  12
  -3   4  -5 11.0420 2.07259  10
  -3   4  -5 11.3307 1.92827   5
   3   4   5 14.3977 1.70846  10
   4  -4   5 -0.5102 11.3645   6
   4   4   5 -0.5856 0.71539   5
  -4   4  -5 0.56605 1.25871  10
   4   4   5 -3.4136 2.78708   4
  -4   4  -5 0.00917 1.18783   5
   4   4   5 0.97119 3.07099   8
   4   4   5 0.02589 0.98941  12
  -4   4  -5 -0.1192 1.59950   1
   4   4   5 0.81862 0.99342  10
   4   4   5 5.02442 7.81667  11
  -4   4  -5 -0.8707 1.39475  12
   5  -4   5 150.935 17.7875   4
   5  -4   5 177.348 23.3889   6
  -5   4  -5 176.246 14.3481  12
  -5   4  -5 173.194 14.3164   5
   5   4   5 186.850 14.1384  10
  -5   4  -5 184.884 14.5185  10
   5   4   5 185.037 19.0857   4
   5   4   5 220.525 28.4091  11
   5   4   5 167.016 16.9462   8
   5   4   5 181.589 13.9222   5
  -5   4  -5 199.650 15.5465   1
   5   4   5 192.914 14.0848  12
   6  -4   5 3.51600 4.26850   4
   6  -4   5 -2.4711 9.58576   6
   6   4   5 4.78420 4.02613   8
  -6   4  -5 2.55151 1.80027  12
   8  -4   5 82.6615 13.9082   4
  -8   4  -5 95.4096 9.69946   1
   8   4   5 91.0241 8.33751   5
   8   4   5 83.8273 8.28694  10
   8   4   5 115.285 20.6106   4
   8   4   5 94.9385 8.29810  12
   9  -4   5 22.2942 7.93553   4
   9   4   5 22.6981 3.92069  12
   9   4   5 23.0288 4.17675   5
  -9   4  -5 25.8493 6.05892   1
   9   4   5 24.4345 3.96546  10
   9   4   5 23.8298 17.8978   4
 -10   4  -5 34.3828 7.32653   1
  10   4   5 47.6371 5.95601  10
  10   4   5 6.58030 24.4024   4
  10   4   5 48.3788 6.49891   5
  11   4   5 2.03451 4.27917   5
 -11   4  -5 1.56208 4.83634   1
  10   5  -5 5.72049 5.05664   5
  10   5  -5 -7.1691 3.14308  10
   9   5  -5 6.58350 3.73000  10
   9   5  -5 5.42844 5.32810   5
   8   5  -5 14.8210 3.20407  12
   8   5  -5 11.4936 4.93355   5
   8   5  -5 19.4423 4.03794  10
  -8   5   5 19.0234 3.78094  10
  -8   5   5 17.2850 6.11461  12
   7  -5  -5 4.62030 3.36302   2
  -7   5   5 4.67914 2.25376  10
  -7   5   5 3.89986 2.22283  12
   7   5  -5 3.50019 3.87266   5
   7   5  -5 2.22260 2.13106  12
  -7   5   5 0.91144 2.17876   5
   7   5  -5 3.27968 2.56204  10
   6  -5  -5 10.0717 3.52103   2
   6   5  -5 8.26613 2.26828  12
  -6   5   5 8.17466 2.37403  12
  -6   5   5 5.41081 3.71050   3
   6   5  -5 8.22787 2.69452  10
  -6   5   5 14.1128 2.66468  10
  -6   5   5 11.9645 2.53260   5
   6   5  -5 8.16647 3.54474   5
   5  -5  -5 3.15967 2.78093   2
   5   5  -5 -1.1245 1.73755  10
   5   5  -5 4.48146 2.91159   5
  -5   5   5 -0.2406 1.48532   5
  -5   5   5 -1.2192 1.34486  10
  -5   5   5 1.03815 1.92719   3
   5   5  -5 1.32998 1.58188  12
  -5   5   5 -1.3725 1.36193  12
   4  -5  -5 29.0710 4.56742   2
   4   5  -5 28.0640 3.42562  10
  -4   5   5 24.6839 4.35353   3
   4   5  -5 -2.6311 14.3091   7
  -4   5   5 24.7023 3.13349  10
  -4   5   5 27.4184 3.02034   5
  -4   5   5 19.6237 2.96318  12
   4   5  -5 25.0881 3.18186  12
   4   5  -5 25.4718 3.74881   5
   3  -5  -5 8.41869 3.03250   2
  -3   5   5 7.17539 1.51134   5
   3   5  -5 -9.6470 9.72527   7
  -3   5   5 10.6251 3.07653   3
   3   5  -5 6.41681 2.28676   5
   3   5  -5 6.40408 1.80658  12
   3   5  -5 5.19414 1.78264  10
  -3   5   5 9.26322 1.79441  12
   2  -5  -5 12.9638 3.21823   2
  -2   5   5 13.9912 1.68688   5
  -2   5   5 14.1655 1.94982  12
  -2   5   5 13.5003 3.20112   3
   2   5  -5 12.2946 2.39584   5
   2   5  -5 0.10243 7.54165   7
   2   5  -5 14.7322 2.22615  10
   2   5  -5 12.2303 2.13782  12
   1  -5  -5 2.41585 2.20679   2
   1   5  -5 0.41237 1.24362  10
   1   5  -5 1.75408 1.62416   5
  -1   5   5 1.13285 0.97479  12
  -1   5   5 5.11375 3.44013   8
   1   5  -5 2.62964 1.26053  12
  -1   5   5 1.84330 1.75760   3
   0  -5   5 -2.6025 9.35709   6
   0  -5  -5 4.05968 2.15554   2
   0   5   5 0.14122 0.83782  12
   0   5   5 0.39160 0.71249  10
   0   5   5 -0.9692 1.69110   3
   0   5  -5 1.21879 1.19960  12
   0   5  -5 3.06685 1.48154   5
   0   5  -5 -0.1949 1.15862  10
   0   5   5 2.74280 3.85460   8
   1  -5   5 -0.3717 10.0391   6
  -1  -5  -5 3.97661 2.01688   2
  -1   5  -5 4.38223 1.46127  10
  -1   5  -5 1.54860 1.39627  12
   1   5   5 3.02978 0.81611  10
   1   5   5 3.39600 1.86678   3
   1   5   5 3.17128 0.90357  12
   1   5   5 3.73400 4.14361   8
  -1   5  -5 2.96022 1.33145   5
  -2  -5  -5 31.9838 4.14196   2
   2  -5   5 12.9977 11.9450   6
  -2   5  -5 28.6635 3.14702   5
   2   5   5 21.5261 3.51081   3
   2   5   5 29.2928 2.67072  12
   2   5   5 30.2879 2.59722  10
  -2   5  -5 26.6194 4.54473   1
  -2   5  -5 28.0660 3.23069  12
   2   5   5 25.8689 6.45905   8
  -2   5  -5 31.0027 3.47958  10
   3  -5   5 143.978 20.3179   6
  -3  -5  -5 78.0096 8.04051   2
  -3   5  -5 91.5953 8.76414   1
  -3   5  -5 97.0760 7.85475  12
  -3   5  -5 92.0097 7.93690  10
   3   5   5 87.5410 7.23440  12
  -3   5  -5 94.8334 7.72678   5
   3   5   5 89.0031 10.7663   8
   3   5   5 93.7863 7.26089  10
   4  -5   5 -6.5471 11.3774   6
   4   5   5 6.34024 3.52776   8
   5  -5   5 1.31316 12.0876   6
   6  -5   5 -1.1438 11.4724   6
  -6   5  -5 28.7053 5.18944   1
  -6   5  -5 27.1224 3.96756  10
   6   5   5 19.0691 7.91708   4
   6   5   5 22.4157 3.13575  10
  -6   5  -5 21.5251 3.54272  12
  -6   5  -5 26.4869 3.61328   5
   6   5   5 26.9458 3.06523   5
   6   5   5 19.5935 2.91139  12
   7  -5   5 10.5004 6.04105   4
   7   5   5 2.96937 1.91330  10
   7   5   5 6.08211 2.20081  12
  -7   5  -5 2.15038 1.98217   5
  -7   5  -5 2.45499 2.44583  10
  -7   5  -5 5.05882 2.46964  12
   7   5   5 4.47248 1.94434   5
   7   5   5 7.80334 8.48878   4
  -7   5  -5 2.52926 3.21256   1
   8  -5   5 17.8619 6.14442   4
   8   5   5 2.44641 2.37169   5
  -8   5  -5 3.86431 3.10687   1
   8   5   5 -4.8865 11.0790   4
   8   5   5 1.19170 2.09452  12
   8   5   5 5.99685 2.45301  10
   9  -5   5 19.6843 5.80043   4
  -9   5  -5 0.94147 4.00580   1
   9   5   5 5.03257 2.83414  10
   9   5   5 3.29867 3.03814   5
 -10   5  -5 -2.6479 4.24183   1
  10   5   5 3.27591 3.57107   5
  10   5   5 2.40911 2.70590  10
  11   5   5 1.36424 4.21631   5
  11   6  -5 -16.388 3.77827   5
  10   6  -5 -3.1012 4.55376   5
   9   6  -5 -4.2678 2.89161  10
  -9   6   5 -1.5707 2.13763   5
   9   6  -5 5.40447 5.19321   5
  -8   6   5 0.68228 2.53995  10
   8   6  -5 3.37887 3.02977  10
   8   6  -5 1.47083 4.83066   5
  -7   6   5 3.06540 2.38970   5
   7   6  -5 6.16570 2.53283  12
  -7   6   5 6.80102 2.65703  10
   7   6  -5 1.09548 2.72013  10
   7   6  -5 5.85782 4.12649   5
  -7   6   5 3.55861 2.61718  12
   6  -6  -5 0.01757 3.36003   2
  -6   6   5 1.20415 2.05331  10
   6   6  -5 2.47345 2.39724  10
  -6   6   5 3.16633 2.30659  12
  -6   6   5 3.24582 2.05724   5
   6   6  -5 2.64795 2.10621  12
   6   6  -5 2.21594 3.38267   5
   5  -6  -5 9.24716 3.87806   2
   5   6  -5 9.92693 3.39208   5
   5   6  -5 10.7753 2.48598  12
  -5   6   5 11.1040 2.56439  12
  -5   6   5 12.9163 2.74319  10
  -5   6   5 15.3499 2.70931   5
   5   6  -5 11.8291 2.87083  10
   4  -6  -5 17.9980 4.34478   2
   4   6  -5 18.4061 2.73442  12
  -4   6   5 13.6160 2.60312  12
  -4   6   5 14.5839 2.58835  10
  -4   6   5 18.3443 4.12807   3
   4   6  -5 13.2236 2.72381  10
   4   6  -5 10.4530 3.15467   5
  -4   6   5 19.6859 2.61391   5
   4   6  -5 -13.819 13.4480   7
   3  -6  -5 16.4893 3.99649   2
   3   6  -5 12.1358 2.44786  12
   3   6  -5 13.9343 2.97416   5
  -3   6   5 17.5988 4.23790   3
  -3   6   5 19.6940 2.65979  12
  -3   6   5 19.8327 2.38896   5
   3   6  -5 17.3192 2.76073  10
   2  -6  -5 2.74858 2.66821   2
  -2  -6   5 11.5336 13.0456   6
  -2   6   5 16.1850 5.11967   8
   2   6  -5 3.14157 1.99407   5
  -2   6   5 2.17158 2.67531   3
   2   6  -5 1.15699 1.43524  10
  -2   6   5 1.06636 0.90805   5
   2   6  -5 0.79068 1.35331  12
  -2   6   5 1.41057 1.14560  12
  -1  -6   5 7.52226 11.3892   6
   1  -6  -5 6.33665 2.72379   2
  -1   6   5 5.57088 1.35894  12
   1   6  -5 5.57970 1.65894  12
  -1   6   5 13.1216 4.93207   8
   1   6  -5 2.14875 1.78904   5
   1   6  -5 5.15000 1.60542  10
  -1   6   5 5.69568 2.29666   3
   0  -6  -5 -1.1005 1.92451   2
   0  -6   5 -5.5574 10.7297   6
   0   6   5 -1.1401 1.80486   3
   0   6  -5 0.54238 1.27143  10
   0   6   5 12.4901 4.34362   8
   0   6  -5 -0.7638 1.32961   5
   0   6   5 -0.1497 0.75294  10
   0   6  -5 -0.2205 1.22881  12
   0   6   5 -1.1339 0.75649  12
   1  -6   5 -2.2868 11.3178   6
   1   6   5 11.4239 4.47339   8
   3  -6   5 2.33005 13.9980   6
   5  -6   5 18.6119 17.4193   6
   5   6   5 14.4788 7.61258   4
   5   6   5 16.9046 2.15211   5
  -5   6  -5 17.8963 3.23598  12
  -5   6  -5 19.3979 3.05860   5
  -5   6  -5 18.5921 3.29549  10
   5   6   5 12.9988 2.28764  12
  -5   6  -5 19.3935 4.64618   1
   5   6   5 11.9039 2.19853  10
  -6   6  -5 35.7890 5.23439  12
  -6   6  -5 38.1268 5.38252  10
   6   6   5 49.1753 4.66420  10
  -6   6  -5 47.1771 5.48276   5
   6   6   5 45.5199 4.38496   5
   6   6   5 50.7046 13.4635   4
  -6   6  -5 46.4525 7.28713   1
   6   6   5 37.5955 4.53624  12
  -7   6  -5 0.59906 2.28342  12
  -7   6  -5 -2.0762 2.41053  10
   7   6   5 0.54851 1.65698  12
   7   6   5 11.3518 9.10985   4
   7   6   5 0.20952 1.60783   5
  -7   6  -5 -2.7935 3.33568   1
   7   6   5 0.67618 1.76132  10
  -7   6  -5 -0.3866 1.81901   5
  -8   6  -5 23.6098 4.24393   5
   8   6   5 25.4315 3.98716   5
   8   6   5 30.0413 14.5292   4
   8   6   5 34.3281 4.60965  10
  -8   6  -5 29.5873 6.55293   1
   9   6   5 -20.177 15.0629   4
  -9   6  -5 -0.0436 4.16608   1
   9   6   5 2.31791 3.01912   5
   9   6   5 6.91466 2.80822  10
  10   6   5 3.65519 3.57357   5
  11   6   5 -0.0697 4.14004   5
  10   7  -5 1.11473 4.80760   5
  -9   7   5 7.65490 2.98709   5
   9   7  -5 2.37663 4.76962   5
   8   7  -5 0.68886 2.93996  10
   8   7  -5 2.58755 4.39823   5
  -8   7   5 4.86152 2.86681  10
  -7   7   5 -1.1883 2.13644  10
   7   7  -5 2.29035 4.24849   5
   7   7  -5 2.69727 2.91548  10
  -7   7   5 1.72537 2.61856   5
   6   7  -5 0.92399 2.33613  12
   6   7  -5 2.66148 2.39862  10
  -6   7   5 -0.3921 2.19230  10
  -6   7   5 3.79221 2.62547  12
  -6   7   5 4.53385 2.31698   5
   6   7  -5 3.72847 3.89714   5
   5   7  -5 24.6119 3.76940  12
  -5   7   5 28.8905 3.98083  12
   5   7  -5 23.9719 3.92670  10
  -5   7   5 31.9283 4.40380  10
   5   7  -5 22.4271 4.62682   5
  -5   7   5 30.9759 4.01965   5
   4  -7  -5 34.2225 6.02365   2
  -4   7   5 31.0544 3.98410  12
   4   7  -5 26.9297 3.93344  10
   4   7  -5 29.5007 3.88197  12
  -4   7   5 36.6118 3.94179   5
  -4   7   5 37.3081 4.40592  10
   4   7  -5 25.8016 4.44302   5
   3  -7  -5 2.93036 3.39727   2
  -3   7   5 2.39178 1.36550   5
   3   7  -5 2.54399 1.65150  12
   3   7  -5 3.13604 2.39703   5
  -3   7   5 0.82194 1.48666  12
   3   7  -5 3.66142 1.82133  10
  -3   7   5 1.53896 1.54983  10
   2  -7  -5 21.0773 4.69409   2
   2   7  -5 14.2398 2.84471   5
  -2   7   5 16.3216 2.35545  12
  -2   7   5 13.5574 1.95634   5
   2   7  -5 12.1280 2.30589  12
   2   7  -5 13.1181 2.46856  10
  -2   7   5 15.3039 2.40656  10
   1  -7  -5 8.77889 3.60219   2
  -1  -7   5 30.8572 17.1932   6
   1   7  -5 10.6584 2.17977  12
   1   7  -5 9.76456 2.21743  10
   1   7  -5 15.4740 2.57241   5
  -1   7   5 11.3261 1.93226  10
  -1   7   5 16.9289 2.13418  12
  -1   7   5 11.4870 4.20811   3
   0  -7   5 47.7414 18.9850   6
   0  -7  -5 25.3740 4.67004   2
   0   7   5 26.9839 2.74506  10
   0   7  -5 24.7830 3.16584   5
   0   7  -5 19.7279 3.05069  10
   0   7   5 23.8592 4.82186   3
   0   7  -5 23.2933 3.16497  12
   0   7   5 27.7542 2.74218  12
  -1  -7  -5 8.86454 3.32091   2
   1  -7   5 10.8796 13.8038   6
   1   7   5 7.24186 1.29407  10
  -1   7  -5 8.23903 2.11158  10
   1   7   5 6.09901 1.22012  12
  -1   7  -5 7.88279 1.89428   5
  -1   7  -5 8.71683 2.11403  12
   2  -7   5 12.2282 15.9708   6
  -2  -7  -5 4.85918 2.75825   2
  -2   7  -5 5.51190 1.81461   5
  -2   7  -5 7.25169 3.80450   1
  -2   7  -5 5.68260 1.94850  12
   2   7   5 5.41180 1.11964  10
  -2   7  -5 5.56502 1.98207  10
   2   7   5 4.88574 1.09397  12
   3  -7   5 -12.015 14.5388   6
  -3  -7  -5 0.56708 2.14142   2
  -3   7  -5 -2.2464 2.85959   1
  -3   7  -5 1.48715 1.58906   5
  -3   7  -5 0.82068 1.65626  12
  -3   7  -5 0.65576 1.80322  10
   3   7   5 1.48937 0.96167  10
   3   7   5 2.70209 1.01991  12
  -4   7  -5 3.70988 3.89488   1
   4   7   5 4.61005 1.08263   5
  -4   7  -5 7.27628 2.44983  10
   4   7   5 12.0419 7.40456   4
   4   7   5 3.02494 1.31719  12
  -4   7  -5 5.12907 2.04783   5
  -4   7  -5 3.06244 2.07438  12
   4   7   5 4.78269 1.35466  10
  -5   7  -5 22.8707 4.11783  10
   5   7   5 37.0789 10.8194   4
   5   7   5 27.2106 3.03725   5
   5   7   5 25.3941 3.14144  12
   5   7   5 27.9648 3.44761  10
  -5   7  -5 26.5273 4.17080  12
  -5   7  -5 28.3534 6.22183   1
  -5   7  -5 31.3066 4.18343   5
  -6   7  -5 34.9444 5.25816  12
  -6   7  -5 38.9312 5.64416  10
   6   7   5 42.3097 4.25970   5
  -6   7  -5 46.0818 7.87781   1
   6   7   5 64.6983 14.2081   4
   6   7   5 39.6208 4.53986  12
  -6   7  -5 46.4703 5.49709   5
   6   7   5 33.8356 4.38672  10
   7   7   5 13.1977 2.66978   5
  -7   7  -5 13.3151 3.29469   5
  -7   7  -5 13.3076 3.48922  10
   7   7   5 50.2621 12.2688   4
  -7   7  -5 15.2141 5.83661   1
   7   7   5 17.7832 3.02126  10
  -8   7  -5 5.40171 4.95260   1
   8   7   5 10.7181 2.87393  10
   8   7   5 8.71076 2.79139   5
  -8   7  -5 7.20434 2.95799   5
   9   7   5 33.4699 5.15401   5
  10   7   5 5.77265 3.72300   5
  -9   8   5 -1.7165 1.93918   5
   9   8  -5 -8.1883 3.97049   5
   8   8  -5 1.05727 4.65241   5
   7   8  -5 -6.0969 3.66506   5
  -7   8   5 -5.4050 2.17963   5
   6   8  -5 8.56905 3.05139  10
   6   8  -5 11.9574 4.30348   5
  -6   8   5 22.9835 3.97929  10
  -6   8   5 20.1574 3.68979   5
   5   8  -5 -0.5955 2.08596  10
  -5   8   5 -0.3877 2.08737  10
   5   8  -5 -0.2861 3.27086   5
  -5   8   5 2.12143 2.12726   5
   4   8  -5 1.66920 2.90485   5
  -4   8   5 2.47145 1.88573   5
  -4   8   5 5.35683 2.34745  10
   4   8  -5 1.84975 2.05080  10
  -3   8   5 7.00832 2.24969  12
  -3   8   5 10.4855 2.49912  10
   3   8  -5 10.9944 2.46197  12
  -3   8   5 12.0473 2.26730   5
   3   8  -5 6.54172 2.20310  10
   3   8  -5 6.52877 2.88622   5
   2   8  -5 0.56552 1.52224  12
  -2   8   5 -1.8485 1.08783   5
  -2   8   5 0.43369 1.45479  10
   2   8  -5 0.80664 2.11542   5
   2   8  -5 -1.5000 1.53208  10
  -2   8   5 -2.3142 1.36161  12
  -1   8   5 2.04324 1.27828  12
   1   8  -5 0.74143 1.63485  10
  -1   8   5 5.75886 1.64023  10
   1   8  -5 2.63143 1.76470  12
   1   8  -5 3.64349 1.96503   5
  -1   8   5 3.25175 1.38053   5
   0   8   5 0.76605 1.06108  10
   0   8   5 1.62973 0.98365  12
   0   8  -5 0.22041 1.65632  10
   0   8  -5 1.48724 1.66809   5
   0   8  -5 1.84308 1.60235  12
   1   8   5 17.4871 1.96056  12
  -1   8  -5 21.4334 5.26639   1
  -1   8  -5 17.4755 2.86782  12
   1   8   5 18.1996 2.17298  10
  -1   8  -5 18.1971 2.77950   5
  -1   8  -5 18.6051 3.14760  10
   2   8   5 14.2457 1.67456  12
   2   8   5 14.7124 1.89063  10
  -2   8  -5 14.6744 2.77150   5
  -2   8  -5 25.1786 6.11938   1
  -2   8  -5 11.9307 2.82662  10
  -2   8  -5 12.8520 2.70033  12
  -3   8  -5 5.15266 4.33411   1
  -3   8  -5 2.73247 2.21891  10
   3   8   5 3.21142 1.05134  12
   3   8   5 5.20431 1.26832  10
  -3   8  -5 5.53244 2.19927  12
  -3   8  -5 4.76041 2.04563   5
   4   8   5 9.34406 1.80508  10
  -4   8  -5 12.8306 5.22937   1
  -4   8  -5 6.42099 2.69180  10
  -4   8  -5 13.7436 2.99040   5
  -5   8  -5 21.5327 4.04474   5
   5   8   5 22.9882 2.88314  10
  -5   8  -5 19.5641 3.98435  10
   5   8   5 22.6770 2.71167   5
  -5   8  -5 20.1303 6.23239   1
  -6   8  -5 4.43944 3.05958  10
  -6   8  -5 7.21361 5.16512   1
  -6   8  -5 3.00171 2.66636   5
   6   8   5 9.20808 2.01895  10
   6   8   5 7.98789 1.80940   5
  -7   8  -5 20.2369 3.93983   5
   7   8   5 18.4922 2.97904   5
   8   8   5 7.29588 2.46224   5
  -8   8  -5 4.42457 2.80744   5
   9   8   5 7.10409 3.21860   5
   7   9  -5 -3.2316 3.62008   5
  -6   9   5 -0.0576 2.43800   5
   6   9  -5 -7.6291 3.09545   5
  -5   9   5 13.0917 3.15423   5
   5   9  -5 3.61580 3.32324   5
   4   9  -5 -0.5511 1.94995  10
  -4   9   5 2.69381 2.16423   5
   4   9  -5 -3.3445 2.37641   5
  -4   9   5 1.30797 2.12908  10
  -3   9   5 0.02576 1.74280   5
   3   9  -5 -2.6203 2.32704   5
  -3   9   5 1.43729 1.92896  10
   3   9  -5 -0.9980 1.76372  10
   2   9  -5 9.11383 2.63978  10
  -2   9   5 13.2555 2.44655   5
  -2   9   5 15.0665 2.69737  10
   2   9  -5 12.2954 2.87444   5
  -1   9   5 1.21172 1.26959   5
   1   9  -5 0.44331 1.79783   5
  -1   9   5 -0.0323 1.39478  10
   1   9  -5 -1.2613 1.62569  10
   0   9   5 4.57661 1.52208  10
   0   9  -5 5.58132 2.03569   5
   0   9  -5 6.32246 4.97166   1
   0   9  -5 3.03753 2.02214  10
  -1   9  -5 23.0158 3.41860   5
  -1   9  -5 17.2583 3.36846  10
   1   9   5 23.9237 2.53074  10
  -1   9  -5 25.6197 6.72583   1
  -2   9  -5 11.1063 2.64969   5
  -2   9  -5 18.8453 5.92329   1
  -2   9  -5 9.40930 2.79670  10
   2   9   5 12.2265 1.71729  10
  -3   9  -5 23.3422 3.89392  10
  -3   9  -5 20.8719 6.36074   1
   3   9   5 21.4126 2.46859  10
  -3   9  -5 29.0607 4.13573   5
  -4   9  -5 2.76663 4.64718   1
  -4   9  -5 0.14702 2.30780  10
  -4   9  -5 6.30858 2.80420   5
   4   9   5 7.34805 1.39505  10
  -5   9  -5 25.7784 4.47558   5
   5   9   5 33.8882 3.27945   5
  -6   9  -5 9.56897 3.10311   5
   6   9   5 10.2184 1.86046   5
   7   9   5 3.96550 1.65346   5
  -7   9  -5 -2.6018 2.51455   5
   5  10  -5 -5.2220 2.25334   5
   4  10  -5 -4.6503 1.99996   5
  -3  10   5 1.31339 2.04272   5
   3  10  -5 1.02429 2.11236   5
   2  10  -5 5.99352 2.28571   5
  -2  10   5 4.03058 2.12115   5
   1  10  -5 2.26218 1.80353   5
   0  10  -5 35.3675 4.37881   5
  -1  10  -5 8.58383 2.48997   5
  -2  10  -5 1.27007 2.09007   5
  -3  10  -5 0.38676 2.25139   5
  -4  10  -5 25.1656 4.10203   5
  -5  10  -5 6.02366 2.86184   5
 -12   0   6 -1.1877 5.83514   1
 -11   0   6 4.94324 4.52532   1
 -10   0   6 0.69398 4.03876   1
  -9   0   6 -2.0569 2.89972   1
  -6   0   6 80.4631 7.97015   1
   6   0  -6 90.6843 10.9649   4
  -6   0   6 74.0177 7.39885   3
   6   0  -6 101.568 20.3840   7
   5   0  -6 0.89315 6.50614   7
  -5   0   6 0.63599 1.61000   3
  -5   0   6 0.21540 1.62582   1
   5   0  -6 4.02504 3.23324   4
  -4   0   6 62.2881 5.99300   3
  -4   0   6 60.4255 5.88071   1
   4   0  -6 89.8428 14.0737   7
  -4   0   6 63.1940 6.60350   8
   4   0  -6 56.0201 7.79754   4
   3   0  -6 -2.6233 3.65879   7
   3   0  -6 0.24066 1.71388  12
  -3   0   6 -0.4407 0.97917  12
   3   0  -6 0.13540 3.76995   9
  -3   0   6 1.24559 1.51119   3
  -3   0   6 2.07582 1.96095   8
   2   0  -6 6.30979 4.58528   7
  -2   0   6 8.85537 2.64671   8
  -2   0   6 8.40611 1.52610  12
   2   0  -6 10.8453 1.75036  12
  -2   0   6 8.56094 1.94776   3
   2   0  -6 13.3292 4.41995   9
  -1   0   6 -0.3960 1.69848   8
   1   0  -6 -2.5028 2.62255   7
   1   0  -6 1.43275 1.13586  12
  -1   0   6 -0.1026 0.96792   3
  -1   0   6 -2.7106 3.74255   9
   1   0  -6 1.27096 2.58207   9
  -1   0   6 0.71003 0.86975  10
  -1   0   6 1.08115 0.96406  12
   0   0  -6 120.756 11.5469   9
   0   0   6 103.138 8.57895  10
   0   0   6 123.671 10.3223   8
   0   0   6 108.371 8.53763  12
   0   0  -6 102.855 12.7217   7
   0   0  -6 90.5919 8.53221  12
   0   0   6 128.359 9.10812   3
   0   0   6 103.467 11.7102   9
   1   0   6 -1.0111 2.67364   9
  -1   0  -6 0.28692 2.38412   9
   1   0   6 0.17499 0.88129  12
   1   0   6 -0.1830 0.88102  10
   1   0   6 0.41284 1.02559   3
   1   0   6 0.49581 1.98902  11
   1   0   6 0.01761 1.68588   8
   2   0   6 29.2902 5.15391   9
   2   0   6 31.2868 3.41625   3
   2   0   6 24.4675 2.70212  10
   2   0   6 25.7105 2.65584  12
   2   0   6 26.8352 4.39277   4
  -2   0  -6 23.4893 5.21935   9
   2   0   6 18.0477 4.80990  11
   2   0   6 31.6249 4.61413   8
  -3   0  -6 0.00687 1.13435   1
   3   0   6 -0.3315 2.22611   4
   3   0   6 -0.2148 0.99964  12
  -3   0  -6 0.38755 2.39379   9
   3   0   6 0.00353 1.11105   3
   3   0   6 0.57239 2.31359   8
   3   0   6 -1.2054 0.87403  10
   3   0   6 4.35298 2.56319   9
   3   0   6 -0.9763 2.05567  11
   4   0   6 70.0299 12.3325  11
  -4   0  -6 72.2021 6.14379   1
   4   0   6 56.2050 8.56389   8
   4   0   6 52.0540 5.63989  10
   4   0   6 70.0299 5.74797  12
   4   0   6 73.1543 8.92497   4
   4   0   6 80.0720 8.61266   9
   5   0   6 -0.9382 1.10853  12
   5   0   6 -0.7998 3.22829   8
   5   0   6 0.24382 4.03954   4
   5   0   6 -2.8468 5.48781  11
  -5   0  -6 0.26122 1.62656   1
   6   0   6 -2.8031 4.66329   4
  -6   0  -6 -0.7981 1.82731   1
   6   0   6 -1.3127 5.17139   8
   6   0   6 -10.008 9.62882  11
   7   0   6 -5.6852 5.15440   8
   7   0   6 0.19137 6.48445   4
  -7   0  -6 -1.5960 1.92418   1
  -8   0  -6 68.4344 7.27436   1
   8   0   6 60.7555 14.4503   4
   8   0   6 46.2998 10.9253   8
   9   0   6 -2.2669 10.1614   4
  -9   0  -6 -0.4180 2.76298   1
 -10   0  -6 1.74917 3.51260   1
  10   0   6 3.61550 13.1477   4
 -11   0  -6 2.51766 4.04384   1
  11   0   6 -9.2103 17.1373   4
 -10  -1   6 13.3621 5.08478   1
 -10   1   6 9.32170 4.43027   1
   9  -1  -6 16.6532 7.13905   4
  -9  -1   6 -0.6644 3.04964   1
  -9   1   6 -3.2997 2.48547   1
   8  -1  -6 157.652 20.5276   7
   7  -1  -6 48.5881 10.9216   7
   6  -1  -6 18.9843 6.26563   4
  -6  -1   6 15.7391 3.05467   3
   6  -1  -6 25.3886 8.92017   7
  -6  -1   6 23.7827 4.00028   1
  -6   1   6 20.0574 3.49967   1
   6   1  -6 21.4627 3.38189  12
  -6   1   6 17.2862 3.32329   3
   6   1  -6 25.1611 12.1133   7
  -5  -1   6 14.7910 3.23957   1
  -5  -1   6 14.9426 2.90994   3
   5  -1  -6 17.4440 5.72476   4
   5  -1  -6 18.9061 7.70969   7
  -5   1   6 14.8460 2.82382   3
   5   1  -6 9.65580 4.95081   5
  -5   1   6 16.0246 2.41569  12
   5   1  -6 13.0243 2.68167  10
   5   1  -6 11.7640 9.51299   7
   5   1  -6 16.5728 2.55745  12
  -5   1   6 11.5959 2.74680   1
   4  -1  -6 8.15964 5.46508   7
   4  -1  -6 11.4711 4.52424   4
  -4  -1   6 9.68910 2.35914   3
  -4   1   6 9.92726 2.39924   3
   4   1  -6 10.9554 7.95281   7
   4   1  -6 12.4691 3.19602   5
  -4   1   6 10.3860 1.90223  12
   4   1  -6 12.0623 2.32038  10
   4   1  -6 8.44792 1.95367  12
  -4   1   6 11.6144 2.01707  10
  -4   1   6 11.9781 3.68899   8
   3  -1  -6 10.3064 3.59541   9
  -3  -1   6 6.72991 1.92682   8
   3  -1  -6 9.57906 5.13598   7
  -3  -1   6 7.08571 2.04126   3
  -3   1   6 7.69551 1.58378  10
   3   1  -6 5.60795 1.65844  12
  -3   1   6 9.43272 3.29159   8
   3   1  -6 6.56586 1.83263  10
  -3   1   6 6.79697 2.06247   3
   3   1  -6 6.62203 6.22486   7
  -3   1   6 8.31960 1.56018  12
   2  -1  -6 58.5930 10.0327   7
   2  -1  -6 56.0451 7.48521   9
  -2  -1   6 51.3157 5.21027   3
  -2  -1   6 52.7263 5.34363   8
   2   1  -6 65.8950 10.7524   7
  -2   1   6 57.2185 6.54080   8
   2   1  -6 54.2103 4.85821  10
  -2   1   6 50.0630 4.61158  12
   2   1  -6 51.2365 9.15934   9
  -2   1   6 46.7273 4.59558  10
  -2   1   6 53.7279 5.21685   3
   2   1  -6 50.9987 4.74758  12
   1  -1  -6 37.5998 8.12984   7
  -1  -1   6 43.1824 5.10656   8
  -1  -1   6 48.2433 4.62478   3
   1  -1  -6 45.7997 6.72075   9
   1   1  -6 37.1083 7.23589   9
  -1   1   6 48.3914 4.57057   3
  -1   1   6 48.6600 3.96683  12
  -1   1   6 38.7879 6.44000   9
  -1   1   6 44.7554 5.77855   8
   1   1  -6 40.8927 4.07140  10
   1   1  -6 49.0225 4.12339  12
  -1   1   6 41.6437 3.88786  10
   1   1  -6 53.5820 9.11434   7
   0  -1   6 34.0896 3.99903   3
   0  -1   6 36.9606 4.84756   8
   0  -1   6 23.9360 6.53113   9
   0  -1  -6 33.4721 5.42965   9
   0   1  -6 34.0464 3.38981  12
   0   1   6 34.8188 3.12656  12
   0   1  -6 32.3344 3.27030  10
   0   1   6 33.9583 3.48957   3
   0   1   6 33.8451 3.12472  10
   0   1  -6 37.5147 5.57385   9
   0   1   6 32.6814 4.64650   8
   0   1   6 28.7595 5.70025   9
   0   1  -6 33.9170 6.74421   7
  -1  -1  -6 12.7173 3.91424   9
   1  -1   6 8.61334 2.75837  11
   1  -1   6 8.85345 4.58891   9
   1  -1   6 18.9702 2.52195   3
   1  -1   6 13.2138 3.83279   8
  -1   1  -6 13.6566 1.94035  10
   1   1   6 10.3766 3.59997   9
  -1   1  -6 14.1086 1.96222  12
   1   1   6 10.8876 1.62545  10
   1   1   6 15.7052 3.98166   8
   1   1   6 15.2404 2.18415   3
  -1   1  -6 13.9928 3.58528   9
   1   1   6 11.3484 1.67922  12
   2  -1   6 -3.1192 2.89203   9
   2  -1   6 0.91865 2.36236   8
   2  -1   6 0.11018 1.82278  11
   2  -1   6 0.31592 1.40005   3
   2  -1   6 -1.1519 2.04717   4
  -2  -1  -6 0.24128 1.82723   9
  -2  -1  -6 -0.1243 0.81723   2
   2   1   6 0.20112 2.44354  11
  -2   1  -6 -0.8046 0.92529  10
  -2   1  -6 1.07683 1.17604   1
   2   1   6 -0.5125 0.79498  10
   2   1   6 1.20537 1.79654   9
  -2   1  -6 0.63556 1.06993  12
   2   1   6 -0.1753 2.52635   8
   2   1   6 0.69687 1.25867   3
  -2   1  -6 1.81266 2.20744   9
   2   1   6 -0.1752 0.82380  12
   3  -1   6 0.81816 2.63602  11
   3  -1   6 0.50059 3.71380   8
   3  -1   6 0.34561 2.85474   9
   3  -1   6 0.70490 2.79204   4
   3   1   6 1.22615 3.24162  11
   3   1   6 5.41377 3.13975   9
   3   1   6 -0.1938 2.12412   8
   3   1   6 -0.2676 0.88013  10
   3   1   6 -0.9849 0.83443   5
   3   1   6 1.47220 1.31534   3
   3   1   6 -0.0064 2.42139   4
  -3   1  -6 2.94576 2.23087   9
  -3   1  -6 0.58819 1.35141   1
  -3   1  -6 2.64287 1.19814  12
   3   1   6 0.16200 0.93521  12
   4  -1   6 32.2385 8.34444  11
   4  -1   6 45.1984 6.00570   9
   4  -1   6 48.2664 8.60259   8
   4  -1   6 44.1076 7.51491   4
   4   1   6 40.1205 3.78269   5
  -4   1  -6 43.9797 4.40203   1
   4   1   6 47.7848 7.80925   8
   4   1   6 34.8070 3.75372   3
   4   1   6 39.5748 3.78877  12
   4   1   6 54.8943 6.97379   9
   4   1   6 33.5788 3.74462  10
   4   1   6 34.7821 9.12407  11
   4   1   6 39.8923 6.76140   4
  -5  -1  -6 51.4401 5.29589   1
   5  -1   6 66.6578 10.5931   8
   5  -1   6 57.4090 10.4943   4
  -5   1  -6 55.4318 5.46363   1
   5   1   6 47.3170 4.71153   5
   5   1   6 54.7817 8.48639   4
   5   1   6 48.8557 4.69458  12
   5   1   6 56.0748 14.2020  11
   5   1   6 41.3606 4.66722  10
   5   1   6 57.5123 8.38260   8
   6  -1   6 95.9332 12.0376   8
  -6  -1  -6 101.793 9.27955   1
   6  -1   6 107.168 13.7556   4
   6   1   6 111.509 13.4640   4
  -6   1  -6 104.158 9.24114   1
   6   1   6 96.1993 8.32639  12
   6   1   6 111.955 14.0409   7
   6   1   6 90.1973 12.0577   8
   6   1   6 99.8092 8.42927  10
   6   1   6 89.7907 8.32514   5
   6   1   6 99.4372 23.6458  11
   7  -1   6 0.44762 7.61125   4
  -7  -1  -6 3.73047 2.73166   1
   7  -1   6 -1.7476 5.78646   8
   7   1   6 2.23687 1.80190   5
  -7   1  -6 6.49289 2.42167   1
   7   1   6 -1.3961 5.49902   8
   7   1   6 5.83464 1.83693  12
   7   1   6 2.27359 1.57325  10
   7   1   6 5.87190 6.55459   4
   8  -1   6 1.16012 8.95496   4
   8  -1   6 2.62428 5.34926   8
  -8  -1  -6 3.78003 2.98245   1
  -8   1  -6 -0.3988 2.67176   1
   8   1   6 -12.076 5.29399   8
   8   1   6 0.20733 7.87987   4
   9  -1   6 3.30516 10.2563   4
  -9  -1  -6 3.03416 3.23721   1
  -9   1  -6 2.07829 3.18347   1
   9   1   6 1.87937 10.4491   4
 -10  -1  -6 11.5275 4.76150   1
  10  -1   6 3.87847 11.3392   4
  10   1   6 3.15776 14.9959   4
 -10   1  -6 13.1361 4.50363   1
  11  -1   6 -3.6463 12.7448   4
 -11  -1  -6 5.43097 4.30006   1
  11   1   6 -17.309 21.2278   4
 -11   1  -6 1.82212 4.08579   1
  11  -2  -6 131.476 15.3517   4
  10  -2  -6 81.7024 17.8908   4
   9  -2  -6 15.6478 9.88324   4
  -9   2   6 3.39107 3.75017   1
   8  -2  -6 62.3287 14.4431   4
   8   2  -6 9.72504 14.2696   7
  -8   2   6 34.8788 5.22865   1
   5  -2  -6 256.506 26.2868   7
  -5  -2   6 182.279 16.8522   3
   5  -2  -6 207.580 21.6814   4
  -5   2   6 190.852 16.4675  12
  -5   2   6 204.901 16.4836   5
   5   2  -6 252.453 25.1369  11
   5   2  -6 220.370 17.1348   5
  -5   2   6 215.287 17.2204   3
  -5   2   6 210.618 16.6669  10
   5   2  -6 214.262 16.6376  12
   5   2  -6 212.180 16.8402  10
  -4  -2   6 217.343 17.8593   3
   4  -2  -6 230.659 20.1942   9
   4  -2  -6 253.843 25.7441   7
   4   2  -6 270.257 24.1414  11
   4   2  -6 234.931 17.6128  10
  -4   2   6 222.508 17.3189   5
  -4   2   6 224.191 17.4574  10
   4   2  -6 230.569 17.4679  12
   4   2  -6 167.930 27.0124   7
  -4   2   6 216.257 17.9598   3
   4   2  -6 227.033 17.8477   5
  -4   2   6 214.929 17.3257  12
   3  -2  -6 -0.1932 3.27510   7
  -3  -2   6 0.68938 1.32457   3
   3  -2  -6 6.99260 2.65028   9
  -3   2   6 2.89176 2.94096   8
  -3   2   6 -0.5997 1.58175   3
   3   2  -6 1.95954 1.49943  10
   3   2  -6 -0.9687 1.28511  12
  -3   2   6 -6.6326 3.92608   9
  -3   2   6 0.43529 1.13828  12
  -3   2   6 -0.0906 0.94644   5
   3   2  -6 -3.6908 6.18761   7
   3   2  -6 0.24067 2.04117   5
  -3   2   6 0.00814 1.03328  10
  -2  -2   6 12.9598 2.99562   8
   2  -2  -6 20.2121 6.43588   7
  -2  -2   6 19.5793 3.16185   3
   2  -2  -6 21.2692 4.83368   9
  -2   2   6 24.2468 2.49624  12
   2   2  -6 15.6016 2.40077  12
   2   2  -6 16.4607 7.38910   7
  -2   2   6 22.1701 2.45397  10
  -2   2   6 25.7744 5.34374   8
   2   2  -6 17.2655 2.50323  10
  -2   2   6 23.0150 2.39361   5
  -2   2   6 28.9687 3.39627   3
  -2   2   6 9.49484 4.82195   9
   2   2  -6 23.2004 2.92551   5
  -1  -2   6 0.74570 1.26761   3
   1  -2  -6 2.64030 2.78544   9
  -1  -2   6 -1.6931 2.49737   8
   1   2  -6 0.02635 1.20533  12
  -1   2   6 -0.3807 0.97704  12
  -1   2   6 0.34144 0.83744  10
  -1   2   6 -0.8340 1.43580   3
   1   2  -6 -0.5355 3.11504   9
   1   2  -6 -0.3996 3.74247   7
   1   2  -6 0.81697 1.16435  10
  -1   2   6 -0.3841 2.67198   8
  -1   2   6 0.07317 2.73015   9
  -1   2   6 -0.4257 0.74514   5
   0  -2   6 83.2540 9.22821   8
   0  -2   6 87.1435 7.94778   3
   0  -2  -6 82.0334 10.2464   9
   0   2  -6 95.1703 11.2212   7
   0   2   6 99.0074 7.26635  10
   0   2   6 86.8451 9.87697   9
   0   2   6 94.9876 9.54586   8
   0   2  -6 92.7136 7.39203  12
   0   2  -6 88.8100 10.6213   9
   0   2   6 100.442 7.86996   3
   0   2   6 96.1984 7.21741  12
   0   2   6 90.4697 7.25815   5
   0   2  -6 83.7085 7.40503  10
  -1  -2  -6 2.56024 2.91967   9
   1  -2   6 1.60990 3.41076   8
  -1  -2  -6 1.36385 1.18872   2
  -1   2  -6 2.15237 2.21607   7
   1   2   6 2.39036 0.85602   5
  -1   2  -6 2.59324 1.19955  12
  -1   2  -6 2.92451 1.28023  10
   1   2   6 2.71063 1.08656  12
  -1   2  -6 5.10306 2.50003   9
   1   2   6 2.31795 1.48663   3
   1   2   6 3.47449 1.02884  10
   1   2   6 3.99517 2.86770   9
   1   2   6 0.84537 2.82289   8
   2  -2   6 249.475 21.4353   8
  -2  -2  -6 226.774 18.5304   2
   2   2   6 236.912 21.9775   9
   2   2   6 267.800 21.3036   8
   2   2   6 259.256 18.8956   3
  -2   2  -6 254.297 19.1080   1
  -2   2  -6 238.421 21.1165   9
   2   2   6 226.843 25.5561  11
  -2   2  -6 246.156 18.7600  10
  -2   2  -6 252.179 18.7021  12
   2   2   6 245.499 18.4350   5
   2   2   6 252.583 18.5516  10
   2   2   6 254.123 18.5046  12
   3  -2   6 -6.0852 3.44590   9
   3  -2   6 -0.7126 4.65627   4
   3  -2   6 -3.0178 4.02732  11
   3  -2   6 2.94588 3.59236   8
  -3   2  -6 1.77268 1.20974   5
   3   2   6 1.08360 1.14781   3
   3   2   6 -0.3803 2.91912   8
   3   2   6 2.21978 0.98823   5
  -3   2  -6 2.40604 1.34696  12
   3   2   6 1.87902 3.60453  11
  -3   2  -6 0.39998 1.10508  10
  -3   2  -6 0.67969 1.66736   1
   3   2   6 2.01084 1.13188  12
   3   2   6 5.78801 2.57099   9
   3   2   6 0.50043 0.93085  10
   4  -2   6 154.418 19.3717   4
   4  -2   6 205.620 19.3711   8
   4   2   6 207.415 15.3026   5
  -4   2  -6 203.202 16.0798   1
   4   2   6 209.315 15.3454  12
  -4   2  -6 201.781 15.5239  12
   4   2   6 209.411 18.2542   8
   4   2   6 207.685 25.8892  11
   4   2   6 220.845 15.4669  10
  -4   2  -6 180.941 15.5047  10
   4   2   6 203.819 19.1102   4
   5  -2   6 12.3360 7.43138   4
   5  -2   6 15.9196 6.90772   8
  -5   2  -6 20.5329 3.58279   1
   5   2   6 17.0722 2.40936  12
   5   2   6 16.6447 2.43491  10
   5   2   6 14.4469 2.25689   5
   5   2   6 18.7806 9.71492  11
   5   2   6 13.7416 5.31900   8
   5   2   6 17.0364 5.77039   4
   6  -2   6 -12.413 9.27202  11
   6  -2   6 -0.0798 5.29445   8
   6  -2   6 2.42750 7.02503   4
  -6  -2  -6 2.82114 2.22118   1
   6   2   6 1.93070 4.25066   4
   6   2   6 9.46582 9.73733  11
  -6   2  -6 3.23529 2.41333   1
   6   2   6 -0.7874 3.97914   8
   6   2   6 2.42813 1.49667  12
   6   2   6 1.52175 1.39856  10
   6   2   6 -0.6953 1.30042   5
   7  -2   6 2.59759 8.24953   4
   7  -2   6 5.10346 5.52650   8
  -7  -2  -6 6.01405 2.81427   1
   7  -2   6 -20.875 15.7476  11
   7   2   6 -6.6388 4.37808   8
  -7   2  -6 1.24694 2.40419   1
   7   2   6 0.19932 1.73047   5
   7   2   6 2.62467 1.75971  10
   7   2   6 1.71818 1.61439  12
   7   2   6 0.13268 5.15117   4
   7   2   6 13.6918 10.3532  11
   8  -2   6 7.74425 9.55935   4
  -8  -2  -6 17.0197 4.37923   1
   8  -2   6 21.8308 7.24079   8
  -8   2  -6 13.1679 3.96966   1
   8   2   6 14.2754 3.15572   5
   8   2   6 17.1824 3.02786  12
   8   2   6 18.9991 3.20261  10
   8   2   6 6.14357 7.92957   4
   9  -2   6 1.27247 9.30432   4
  -9  -2  -6 13.5811 4.30970   1
   9   2   6 1.90129 8.43171   4
  -9   2  -6 8.67819 4.10008   1
   9   2   6 8.85653 3.52431   5
  10  -2   6 -1.2775 9.04705   4
 -10  -2  -6 7.42121 4.54744   1
  10   2   6 0.78132 18.3882   4
 -10   2  -6 6.85694 3.57677   1
  11  -2   6 2.85967 8.49603   4
 -11  -2  -6 1.44076 4.56880   1
  11   2   6 -42.579 23.5325   4
 -11   2  -6 -0.9992 3.70630   1
  11  -3  -6 134.667 17.7399   4
  10  -3  -6 28.4790 14.5672   4
   9  -3  -6 32.9736 14.9168   4
   9   3  -6 9.04637 5.11438   5
   8  -3  -6 2.59593 8.77727   4
   8  -3  -6 2.47788 3.02100   2
   8   3  -6 -0.0543 2.65491  10
  -8   3   6 1.45357 2.81141   3
   8   3  -6 4.68963 2.46216  12
   8   3  -6 6.85209 4.31930   5
   7  -3  -6 0.07517 2.27583   2
   7  -3  -6 -2.1079 5.87707   4
   7   3  -6 -0.9623 2.08504  10
  -7   3   6 -0.4179 1.59350  10
  -7   3   6 0.74796 2.11409   3
   7   3  -6 0.31039 1.81007  12
   7   3  -6 1.76929 11.7139   7
  -7   3   6 1.97912 1.58431   5
   7   3  -6 1.85304 3.33542   5
   6  -3  -6 135.096 17.2280   4
   6  -3  -6 114.817 10.1542   2
  -6   3   6 105.636 9.52256  10
   6   3  -6 126.265 9.69990  12
  -6   3   6 112.448 10.2990   3
   6   3  -6 118.308 9.85277  10
   6   3  -6 114.101 10.5159   5
  -6   3   6 108.844 9.39262   5
  -6   3   6 94.0303 9.33400  12
   5  -3  -6 91.2828 8.30346   2
   5   3  -6 86.3628 7.72443  10
  -5   3   6 85.9244 7.41788  10
  -5   3   6 86.7486 8.03876   3
   5   3  -6 79.7160 8.22569   5
  -5   3   6 81.7676 7.29377  12
   5   3  -6 83.0103 7.36958  12
   4  -3  -6 37.3120 4.86087   2
   4   3  -6 32.8053 4.46532   5
   4   3  -6 44.0127 4.18218  12
  -4   3   6 38.3986 4.89341   3
   4   3  -6 19.6252 10.4894   7
   4   3  -6 35.2134 4.09419  10
  -4   3   6 34.4592 3.80591  12
  -4   3   6 40.9759 4.13978  10
   3  -3  -6 29.9848 4.17153   2
   3   3  -6 32.5416 4.06916   5
   3   3  -6 20.9282 10.4350   7
   3   3  -6 35.1517 3.64787  12
  -3   3   6 28.9205 3.35492  10
  -3   3   6 39.3337 3.67127  12
  -3   3   6 36.9209 4.53520   3
   3   3  -6 28.9943 3.58455  10
   2  -3  -6 9.38055 2.17865   2
  -2   3   6 7.93612 2.50526   3
   2   3  -6 12.9962 2.42294   5
  -2   3   6 11.9816 1.80801  10
  -2   3   6 6.66348 3.51306   9
   2   3  -6 4.07239 7.61044   7
   2   3  -6 9.98996 1.96668  10
  -2   3   6 9.42461 3.88856   8
   2   3  -6 10.4271 1.91816  12
  -2   3   6 9.42937 1.69776  12
   1  -3  -6 19.7660 2.97949   2
   1  -3  -6 30.8756 5.34573   9
  -1   3   6 21.3895 5.62601   8
   1   3  -6 18.5909 2.58387  12
   1   3  -6 21.6639 2.79478   5
   1   3  -6 20.7070 2.72534  10
  -1   3   6 20.3552 2.43667  10
  -1   3   6 19.2453 3.36775   3
  -1   3   6 22.3068 2.42702  12
   1   3  -6 17.0099 6.76334   7
   0  -3  -6 134.648 11.2920   2
   0  -3   6 123.694 12.4405   8
   0   3  -6 163.644 11.1028  12
   0   3   6 127.505 13.5264   9
   0   3  -6 155.786 11.0673   5
   0   3   6 146.216 10.8113  12
   0   3   6 133.613 10.6524   5
   0   3  -6 157.099 15.6930   7
   0   3   6 135.296 11.3794   3
   0   3  -6 144.263 11.1054  10
   0   3   6 137.371 13.6077   8
   0   3   6 135.569 10.8053  10
   1  -3   6 21.6591 5.53682   8
  -1  -3  -6 21.5037 2.93620   2
   1   3   6 22.6294 2.34903  10
  -1   3  -6 19.6165 2.50085   5
   1   3   6 30.7923 4.75991   9
  -1   3  -6 22.6053 2.73079  10
   1   3   6 17.8098 5.17941   8
  -1   3  -6 17.0113 2.52536  12
   1   3   6 18.2443 2.07629   5
   1   3   6 18.4451 2.23384  12
   1   3   6 19.7879 3.00054   3
   2  -3   6 204.434 19.2162   8
  -2  -3  -6 203.483 16.3270   2
   2   3   6 204.380 19.7098   9
   2   3   6 207.503 16.4507   3
  -2   3  -6 206.176 18.3795   9
  -2   3  -6 208.748 16.2311   5
   2   3   6 225.461 19.1066   8
  -2   3  -6 224.490 16.9302   1
   2   3   6 215.018 25.8440  11
   2   3   6 206.927 15.9001   5
   2   3   6 229.708 16.1068  10
   2   3   6 218.791 16.0292  12
  -2   3  -6 216.436 16.3982  10
  -2   3  -6 206.428 16.2864  12
   3  -3   6 24.9486 6.88328   8
  -3  -3  -6 12.5130 2.22882   2
  -3   3  -6 18.0369 2.29407   5
   3   3   6 17.6416 1.98281   5
  -3   3  -6 19.4737 3.39171   1
   3   3   6 18.1036 2.16595  10
   3   3   6 16.1183 2.12591  12
   3   3   6 14.6798 2.38085   3
   3   3   6 15.9962 4.95824   8
   3   3   6 16.3560 7.65821  11
  -3   3  -6 12.0860 2.23875  12
  -3   3  -6 12.3515 2.29148  10
   4  -3   6 5.03403 4.91207   8
   4   3   6 3.60881 1.22368   5
   4   3   6 6.24225 7.07224  11
   4   3   6 3.39029 1.35271  12
  -4   3  -6 4.14238 1.49714   5
  -4   3  -6 1.84983 2.10378   1
  -4   3  -6 1.80588 1.50249  10
   4   3   6 1.13520 3.54943   4
  -4   3  -6 2.17962 1.53141  12
   4   3   6 1.83302 3.42415   8
   4   3   6 4.66891 1.38735  10
   5  -3   6 4.72838 4.96905   8
   5  -3   6 5.77545 6.48411   4
  -5   3  -6 1.25313 2.17179   1
  -5   3  -6 2.51333 1.58457  10
  -5   3  -6 4.17690 1.77387  12
  -5   3  -6 1.47332 1.41148   5
   5   3   6 2.60024 3.70154   8
   5   3   6 3.06822 1.26323   5
   5   3   6 2.43653 1.45118  12
   5   3   6 1.75439 1.31261  10
   5   3   6 8.61007 8.78358  11
   5   3   6 2.50280 3.34292   4
   6  -3   6 6.81208 6.66156   4
  -6   3  -6 10.4762 3.30516   1
   6   3   6 9.83446 4.72401   8
   6   3   6 9.65828 2.13162  10
   6   3   6 10.2937 5.51951   4
   8  -3   6 12.8698 8.78493   4
   8   3   6 26.7159 3.96572   5
  -8   3  -6 26.9446 5.26241   1
   8   3   6 20.2921 3.47446  12
   8   3   6 29.5095 11.1269   4
   8   3   6 25.7047 3.74975  10
   9  -3   6 34.6859 12.4032   4
   9   3   6 49.8323 18.9288   4
   9   3   6 51.4808 6.04912   5
  -9   3  -6 50.2894 7.73095   1
   9   3   6 45.5243 5.59543  12
   9   3   6 46.1499 5.66880  10
  10  -3   6 4.31147 6.86050   4
  10   3   6 4.93709 3.93034   5
 -10   3  -6 -0.5251 3.95154   1
  10   3   6 -27.255 19.3447   4
  11  -3   6 33.5231 8.65914   4
 -11   3  -6 10.4973 5.41081   1
  10   4  -6 -2.5360 4.91536   5
   9   4  -6 7.20195 4.79685  12
   9   4  -6 -1.6675 3.24009  10
   9   4  -6 8.26239 4.94783   5
   8  -4  -6 13.2685 4.23228   2
   8   4  -6 20.0424 3.70607  12
   8   4  -6 20.5294 4.28432  10
   8   4  -6 21.6169 5.42508   5
  -8   4   6 25.1097 3.81453   5
   7  -4  -6 44.7329 6.89222   2
  -7   4   6 60.9060 6.06897   5
  -7   4   6 63.3792 6.55439  12
  -7   4   6 68.4830 6.87357  10
   7   4  -6 49.4247 6.34079  10
   7   4  -6 64.1537 6.36743  12
   7   4  -6 58.7281 7.21585   5
   6  -4  -6 8.78053 3.46069   2
   6   4  -6 15.5663 3.89604   5
   6   4  -6 16.4617 3.10330  10
  -6   4   6 12.1851 3.42595   3
  -6   4   6 13.5737 2.57602  12
   6   4  -6 4.33916 13.0358   7
  -6   4   6 8.29423 2.29071  10
   6   4  -6 9.13130 2.44437  12
   5  -4  -6 12.6536 3.14847   2
  -5   4   6 14.8221 3.26975   3
  -5   4   6 15.7790 2.68146   5
   5   4  -6 -3.2270 11.4163   7
  -5   4   6 13.9906 2.53376  10
  -5   4   6 14.6197 2.54512  12
   5   4  -6 13.9486 2.91441  10
   5   4  -6 14.0163 2.50263  12
   5   4  -6 8.64487 3.28709   5
   4  -4  -6 -0.4174 2.22355   2
  -4   4   6 1.99569 1.39304  10
  -4   4   6 3.35154 1.90932   3
   4   4  -6 3.47548 1.72477  12
   4   4  -6 6.39367 2.07641  10
  -4   4   6 1.47515 1.47813   5
  -4   4   6 3.59114 1.61799  12
   4   4  -6 -4.9863 10.0071   7
   4   4  -6 7.61930 2.72473   5
   3  -4  -6 102.862 9.38668   2
   3   4  -6 116.539 8.66157  12
  -3   4   6 101.513 8.50352  10
   3   4  -6 102.658 8.69727  10
   3   4  -6 103.116 9.06868   5
  -3   4   6 100.735 8.32643   5
  -3   4   6 98.1348 9.47686   3
  -3   4   6 104.732 8.46891  12
   2  -4  -6 85.9101 8.00676   2
  -2   4   6 75.8758 8.00781   3
   2   4  -6 88.4745 7.84594   5
   2   4  -6 96.5476 7.60361  10
   2   4  -6 97.2566 7.58933  12
  -2   4   6 82.6818 11.0142   8
  -2   4   6 94.2070 7.18912   5
  -2   4   6 90.7253 7.31488  12
  -2   4   6 87.8367 7.32756  10
   1  -4  -6 160.044 12.7578   2
   1   4  -6 180.606 12.4044   5
  -1   4   6 168.104 14.4984   9
   1   4  -6 150.570 12.1821  12
  -1   4   6 156.108 11.9910  10
  -1   4   6 137.118 15.5354   8
  -1   4   6 136.670 12.8150   3
  -1   4   6 156.473 11.9596  12
   1   4  -6 160.205 12.2913  10
  -1   4   6 145.916 11.7572   5
   0  -4  -6 24.9440 3.74361   2
   0   4   6 22.3312 2.43509   5
   0   4   6 29.2082 2.74273  10
   0   4  -6 27.3412 3.16926  10
   0   4  -6 26.1766 3.13311  12
   0   4   6 26.7196 6.31310   8
   0   4   6 26.2052 2.76082  12
   0   4  -6 32.8750 3.23149   5
   0   4   6 23.1342 3.74807   3
  -1  -4  -6 0.92732 1.54202   2
   1   4   6 -0.0427 1.54921   3
  -1   4  -6 -2.2058 1.08182  10
  -1   4  -6 -0.2972 1.15489   5
   1   4   6 0.44336 0.83148  10
   1   4   6 0.71488 0.91447  12
   1   4   6 0.11592 3.49954   8
  -1   4  -6 0.02959 1.42698  12
  -2  -4  -6 18.2537 3.00850   2
  -2   4  -6 20.0646 2.56016   5
  -2   4  -6 17.2258 2.71810  12
  -2   4  -6 14.2753 3.40158   1
  -2   4  -6 19.5507 2.76571  10
   2   4   6 18.1128 2.86173   3
   2   4   6 18.5009 2.22112  10
   2   4   6 18.6640 8.14038  11
   2   4   6 23.1519 2.34948  12
   2   4   6 19.9671 1.98052   5
   2   4   6 24.9563 6.32994   8
  -3  -4  -6 21.9711 2.95805   2
   3  -4   6 24.4542 12.3669   6
  -3   4  -6 21.7063 2.80590   5
  -3   4  -6 21.4190 2.98546  10
  -3   4  -6 22.9832 4.13696   1
   3   4   6 18.1402 2.35234  12
   3   4   6 16.6276 2.25249  10
   3   4   6 33.8650 11.9300  11
   3   4   6 16.9469 5.59122   8
   3   4   6 20.6508 2.14524   5
  -3   4  -6 16.5663 2.72253  12
   4  -4   6 2.08729 11.0408   6
  -4   4  -6 4.94899 1.65777   5
   4   4   6 3.80129 4.24424   4
  -4   4  -6 5.12119 2.33761   1
   4   4   6 4.26206 1.23256   5
  -4   4  -6 8.28730 2.09014  10
   4   4   6 5.56124 1.51052  12
   4   4   6 7.70949 4.38336   8
   4   4   6 6.11180 1.49881  10
  -4   4  -6 5.38401 1.85532  12
   4   4   6 20.3689 9.51433  11
   5  -4   6 166.910 21.7041   6
  -5   4  -6 147.424 12.0413  12
   5   4   6 129.755 14.7488   8
   5   4   6 152.724 11.8179  10
   5   4   6 153.417 11.6382   5
  -5   4  -6 152.864 13.1123   1
   5   4   6 144.929 16.8394   4
   5   4   6 146.419 11.7013  12
  -5   4  -6 151.437 12.0465   5
  -5   4  -6 144.646 12.2086  10
   7  -4   6 14.9182 12.2107   6
   7  -4   6 32.8178 8.79980   4
   7   4   6 47.7497 11.9747   4
   7   4   6 49.8564 5.22196  10
   7   4   6 38.3893 4.65583  12
  -7   4  -6 47.3810 6.92880   1
   7   4   6 50.9963 5.04325   5
   8  -4   6 9.05682 6.01045   4
   8   4   6 2.10444 10.1471   4
   8   4   6 4.27553 2.24842  10
   8   4   6 0.15709 1.94859  12
   8   4   6 -0.3882 2.06792   5
  -8   4  -6 -1.0934 2.24339   1
   9  -4   6 19.8482 7.11778   4
  -9   4  -6 2.30763 3.93814   1
   9   4   6 2.85860 2.98491   5
   9   4   6 4.40635 2.61163  12
   9   4   6 9.07672 3.10337  10
   9   4   6 -22.834 14.1076   4
  10   4   6 2.29348 3.53658   5
  10   4   6 -2.0546 2.74321  10
  10   4   6 -44.364 20.6469   4
 -10   4  -6 3.33725 4.23717   1
  11   4   6 1.75396 4.18575   5
  10   5  -6 -0.8811 4.07970  10
  10   5  -6 0.87847 5.20294   5
   9   5  -6 11.6071 5.39523   5
   9   5  -6 4.16144 3.74876  10
   8   5  -6 11.2823 3.15715  12
   8   5  -6 15.0228 5.39536   5
  -8   5   6 7.56573 3.09600  10
   8   5  -6 6.14969 3.50036  10
  -8   5   6 10.4525 3.02678   5
   7  -5  -6 20.9779 5.09978   2
  -7   5   6 30.3606 4.62057  12
   7   5  -6 33.9479 5.81975   5
   7   5  -6 34.0444 4.45708  12
  -7   5   6 33.0891 4.64952  10
   7   5  -6 31.0368 4.75047  10
   6  -5  -6 24.1421 4.71475   2
   6   5  -6 25.8726 4.83911   5
  -6   5   6 18.6675 3.41109   5
   6   5  -6 18.7745 3.32338  12
   6   5  -6 15.4014 3.40842  10
  -6   5   6 20.5706 3.46475  12
  -6   5   6 17.3613 3.25550  10
   5  -5  -6 6.17605 3.26098   2
  -5   5   6 5.75478 1.99083  12
   5   5  -6 2.38784 2.17240  10
   5   5  -6 5.91428 3.22478   5
  -5   5   6 1.63920 1.64116  10
  -5   5   6 5.17302 1.99335   5
   5   5  -6 -12.466 11.8326   7
  -5   5   6 2.62722 2.22505   3
   5   5  -6 4.76311 2.07845  12
   4  -5  -6 -0.8314 2.40444   2
   4   5  -6 -1.1016 1.55268  12
  -4   5   6 0.39437 1.75281   3
   4   5  -6 2.22182 2.02140  10
  -4   5   6 -1.2911 1.26408   5
   4   5  -6 0.01221 2.53103   5
  -4   5   6 2.28723 1.63304  12
   4   5  -6 -11.171 10.4881   7
  -4   5   6 1.01990 1.43086  10
   3  -5  -6 42.7665 6.22240   2
   3   5  -6 56.4101 5.32061  10
   3   5  -6 47.1785 5.53806   5
   3   5  -6 61.6154 5.30580  12
  -3   5   6 52.2529 4.78105   5
  -3   5   6 53.6291 4.98983  10
  -3   5   6 49.4503 10.0063   8
  -3   5   6 55.4750 5.00322  12
  -3   5   6 48.0279 6.70296   3
  -2  -5   6 23.7222 13.5609   6
   2  -5  -6 29.2566 4.73716   2
   2   5  -6 38.4209 3.83890  12
  -2   5   6 34.7328 5.05839   3
  -2   5   6 32.4162 3.45653  12
   2   5  -6 27.2810 3.85645   5
  -2   5   6 34.1689 3.41118  10
  -2   5   6 35.3453 3.21246   5
   2   5  -6 10.9713 10.1202   7
   2   5  -6 33.6302 3.80462  10
  -2   5   6 48.9557 9.29317   8
   1  -5  -6 7.35845 2.63448   2
  -1  -5   6 6.42659 10.2252   6
   1   5  -6 6.56597 2.01698   5
  -1   5   6 3.41737 2.35897   3
   1   5  -6 1.47430 1.43354  10
  -1   5   6 2.94692 1.00882   5
  -1   5   6 10.4926 5.16964   8
   1   5  -6 4.08992 1.60968  12
  -1   5   6 4.63039 1.28877  10
  -1   5   6 2.51633 1.24261  12
   0  -5   6 8.43704 10.9793   6
   0  -5  -6 9.51485 2.78917   2
   0   5  -6 12.1737 2.19675  10
   0   5   6 9.36890 1.56304  12
   0   5  -6 7.02086 1.91187   5
   0   5   6 7.86990 2.56915   3
   0   5   6 8.98726 1.22224   5
   0   5  -6 7.97536 1.87637  12
   0   5   6 13.5613 5.75080   8
   0   5   6 9.12879 1.55299  10
   1  -5   6 49.0608 13.6058   6
  -1  -5  -6 37.2609 5.04454   2
   1   5   6 42.2769 3.79649  10
   1   5   6 51.8351 9.47334   8
  -1   5  -6 46.5793 4.56053  12
   1   5   6 43.8783 3.82306  12
  -1   5  -6 39.7938 4.55569  10
   1   5   6 38.8706 5.04898   3
  -1   5  -6 43.1008 4.27751   5
  -2  -5  -6 13.1290 2.90207   2
   2  -5   6 29.4552 14.4179   6
   2   5   6 15.0614 1.92610  10
  -2   5  -6 17.2051 2.61346  12
  -2   5  -6 16.5366 2.67742  10
   2   5   6 13.2864 1.87835  12
  -2   5  -6 18.6470 2.48180   5
   2   5   6 15.8261 1.66310   5
  -2   5  -6 14.1526 3.35155   1
   2   5   6 18.2456 5.83778   8
  -3  -5  -6 3.15051 1.91837   2
   3  -5   6 -0.8864 11.3349   6
  -3   5  -6 3.51160 2.77639   1
   3   5   6 6.45971 1.30388  10
  -3   5  -6 4.36035 1.89807  10
  -3   5  -6 4.88520 1.65018   5
   3   5   6 4.03934 0.93414   5
   3   5   6 10.7521 4.90807   8
  -3   5  -6 3.29372 1.74075  12
   3   5   6 2.67063 1.18244  12
   4  -5   6 30.7172 15.7480   6
   4   5   6 36.7075 7.61334   8
   4   5   6 34.2677 3.61266  12
   4   5   6 36.2781 3.36935   5
  -4   5  -6 34.3023 4.12920   5
   4   5   6 38.3983 3.65358  10
   4   5   6 41.7129 9.61578   4
  -4   5  -6 43.5590 4.71879  10
  -4   5  -6 25.2332 5.04303   1
  -4   5  -6 33.2013 4.21708  12
   5  -5   6 27.8571 13.8473   6
  -5   5  -6 61.1959 7.94505   1
  -5   5  -6 63.1096 6.45270  10
   5   5   6 66.1639 8.95570   8
   5   5   6 67.6000 12.9464   4
  -5   5  -6 56.6367 6.44167  12
   5   5   6 66.7586 5.88192  10
   5   5   6 65.3073 5.80795  12
   5   5   6 69.4819 5.68804   5
  -5   5  -6 71.4181 6.37222   5
   6  -5   6 16.3105 12.7376   6
   6   5   6 61.7392 5.40687   5
   6   5   6 68.4551 14.7558   4
   6   5   6 54.7135 5.59634  12
  -6   5  -6 55.0076 6.38961  10
  -6   5  -6 52.9062 7.60009   1
   6   5   6 64.4263 5.65605  10
  -6   5  -6 61.8094 5.93239   5
  -6   5  -6 47.8453 5.98611  12
  -7   5  -6 6.89812 2.37113   5
   7   5   6 7.18521 2.31519  10
  -7   5  -6 5.82129 3.81710   1
   7   5   6 6.80628 2.27369  12
   7   5   6 6.88357 2.31592   5
   7   5   6 13.0365 9.50586   4
  -8   5  -6 6.32674 4.07604   1
   8   5   6 9.20595 2.62487  12
   8   5   6 7.33120 2.78666   5
   8   5   6 8.65666 13.4163   4
   8   5   6 9.37358 2.71864  10
   9   5   6 14.0129 3.39951  10
   9   5   6 15.1446 3.78329   5
  -9   5  -6 13.9985 5.34402   1
   9   5   6 -12.581 16.8406   4
 -10   5  -6 8.83062 5.14139   1
  10   5   6 7.37027 3.20511  10
  10   5   6 6.42862 3.56382   5
  11   5   6 1.54616 4.05807   5
  10   6  -6 3.21158 5.03185   5
   9   6  -6 -6.0231 3.27271  10
  -9   6   6 1.94176 2.90931   5
   9   6  -6 5.03763 5.18397   5
   8   6  -6 7.03496 4.92338   5
  -8   6   6 -1.1226 1.99938   5
   8   6  -6 -5.0729 2.90357  10
  -8   6   6 2.79352 2.72760  10
   7   6  -6 5.74001 4.50134   5
  -7   6   6 1.49227 2.59797  12
  -7   6   6 6.69140 2.88573  10
   7   6  -6 4.90300 3.19025  10
   7   6  -6 6.56613 2.66510  12
   6   6  -6 12.1969 3.05391  12
  -6   6   6 21.3136 3.51032   5
  -6   6   6 20.2663 3.62263  12
   6   6  -6 14.6801 3.59235  10
   6   6  -6 18.3000 4.64580   5
  -6   6   6 13.3238 3.07442  10
   5  -6  -6 1.29739 2.59957   2
  -5   6   6 3.82925 2.04283   5
   5   6  -6 4.00863 3.42227   5
   5   6  -6 1.20157 2.13928  12
  -5   6   6 1.73955 1.91420  12
  -5   6   6 -0.7039 1.71336  10
   5   6  -6 0.27033 2.25630  10
   4  -6  -6 0.73623 2.92439   2
  -4   6   6 1.37239 1.60730  10
   4   6  -6 1.46032 1.94241  10
   4   6  -6 -0.9059 1.59824  12
  -4   6   6 -2.4513 1.54828  12
   4   6  -6 0.11622 2.76130   5
  -4   6   6 1.15024 1.57253   5
   3  -6  -6 3.69699 2.65059   2
  -3   6   6 0.18347 1.48169  12
  -3   6   6 -0.8700 2.56425   3
  -3   6   6 -0.5523 1.29508  10
  -3   6   6 0.57451 1.29415   5
   3   6  -6 -0.2614 1.64428  10
   3   6  -6 2.01480 1.76380  12
   3   6  -6 1.35691 2.48060   5
  -2  -6   6 37.8873 16.2668   6
   2  -6  -6 10.1746 3.60322   2
  -2   6   6 13.6752 2.35088  12
  -2   6   6 17.1553 2.21306   5
  -2   6   6 20.6411 4.34656   3
   2   6  -6 16.9358 2.77017  12
   2   6  -6 15.9777 2.81370  10
   2   6  -6 19.9557 3.27644   5
  -2   6   6 16.9445 2.52522  10
  -2   6   6 30.2175 7.33909   8
   1  -6  -6 21.6821 4.02713   2
  -1  -6   6 34.8862 15.4173   6
   1   6  -6 19.4860 3.07602  10
  -1   6   6 22.7407 2.38330   5
  -1   6   6 21.2998 2.67039  12
   1   6  -6 24.0062 3.27562   5
   1   6  -6 27.6544 3.29335  12
  -1   6   6 36.1575 7.62619   8
  -1   6   6 20.6538 2.65982  10
  -1   6   6 20.8686 4.27635   3
   0  -6  -6 12.9901 3.46425   2
   0  -6   6 42.1293 16.4957   6
   0   6  -6 19.9481 3.03777  12
   0   6   6 38.1353 8.23268   8
   0   6   6 23.3826 2.68329  12
   0   6  -6 24.5175 3.25407  10
   0   6   6 27.1238 4.41228   3
   0   6  -6 24.4884 3.10502   5
   0   6   6 21.0694 2.57734  10
  -1  -6  -6 10.0987 2.96796   2
   1  -6   6 31.5800 15.8047   6
  -1   6  -6 10.9144 2.31246  12
  -1   6  -6 11.4457 2.16893   5
   1   6   6 10.8398 1.67548  12
  -1   6  -6 10.2014 2.27200  10
   1   6   6 3.11355 3.87149   3
   1   6   6 19.7006 6.03758   8
   1   6   6 7.96419 1.48686  10
   2  -6   6 70.6144 19.3438   6
  -2  -6  -6 33.9973 5.59006   2
  -2   6  -6 50.6855 5.49753  10
  -2   6  -6 55.4328 5.40640  12
   2   6   6 67.0651 8.96424   8
   2   6   6 51.2764 4.38828  10
   2   6   6 43.4894 4.30829  12
  -2   6  -6 47.3110 4.92675   5
  -2   6  -6 58.9288 7.34054   1
  -3  -6  -6 7.94251 2.60380   2
   3  -6   6 17.1637 15.6796   6
  -3   6  -6 9.07507 2.42655  10
  -3   6  -6 6.42046 2.21191  12
  -3   6  -6 6.87185 3.49722   1
   3   6   6 21.5844 5.28886   8
   4  -6   6 0.30655 14.8711   6
  -4   6  -6 5.19383 2.26956  10
  -4   6  -6 3.52335 1.87156  12
  -4   6  -6 9.09936 3.71185   1
   4   6   6 4.52101 1.42527  10
   4   6   6 4.18976 1.14006   5
  -4   6  -6 2.31370 1.80272   5
   4   6   6 2.99765 5.69702   4
   4   6   6 2.92571 1.34318  12
   5  -6   6 2.18575 12.0835   6
   5   6   6 5.48367 1.76014  12
  -5   6  -6 8.75538 2.66647  12
   5   6   6 17.7263 8.83556   4
   5   6   6 8.67606 1.95786  10
  -5   6  -6 8.37237 2.44304   5
   5   6   6 6.71178 1.62973   5
  -5   6  -6 -0.5669 2.92979   1
  -5   6  -6 8.36591 2.73051  10
   6   6   6 7.32350 2.02940  10
  -6   6  -6 8.91138 2.65140  12
  -6   6  -6 7.54670 4.05097   1
   6   6   6 7.71757 2.12563  12
  -6   6  -6 4.21222 2.79935  10
   6   6   6 12.2956 9.75170   4
  -6   6  -6 6.77734 2.42706   5
   6   6   6 4.86574 1.73651   5
   7   6   6 13.7934 2.87452  12
  -7   6  -6 13.1328 3.67245  10
   7   6   6 17.1080 3.17003  10
   7   6   6 11.5456 2.64214   5
   7   6   6 22.9791 12.4485   4
  -7   6  -6 19.1843 5.40766   1
  -7   6  -6 14.0235 3.21716   5
   8   6   6 5.01128 14.0201   4
  -8   6  -6 -3.7576 3.45240   1
   8   6   6 0.62306 2.20672   5
   8   6   6 4.09620 2.28032  10
   9   6   6 13.3775 3.55789   5
  -9   6  -6 15.4117 6.11546   1
   9   6   6 -7.0891 15.4455   4
   9   6   6 10.9414 3.06736  10
  10   6   6 5.55445 3.51933   5
  11   6   6 -3.0538 3.88340   5
  10   7  -6 -1.1517 4.50616   5
   9   7  -6 11.9933 5.43148   5
  -9   7   6 20.1981 3.82026   5
   8   7  -6 13.5545 4.23119  10
  -8   7   6 19.5436 3.81564   5
   8   7  -6 14.1800 5.14339   5
  -8   7   6 21.2557 4.92932  10
  -7   7   6 35.0125 5.07137  10
   7   7  -6 17.6410 5.46543   5
   7   7  -6 32.3702 5.02029  10
   6   7  -6 8.21304 3.15222  10
   6   7  -6 7.91066 4.32499   5
  -6   7   6 5.56786 2.60889  10
  -6   7   6 12.0687 3.23517   5
   5   7  -6 4.49495 2.38002  12
   5   7  -6 5.82442 3.69692   5
  -5   7   6 1.65270 2.37870  12
  -5   7   6 5.90836 2.49759  10
   5   7  -6 6.61126 2.66382  10
  -5   7   6 3.07488 2.18065   5
  -4   7   6 8.32582 2.44646  10
  -4   7   6 9.14303 2.51699  12
  -4   7   6 10.6891 2.37858   5
   4   7  -6 3.17719 2.23756  10
   4   7  -6 4.56787 3.31315   5
   4   7  -6 7.40803 2.43842  12
   3  -7  -6 12.6204 4.06490   2
  -3   7   6 9.00190 2.28668  12
   3   7  -6 7.46605 2.43709  10
  -3   7   6 7.12313 1.98490   5
   3   7  -6 9.19209 2.39755  12
   3   7  -6 6.41583 2.99476   5
  -3   7   6 6.91589 2.15828  10
   2  -7  -6 1.99931 3.08195   2
  -2  -7   6 6.20318 16.9892   6
   2   7  -6 5.35955 1.93190  12
  -2   7   6 5.76968 1.90235  12
   2   7  -6 5.05369 2.10866  10
   2   7  -6 6.75052 2.56803   5
  -2   7   6 4.18737 1.62815  10
  -2   7   6 5.94097 1.54691   5
  -1  -7   6 9.67374 15.9963   6
   1  -7  -6 3.41898 3.01526   2
  -1   7   6 1.96560 1.33643  12
   1   7  -6 2.97877 1.83340  10
   1   7  -6 1.45249 2.03164   5
   1   7  -6 1.75925 1.76081  12
  -1   7   6 2.05371 1.36337  10
  -1   7   6 3.16513 1.12391   5
   0  -7   6 10.5448 14.6781   6
   0  -7  -6 7.75283 3.25652   2
   0   7  -6 3.19351 1.93688  10
   0   7  -6 1.40111 1.66927  12
   0   7   6 6.61941 1.45813  12
   0   7  -6 4.63781 1.97456   5
   0   7   6 5.26563 1.47027  10
   1  -7   6 104.956 25.2258   6
  -1  -7  -6 38.8712 6.31488   2
  -1   7  -6 42.7789 5.02314  10
   1   7   6 48.6960 4.15207  10
  -1   7  -6 38.5454 4.77136  12
   1   7   6 40.4025 4.00902  12
  -1   7  -6 47.7697 4.80421   5
  -1   7  -6 49.9476 7.35122   1
   2  -7   6 -2.0200 13.5833   6
  -2  -7  -6 -2.1567 2.20386   2
   2   7   6 2.12386 1.15430  10
   2   7   6 0.51792 1.02183  12
  -2   7  -6 1.54459 1.83602  10
  -2   7  -6 -0.4737 1.63895  12
  -2   7  -6 0.02511 3.34137   1
  -2   7  -6 -0.1619 1.52885   5
   3  -7   6 76.3306 23.9788   6
  -3   7  -6 77.8729 6.63889   5
   3   7   6 68.9659 5.49792   5
  -3   7  -6 76.5398 9.54657   1
   3   7   6 63.8617 5.64556  12
  -3   7  -6 54.5615 6.53097  12
  -3   7  -6 71.9568 6.90024  10
   3   7   6 61.2661 5.71773  10
   4  -7   6 16.9444 17.4173   6
  -4   7  -6 10.8133 3.03958  10
  -4   7  -6 13.9598 4.87278   1
  -4   7  -6 8.78335 2.52111   5
   4   7   6 15.1520 2.18211  10
   4   7   6 12.4138 1.84204   5
   4   7   6 18.5647 9.48140   4
  -4   7  -6 14.9057 3.08718  12
   4   7   6 7.97848 1.85356  12
   5   7   6 58.6324 14.0521   4
  -5   7  -6 30.6584 4.56270  12
  -5   7  -6 33.8978 6.72163   1
  -5   7  -6 32.2014 4.78523  10
   5   7   6 36.8187 3.63694   5
   5   7   6 22.1089 3.44360  12
   5   7   6 38.8517 4.08440  10
  -5   7  -6 31.4370 4.59952   5
  -6   7  -6 5.78357 3.14418  10
  -6   7  -6 5.54773 4.56172   1
  -6   7  -6 5.05927 2.57745   5
   6   7   6 4.52298 1.70484   5
   6   7   6 23.9684 11.6885   4
   6   7   6 5.69966 1.97456  10
   7   7   6 12.8485 2.78640  10
  -7   7  -6 17.8348 4.11988  10
   7   7   6 14.7655 2.67482   5
  -7   7  -6 12.4273 5.87171   1
  -7   7  -6 10.4268 3.12190   5
   8   7   6 2.76143 2.22971   5
   8   7   6 8.23489 2.53772  10
  -8   7  -6 0.91513 2.37655   5
   9   7   6 -1.0054 2.61495   5
  10   7   6 4.74194 3.58775   5
   9   8  -6 -1.0347 4.07519   5
   8   8  -6 -3.0948 4.33097   5
  -8   8   6 1.02881 2.26888   5
   7   8  -6 -5.6855 3.90861   5
   6   8  -6 0.52525 3.93514   5
  -6   8   6 8.56715 3.03404  10
   6   8  -6 2.36892 2.60874  10
   5   8  -6 -3.4377 3.34927   5
  -5   8   6 0.90198 2.26232  10
   5   8  -6 2.14649 2.42409  10
  -5   8   6 2.87041 2.50443   5
   4   8  -6 3.33399 3.26812   5
  -4   8   6 2.68189 2.25469  10
   4   8  -6 -0.0733 2.19892  10
  -4   8   6 4.51408 2.19136   5
  -3   8   6 27.6348 3.44338   5
  -3   8   6 20.3222 3.41963  10
   3   8  -6 19.0684 3.85846   5
   3   8  -6 17.3387 3.46558  10
   2   8  -6 -1.7662 2.19865   5
  -2   8   6 -0.6373 1.64481  10
  -2   8   6 -0.5436 1.54499  12
   2   8  -6 0.53546 1.80019  12
  -2   8   6 0.82587 1.48551   5
   2   8  -6 -2.4382 1.74130  10
  -1  -8   6 -4.3940 14.2062   6
  -1   8   6 0.08501 1.18354   5
   1   8  -6 -2.7071 1.49090  12
  -1   8   6 -0.1807 1.46647  10
  -1   8   6 -0.4132 1.28776  12
   1   8  -6 -1.8820 1.85717   5
   1   8  -6 -1.1415 1.81936  10
   0  -8   6 -6.1936 14.6887   6
   0   8  -6 3.37163 2.01424  10
   0   8   6 5.86537 1.47837  12
   0   8  -6 7.99820 2.25573  12
   0   8   6 4.26182 1.31730   5
   0   8  -6 1.30003 1.82639   5
   0   8   6 3.04399 1.52567  10
   1  -8   6 2.78178 16.4034   6
   1   8   6 0.39199 1.12460  10
  -1   8  -6 2.21672 1.97448  10
   1   8   6 1.45148 1.06380  12
  -1   8  -6 1.95560 1.77268   5
  -1   8  -6 1.19025 1.80919  12
  -1   8  -6 2.58814 4.20523   1
   2  -8   6 20.3382 19.6336   6
  -2   8  -6 16.0708 2.98264   5
   2   8   6 12.5765 1.81462  12
   2   8   6 14.2400 2.09290  10
  -2   8  -6 10.8179 2.80670  12
  -2   8  -6 18.6211 5.87690   1
  -2   8  -6 13.0415 3.07602  10
  -3   8  -6 -2.7183 1.95840  10
  -3   8  -6 2.60432 2.12491   5
   3   8   6 0.84006 1.18520  10
  -3   8  -6 2.48152 4.10186   1
  -4   8  -6 108.293 9.38874   5
   4   8   6 98.4519 8.32457  10
  -4   8  -6 89.5364 9.34036  10
   4   8   6 100.760 8.10191   5
  -4   8  -6 107.492 11.6453   1
  -5   8  -6 24.2154 4.58383  10
  -5   8  -6 35.7078 7.35319   1
   5   8   6 20.9071 3.07922  10
   5   8   6 26.0406 3.05863   5
  -5   8  -6 31.1843 4.61591   5
  -6   8  -6 32.5759 5.11848   5
  -6   8  -6 39.4730 7.92606   1
   6   8   6 42.8044 4.16283   5
  -6   8  -6 36.4749 5.39951  10
   6   8   6 30.0782 3.99647  10
   7   8   6 13.4319 2.65891   5
  -7   8  -6 17.1789 3.73511   5
   8   8   6 6.90610 2.53806   5
  -8   8  -6 1.24892 3.37223   5
   9   8   6 5.07575 2.93052   5
   7   9  -6 1.95658 3.50443   5
  -7   9   6 6.95656 2.62761   5
   6   9  -6 -0.1251 3.33166   5
   5   9  -6 3.05637 3.22331   5
   4   9  -6 -2.6433 2.68695   5
  -3   9   6 9.60774 2.65276   5
   3   9  -6 8.69847 3.09345   5
  -3   9   6 10.6795 2.72890  10
   3   9  -6 10.6480 2.84667  10
   2   9  -6 -0.8654 1.90606  10
   2   9  -6 1.18939 2.19011   5
  -2   9   6 0.85149 1.83333   5
  -2   9   6 0.41986 1.77460  10
  -1   9   6 1.54880 1.52033  10
   1   9  -6 1.21319 2.12757  10
   1   9  -6 1.06244 1.94974   5
   0   9  -6 6.59190 5.43762   1
   0   9  -6 10.2616 2.63360   5
   0   9   6 8.32025 1.85360  10
   0   9  -6 11.2228 2.79843  10
   1   9   6 28.1020 3.28672  10
  -1   9  -6 32.8008 4.40345   5
  -1   9  -6 39.2038 8.00954   1
  -2   9  -6 3.92330 2.34713   5
  -2   9  -6 2.91635 2.27566  10
  -2   9  -6 7.45548 5.13217   1
   2   9   6 3.49520 1.29797  10
   3   9   6 21.7581 2.62005  10
  -3   9  -6 18.9601 3.79431  10
  -3   9  -6 27.2919 4.18293   5
  -3   9  -6 36.6750 7.81268   1
  -4   9  -6 27.9734 4.40899   5
   4   9   6 21.0051 2.62318   5
   5   9   6 10.0569 1.71231   5
  -5   9  -6 5.06050 2.90745   5
   6   9   6 28.2807 3.28048   5
  -6   9  -6 24.3436 4.26166   5
  -7   9  -6 -2.4204 2.52791   5
   4  10  -6 -2.0224 2.18610   5
  -4  10   6 2.04548 2.03469   5
   3  10  -6 5.51476 2.41477   5
   2  10  -6 6.37674 2.37345   5
  -2  10   6 6.04188 2.00560   5
  -1  10   6 2.30868 1.63917   5
   1  10  -6 4.75849 2.28827   5
   0  10  -6 1.86445 2.18337   5
  -1  10  -6 3.43399 2.20065   5
  -2  10  -6 -2.1053 2.17006   5
  -3  10  -6 11.9664 3.17775   5
  -4  10  -6 5.74253 2.72121   5
 -11   0   7 5.04941 4.54926   1
 -10   0   7 -0.3992 3.55951   1
  -9   0   7 38.8566 6.64003   1
  -8   0   7 -3.0664 2.36779   1
   7   0  -7 14.8456 8.07752   7
  -7   0   7 7.57646 3.25098   1
  -6   0   7 -1.9146 1.56552   3
  -6   0   7 0.07730 1.96258   1
   6   0  -7 -0.2095 5.72348   7
   5   0  -7 3.37067 6.82949   7
  -5   0   7 1.95824 1.87297   1
  -5   0   7 0.15051 1.76761   3
   4   0  -7 1.54304 5.27622   7
  -4   0   7 -0.4599 1.72134   3
  -3   0   7 22.4673 4.07296   8
  -3   0   7 16.4268 2.88696   3
   3   0  -7 19.7490 7.41966   7
  -2   0   7 -0.0681 1.98848   8
  -2   0   7 0.12763 1.18017   3
   2   0  -7 2.11948 3.68170   7
  -2   0   7 -0.2456 0.92831  12
  -1   0   7 39.2503 3.96565  10
  -1   0   7 42.0110 5.44659   8
  -1   0   7 48.2160 4.05240  12
  -1   0   7 46.6659 4.51859   3
   1   0  -7 47.3896 9.37031   7
   0   0   7 -0.0257 0.84815  12
   0   0   7 0.04136 0.88557  10
   0   0   7 -1.0885 2.17621   8
   0   0  -7 1.42175 2.40824   9
   0   0  -7 0.32500 2.33736   7
   0   0   7 -3.3417 3.84475   9
   0   0   7 0.24783 1.54195   3
   1   0   7 3.77612 4.02652   9
   1   0   7 7.89010 1.52975  10
   1   0   7 5.18074 2.92260  11
   1   0   7 8.42982 1.86916   3
  -1   0  -7 13.5369 4.92780   9
   1   0   7 10.9766 3.40525   8
   1   0   7 8.82356 1.52317  12
   2   0   7 -0.7106 0.88913  10
   2   0   7 -0.6246 1.77274   4
   2   0   7 1.00591 2.88437   9
   2   0   7 0.31678 2.15050  11
   2   0   7 -1.6035 1.31788   3
   2   0   7 0.81737 0.98096  12
   2   0   7 -0.9315 2.80740   8
   3   0   7 26.0662 3.00949  12
   3   0   7 34.6170 5.55976   9
   3   0   7 26.6886 5.66776   4
   3   0   7 34.0243 6.35280   8
   3   0   7 22.2695 6.22513  11
   3   0   7 24.3585 3.41038   3
   3   0   7 25.2240 3.01026  10
   4   0   7 -0.4584 3.86446  11
  -4   0  -7 0.01439 1.57131   1
   4   0   7 1.12587 3.27599   4
   4   0   7 0.93954 1.15483  12
   4   0   7 0.40146 3.93301   8
  -5   0  -7 9.61264 2.47292   1
   5   0   7 6.16764 5.44524   8
   5   0   7 8.13422 1.88818  12
   5   0   7 5.42317 4.77103   4
   5   0   7 3.51059 7.11314  11
   6   0   7 -6.9149 4.84382   8
   6   0   7 0.91159 5.34624   4
   6   0   7 -16.996 11.9234  11
  -6   0  -7 -1.7244 1.80905   1
  -7   0  -7 8.90431 3.08935   1
   7   0   7 5.54141 5.90772   8
   7   0   7 7.25764 7.72643   4
   8   0   7 -1.6757 8.47178   4
  -8   0  -7 -1.5433 2.46255   1
   8   0   7 -10.003 5.38209   8
   9   0   7 11.5235 11.7957   4
  -9   0  -7 28.1187 5.44504   1
  10   0   7 -3.4864 12.5012   4
 -10   0  -7 -0.5279 3.88974   1
  11   0   7 -5.6720 15.8435   4
 -11   0  -7 7.96695 4.57300   1
  10  -1  -7 119.139 15.3330   4
  -9  -1   7 6.97119 4.19344   1
   9  -1  -7 29.4340 8.68435   4
  -9   1   7 6.53006 3.68879   1
  -6  -1   7 6.36823 2.48870   3
   6  -1  -7 19.2504 6.92954   7
   6  -1  -7 9.51035 5.06676   4
   6   1  -7 2.39457 8.89318   7
  -6   1   7 -3.5206 15.4168   6
  -6   1   7 6.39192 2.49460   3
   5  -1  -7 11.2437 5.38510   4
  -5  -1   7 10.5247 2.60526   3
   5  -1  -7 19.7336 7.89147   7
  -5   1   7 14.8851 4.07083   8
   5   1  -7 9.54804 9.32924   7
   5   1  -7 8.75645 2.28715  12
  -5   1   7 10.1994 2.80577   3
   4  -1  -7 35.3208 9.83922   7
  -4  -1   7 19.9087 3.52192   3
   4   1  -7 22.6188 3.22406  12
   4   1  -7 29.7216 10.7239   7
  -4   1   7 24.6817 3.09412  12
  -4   1   7 23.4588 3.87008   3
  -4   1   7 27.5965 5.40957   8
   3  -1  -7 70.8751 12.1909   7
  -3  -1   7 69.0811 6.49384   3
  -3   1   7 65.8863 7.64889   8
   3   1  -7 58.9060 5.93009  12
  -3   1   7 79.3250 6.70155   3
   3   1  -7 64.8780 6.14703  10
  -3   1   7 56.6814 5.64663   5
  -3   1   7 67.8522 5.82236  12
   3   1  -7 89.6543 15.2900   7
  -3   1   7 66.8463 5.84586  10
  -2  -1   7 1.64521 1.82515   3
  -2  -1   7 5.22543 2.30324   8
   2  -1  -7 1.48909 3.10398   7
  -2   1   7 3.89029 1.28972  10
  -2   1   7 3.14158 1.23862  12
   2   1  -7 5.77592 1.64372  12
  -2   1   7 4.28946 2.91376   8
  -2   1   7 -7.0913 4.45225   9
   2   1  -7 4.30483 1.60576  10
   2   1  -7 6.30257 5.05788   7
  -2   1   7 6.20577 2.20618   3
  -1  -1   7 -0.9131 1.83946   8
   1  -1  -7 -0.7838 2.19294   7
  -1  -1   7 -0.2298 1.15294   3
   1   1  -7 -1.3013 1.11489  12
  -1   1   7 1.37010 1.31445   3
   1   1  -7 0.71991 3.01007   7
  -1   1   7 2.14846 1.09149  12
  -1   1   7 1.99605 1.01788  10
  -1   1   7 -4.9642 3.54493   9
   1   1  -7 -0.2783 1.16809  10
  -1   1   7 1.23833 2.55154   8
   0  -1   7 12.5709 2.62479   3
   0  -1   7 3.42959 4.18034   9
   0  -1   7 10.3935 3.44332   8
   0   1  -7 9.34388 1.83139  12
   0   1   7 10.8052 3.73419   8
   0   1   7 8.36673 1.60833  10
   0   1   7 10.9219 2.37206   3
   0   1   7 3.97358 3.91813   9
   0   1  -7 10.7402 1.90696  10
   0   1   7 9.39315 1.66381  12
   0   1  -7 9.95959 4.40583   7
   1  -1   7 -4.4485 3.76323   9
   1  -1   7 1.24665 2.82790   8
   1  -1   7 1.41922 1.33787   3
   1  -1   7 0.52534 1.49652  11
  -1   1  -7 -0.7330 1.13603   1
   1   1   7 2.30221 1.36445   3
  -1   1  -7 4.51528 2.73607   9
   1   1   7 -0.5753 0.82245   5
  -1   1  -7 1.97926 1.29957  10
  -1   1  -7 -0.5168 1.14523  12
   1   1   7 0.62559 0.97191  12
   1   1   7 0.32601 0.91324  10
   1   1   7 2.75679 2.79056   9
   1   1   7 -0.0886 2.59531   8
   2  -1   7 92.5516 12.3731   9
   2  -1   7 119.710 11.9873   8
   2  -1   7 114.330 9.70247   3
   2  -1   7 103.886 10.8494   4
   2  -1   7 112.612 12.9669  11
   2   1   7 120.850 9.20628  10
  -2   1  -7 105.919 9.15078  12
   2   1   7 112.857 15.3136  11
   2   1   7 121.572 12.4145   9
   2   1   7 132.367 12.0475   8
  -2   1  -7 123.700 12.4692   9
   2   1   7 117.237 9.50544   3
  -2   1  -7 113.625 9.37062   1
   2   1   7 118.154 9.09046  12
   2   1   7 125.519 9.12191   5
   3  -1   7 -2.4077 3.10479   9
   3  -1   7 -2.0486 3.67951   8
   3  -1   7 -0.0943 2.63096  11
   3  -1   7 1.37915 3.34653   4
   3   1   7 1.35494 3.57166  11
   3   1   7 1.32389 1.10336  12
  -3   1  -7 2.03788 1.53565   1
   3   1   7 0.76647 3.25764   8
   3   1   7 0.55565 1.31154   3
   3   1   7 1.15189 1.01209   5
   3   1   7 0.75076 1.07904  10
   3   1   7 0.53964 2.58806   4
   4  -1   7 -0.4552 4.71922   8
   4  -1   7 -0.3014 4.17900  11
   4  -1   7 6.58976 3.52660   9
   4  -1   7 2.04825 4.01668   4
   4   1   7 0.91822 1.16141  10
   4   1   7 -0.5204 1.10528  12
  -4   1  -7 -0.4243 1.49218   1
   4   1   7 1.49000 1.31309   3
   4   1   7 -0.9616 1.01480   5
   4   1   7 2.51828 5.19421  11
   4   1   7 -0.0023 3.66766   8
   4   1   7 -0.5274 3.03827   4
   5  -1   7 0.43147 5.42695   8
   5  -1   7 -6.7510 6.71026  11
   5  -1   7 5.27940 5.63228   4
  -5   1  -7 2.09300 1.93257   1
   5   1   7 2.16101 1.41533   5
   5   1   7 3.54191 6.59578  11
   5   1   7 1.32205 4.26769   8
   5   1   7 4.26045 1.50609  12
   5   1   7 1.15559 1.26751  10
   5   1   7 2.28797 4.00636   4
   6  -1   7 16.9336 8.18277   4
  -6  -1  -7 16.6101 3.52059   1
   6  -1   7 13.3529 6.35046   8
   6   1   7 17.7645 2.77642  12
   6   1   7 15.2747 6.70278   4
   6   1   7 20.3262 7.12882   8
  -6   1  -7 22.2642 4.01310   1
   6   1   7 20.2022 2.83782  10
   6   1   7 26.3531 12.8896  11
   6   1   7 14.1847 2.64102   5
   7  -1   7 2.80907 6.80472   8
  -7  -1  -7 9.53796 3.07022   1
   7  -1   7 16.6603 9.35768   4
   7   1   7 6.15870 6.72067   4
  -7   1  -7 10.0499 3.23662   1
   7   1   7 11.4141 2.40570   5
   7   1   7 -3.7559 13.8756  11
   7   1   7 11.3404 2.34253  10
   7   1   7 -3.4520 5.95887   8
  -8  -1  -7 0.50228 2.71120   1
   8  -1   7 -5.6562 8.54700   4
   8   1   7 1.16369 6.12856   4
  -8   1  -7 0.07275 2.69780   1
   8   1   7 -13.191 5.54716   8
  -9  -1  -7 4.17828 3.42332   1
   9  -1   7 4.70284 11.1987   4
  -9   1  -7 5.11102 3.63960   1
   9   1   7 2.88060 10.4559   4
 -10  -1  -7 5.59922 3.97093   1
  10  -1   7 -1.1368 10.4075   4
 -10   1  -7 1.53823 3.80656   1
  10   1   7 -2.2771 14.4641   4
  11  -1   7 14.3835 13.3840   4
 -11  -1  -7 21.4594 6.33333   1
 -11   1  -7 27.7771 6.20856   1
  11   1   7 1.13969 21.7498   4
  11  -2  -7 296.808 25.9777   4
  10  -2  -7 60.6092 13.5074   4
   9  -2  -7 29.9780 11.4948   4
   6  -2  -7 6.04920 5.64224   4
   6   2  -7 4.36240 3.23379   5
   6   2  -7 3.32606 10.1138   7
  -6   2   7 4.39296 2.41149   3
   6   2  -7 3.59978 2.31109  10
   6   2  -7 0.54157 1.80187  12
  -5  -2   7 7.73427 2.71112   3
   5  -2  -7 19.5358 7.81906   7
   5   2  -7 8.02400 8.68053   7
  -5   2   7 14.6465 4.30160   8
   5   2  -7 13.1407 2.58428  12
  -5   2   7 9.52587 2.01831   5
   5   2  -7 11.6655 2.59036  10
   5   2  -7 13.6492 3.31517   5
  -5   2   7 9.65070 2.18791  10
  -5   2   7 12.6693 3.06629   3
  -5   2   7 7.22001 2.06490  12
   4  -2  -7 171.215 21.5317   7
  -4  -2   7 131.138 12.8190   3
  -4   2   7 156.480 12.3160   5
  -4   2   7 147.123 14.9146   8
  -4   2   7 157.565 12.3598  12
  -4   2   7 156.834 12.4648  10
   4   2  -7 177.072 13.0398   5
  -4   2   7 163.856 13.1706   3
   4   2  -7 162.151 25.0631   7
   4   2  -7 156.576 12.6341  10
   4   2  -7 150.569 12.4685  12
   3  -2  -7 150.975 19.2245   7
  -3  -2   7 137.969 11.8246   3
   3   2  -7 137.186 11.3323  12
  -3   2   7 140.865 11.9520   3
  -3   2   7 137.942 11.1320   5
   3   2  -7 159.519 22.0389   7
  -3   2   7 140.120 11.2283  12
  -3   2   7 127.695 11.2190  10
   3   2  -7 145.161 11.5029  10
  -3   2   7 136.387 13.8407   8
   3   2  -7 159.288 11.7140   5
  -2  -2   7 38.9619 4.43898   3
   2   2  -7 44.1716 10.4406   7
  -2   2   7 26.8334 7.11330   9
  -2   2   7 38.0111 4.78739   3
   2   2  -7 43.8861 4.28984   5
  -2   2   7 42.2570 3.93214  12
  -2   2   7 42.1638 3.77596   5
  -2   2   7 40.8917 3.89123  10
  -2   2   7 44.4027 7.45812   8
   2   2  -7 40.7135 4.13472  10
   2   2  -7 31.8100 4.00935  12
  -1  -2   7 31.7462 4.40519   3
  -1  -2   7 27.4698 5.10808   8
   1   2  -7 41.0975 8.81862   7
  -1   2   7 28.3341 6.52141   9
  -1   2   7 30.3081 4.09856   3
  -1   2   7 40.4328 3.63221  12
  -1   2   7 30.5634 3.14321   5
  -1   2   7 46.8161 7.49210   8
  -1   2   7 36.0201 3.31650  10
   1   2  -7 27.7969 3.54132  10
   1   2  -7 29.5400 3.54345  12
   1   2  -7 34.3336 3.64877   5
   0  -2   7 16.0544 4.59796   8
   0  -2   7 16.1099 3.09977   3
   0   2   7 19.8305 2.17641   5
   0   2  -7 16.4802 2.47324  10
   0   2  -7 17.2146 5.03398   7
   0   2  -7 19.7453 2.55704  12
   0   2   7 15.4091 2.13375  12
   0   2   7 18.3994 5.00846   8
   0   2  -7 12.6035 2.18658   5
   0   2   7 15.5728 2.15491  10
   0   2   7 18.9425 4.59407   9
   0   2   7 21.3016 3.04488   3
   1  -2   7 42.3892 7.20352   8
  -1  -2  -7 35.2996 3.79442   2
  -1   2  -7 45.9775 7.32378   7
  -1   2  -7 32.6729 3.74208   5
   1   2   7 41.0210 3.73863  10
   1   2   7 38.9235 6.95363   8
   1   2   7 39.9699 4.30014   3
  -1   2  -7 36.6872 3.99046  12
   1   2   7 49.1546 6.79388   9
   1   2   7 37.8032 3.68806  12
   1   2   7 39.4816 3.56010   5
  -1   2  -7 32.4824 3.94726  10
  -2  -2  -7 98.1443 7.97827   2
   2  -2   7 92.7191 11.2318   8
   2   2   7 111.605 11.6777   9
   2   2   7 102.892 8.01203  10
   2   2   7 97.1051 7.86833   5
   2   2   7 92.3316 8.31059   3
   2   2   7 97.9607 7.94705  12
   2   2   7 99.9604 15.7240  11
  -2   2  -7 96.4668 8.48762   1
  -2   2  -7 99.9083 8.10427   5
  -2   2  -7 94.4818 8.12780  12
   2   2   7 93.4242 10.3711   8
  -2   2  -7 95.2013 8.19706  10
  -2   2  -7 116.374 12.0399   9
   3  -2   7 2.79814 5.11663   9
   3  -2   7 22.9643 6.20472   8
   3   2   7 12.9648 4.81825   8
   3   2   7 12.4631 4.76713   4
   3   2   7 11.5604 1.94712  12
   3   2   7 7.50628 5.87929  11
   3   2   7 12.3015 1.87818   5
  -3   2  -7 18.8946 2.51481  12
  -3   2  -7 24.5876 3.33666   1
  -3   2  -7 15.1213 2.34330  10
   3   2   7 13.4828 2.09802  10
   3   2   7 13.0506 2.35958   3
  -3   2  -7 14.3572 2.24420   5
   4  -2   7 227.313 21.4404   8
  -4   2  -7 193.374 17.2072  12
   4   2   7 234.834 17.1445  12
   4   2   7 200.935 20.1712   8
   4   2   7 236.490 30.2244  11
  -4   2  -7 233.914 17.8509   1
   4   2   7 237.757 21.2758   4
   4   2   7 221.631 17.1846  10
   4   2   7 232.358 17.1251   5
   5  -2   7 1.86236 5.82838   8
   5  -2   7 -2.2529 5.95863   4
  -5   2  -7 3.40832 2.23976   1
   5   2   7 2.12728 3.98294   8
   5   2   7 4.29502 1.64921  12
   5   2   7 1.20552 1.41361  10
   5   2   7 7.30517 7.79636  11
   5   2   7 2.03483 1.30528   5
   5   2   7 0.87255 3.79811   4
   6  -2   7 15.5613 7.55113   8
   6  -2   7 6.16444 8.14575   4
   6   2   7 13.4964 2.36526   5
   6   2   7 15.3476 2.53754  10
   6   2   7 13.1326 6.02921   8
   6   2   7 17.2562 6.53141   4
  -6   2  -7 16.0518 3.49620   1
   6   2   7 10.7832 2.36049  12
   7  -2   7 33.2447 11.9110   4
   7  -2   7 49.0693 11.1024   8
   7   2   7 57.1648 5.35412  10
   7   2   7 47.7688 5.31708  12
   7   2   7 47.1298 11.3401   4
  -7   2  -7 59.2117 7.19337   1
   7   2   7 49.8841 5.22046   5
   8  -2   7 -0.1293 10.0163   4
   9  -2   7 2.97503 11.0130   4
   9   2   7 10.4867 12.3666   4
  -9   2  -7 12.7402 4.41600   1
   9   2   7 19.6604 4.63122   5
  10  -2   7 5.17928 10.7113   4
 -10   2  -7 2.46038 3.85492   1
  10   2   7 2.08773 18.2296   4
  11  -2   7 5.04435 7.20486   4
 -11   2  -7 -0.6422 3.69304   1
   8  -3  -7 96.6685 9.82420   2
   8   3  -7 80.1215 9.54907  10
   8   3  -7 114.830 10.7133   5
   7  -3  -7 51.7445 6.75466   2
   7   3  -7 49.1724 5.98907  10
  -7   3   7 44.7906 6.44954   5
  -7   3   7 48.6337 6.56914   3
   7   3  -7 51.0445 6.80033   5
   7   3  -7 60.7417 6.12089  12
   6  -3  -7 46.7528 6.55924   2
   6   3  -7 37.8556 16.5942   7
  -6   3   7 54.4717 5.25861   5
  -6   3   7 61.4108 5.91470  12
   6   3  -7 49.2190 6.37411   5
   6   3  -7 53.0188 5.72160  12
   6   3  -7 56.5458 6.06585  10
  -6   3   7 54.8148 5.47641  10
  -6   3   7 52.3944 5.90718   3
  -5   3   7 44.6612 4.38251   5
   5   3  -7 34.4079 4.70030  10
   5   3  -7 42.2262 5.39689   5
  -5   3   7 46.1512 4.52378  10
  -5   3   7 44.7816 5.70405   3
  -5   3   7 48.8483 4.88916  12
   5   3  -7 24.7158 13.0437   7
   5   3  -7 43.2136 4.84797  12
   4   3  -7 1.04158 1.62350  12
   4   3  -7 2.62382 2.47967   5
  -4   3   7 0.38290 1.38106  12
  -4   3   7 3.16941 3.35659   8
  -4   3   7 1.16657 1.23384   5
   4   3  -7 -0.8653 9.69514   7
  -4   3   7 0.86746 1.32367  10
   4   3  -7 1.05065 1.78796  10
  -4   3   7 2.64490 2.24741   3
   3  -3  -7 3.62484 2.35583   2
  -3   3   7 1.69305 1.20062   5
  -3   3   7 -7.4945 3.65936   9
   3   3  -7 -0.7886 1.48936  12
   3   3  -7 3.69194 2.33118   5
   3   3  -7 -1.4392 8.16102   7
   3   3  -7 2.20654 1.73434  10
  -3   3   7 1.50143 2.00420   3
  -3   3   7 -1.5625 1.03065  10
  -3   3   7 -0.7158 1.21614  12
  -3   3   7 5.23944 4.15873   8
   2  -3  -7 30.9863 4.23826   2
  -2   3   7 29.1871 3.23908  10
   2   3  -7 29.6995 3.59479  10
  -2   3   7 31.9725 3.39883  12
   2   3  -7 19.3918 9.57183   7
   2   3  -7 32.2203 3.58111  12
  -2   3   7 31.8448 3.11184   5
  -2   3   7 20.0138 6.39260   9
  -2   3   7 30.5497 4.36733   3
   2   3  -7 31.6763 3.68527   5
  -2   3   7 30.2807 7.09047   8
   1  -3  -7 112.797 9.89295   2
  -1   3   7 115.503 9.47422  10
  -1   3   7 121.966 10.2900   3
  -1   3   7 114.006 12.2314   9
   1   3  -7 124.993 16.0774   7
  -1   3   7 111.404 12.6647   8
  -1   3   7 125.308 9.48299  12
   1   3  -7 119.183 9.76666  10
   1   3  -7 124.107 9.68344  12
  -1   3   7 116.743 9.34686   5
   1   3  -7 124.052 9.73418   5
   0  -3   7 0.61514 2.73962   8
   0  -3  -7 -0.3688 1.50388   2
   0   3  -7 0.51846 1.31300   5
   0   3   7 -0.3787 0.84349   5
   0   3   7 -0.7300 1.65354   3
   0   3   7 -0.4390 0.98240  12
   0   3  -7 -0.5452 1.29063  10
   0   3   7 2.52903 1.13223  10
   0   3   7 0.92444 2.89166   8
   0   3  -7 1.56549 1.46108  12
  -1  -3  -7 139.395 11.0112   2
   1  -3   7 121.242 13.2212   8
  -1   3  -7 133.268 10.9210  10
  -1   3  -7 155.537 13.9888   7
   1   3   7 133.983 10.4724   5
  -1   3  -7 150.750 10.9287  12
   1   3   7 131.427 10.5941  10
   1   3   7 123.469 13.6653   8
   1   3   7 129.836 10.5495  12
   1   3   7 125.957 11.1481   3
  -1   3  -7 142.855 10.8172   5
  -2  -3  -7 0.21328 1.38428   2
   2  -3   7 0.26598 4.05524   8
  -2   3  -7 1.58926 1.21853   5
   2   3   7 0.87788 3.40624   8
   2   3   7 1.66289 1.62598   3
  -2   3  -7 0.74085 1.35265   1
   2   3   7 0.02582 0.95885  10
   2   3   7 2.17925 4.37671  11
   2   3   7 0.37691 0.84023   5
   2   3   7 -1.7238 0.89261  12
  -2   3  -7 1.54219 1.45088  10
  -2   3  -7 -0.7282 1.37463  12
   3  -3   7 446.468 38.5122   8
   3   3   7 499.703 34.6909  12
   3   3   7 406.092 34.6554  10
   3   3   7 504.174 47.5479  11
  -3   3  -7 497.979 35.1455  10
  -3   3  -7 481.631 34.9251   5
  -3   3  -7 444.646 34.8981  12
   3   3   7 471.850 34.6065   5
   3   3   7 473.472 38.0945   8
   3   3   7 433.681 34.8933   3
  -3   3  -7 490.464 35.6867   1
   4  -3   7 0.20916 5.17236   8
   4  -3   7 4.13444 11.3895   6
  -4   3  -7 1.69542 1.48234  10
  -4   3  -7 2.42477 1.67965  12
  -4   3  -7 1.81865 1.29858   5
   4   3   7 -0.4913 1.12426  10
   4   3   7 -0.6059 1.20635  12
   4   3   7 1.69275 1.18664   5
   4   3   7 -2.9734 2.91294   4
  -4   3  -7 2.94560 1.79690   1
   4   3   7 -0.4967 3.33452   8
   4   3   7 4.90630 7.09874  11
   5  -3   7 27.7617 8.15262   8
   5  -3   7 19.0365 10.7646   6
   5  -3   7 13.9721 7.32903   4
   5   3   7 39.1418 12.8183  11
  -5   3  -7 27.7633 4.47550   1
   5   3   7 30.3299 3.37299  12
  -5   3  -7 28.5340 4.46542  10
   5   3   7 30.2473 3.26552   5
   5   3   7 23.9143 6.78305   4
   5   3   7 19.5514 6.17517   8
   5   3   7 24.1171 3.19495  10
   6  -3   7 -4.0794 6.46297   4
   6  -3   7 9.31088 5.41918   8
   6   3   7 0.55894 3.34805   4
   6   3   7 1.60138 1.65435  12
   6   3   7 3.65641 3.99088   8
  -6   3  -7 -0.9528 2.33262   1
   7  -3   7 20.4554 9.81833   4
   7   3   7 13.6947 6.92341   8
  -7   3  -7 26.8806 5.15234   1
   7   3   7 33.4970 9.88532   4
   7   3   7 28.1704 3.66366  12
   7   3   7 31.7652 3.80056   5
   7   3   7 25.1600 3.67177  10
   8  -3   7 20.3014 9.43156   4
   8   3   7 19.4504 10.7931   4
   8   3   7 21.8408 3.78648  12
  -8   3  -7 24.8537 4.99223   1
   8   3   7 26.2066 3.96750   5
   8   3   7 25.1853 3.75222  10
   9  -3   7 0.34217 7.35640   4
  -9   3  -7 3.08125 3.64365   1
   9   3   7 -12.370 12.1271   4
   9   3   7 0.85299 2.38355  10
   9   3   7 6.24340 2.56101  12
   9   3   7 0.70922 3.00348   5
  10  -3   7 17.5958 7.91582   4
  10   3   7 6.61485 3.90232   5
  10   3   7 -5.8911 21.7307   4
 -10   3  -7 1.85905 4.38903   1
   9   4  -7 2.85258 4.60184   5
   8   4  -7 25.0791 4.29450  12
   8   4  -7 31.0969 5.82559   5
   8   4  -7 17.7318 4.27341  10
   7  -4  -7 10.6039 3.86962   2
   7   4  -7 6.77547 3.21676  10
  -7   4   7 10.2456 2.78282  10
  -7   4   7 10.6520 2.56718   5
   7   4  -7 19.1943 4.78815   5
   7   4  -7 13.4909 3.22527  12
  -7   4   7 10.1830 2.86439  12
   6  -4  -7 8.38146 3.44077   2
   6   4  -7 6.46424 2.61627  10
   6   4  -7 2.60623 2.21708  12
   6   4  -7 6.69371 3.58557   5
  -6   4   7 5.64940 3.03022   3
  -6   4   7 1.71781 1.74916   5
   6   4  -7 -1.6597 12.2759   7
  -6   4   7 8.34323 2.44711  12
  -6   4   7 6.51519 2.22986  10
   5  -4  -7 2.65791 2.87602   2
   5   4  -7 3.28961 12.3375   7
  -5   4   7 2.63690 1.81203  10
   5   4  -7 5.88970 3.26441   5
   5   4  -7 4.95271 2.30621  10
   5   4  -7 3.66306 2.12108  12
  -5   4   7 4.13052 2.69474   3
  -5   4   7 5.51515 1.78165   5
  -5   4   7 4.90228 2.01009  12
   4  -4  -7 0.19666 2.47479   2
   4   4  -7 1.28302 1.89137  10
  -4   4   7 -2.0377 1.90500   3
   4   4  -7 -2.9571 10.6879   7
   4   4  -7 0.05469 1.63486  12
  -4   4   7 6.89691 3.77761   8
   4   4  -7 -0.9276 2.57893   5
  -4   4   7 0.61604 1.50191  12
  -4   4   7 0.82507 1.41372  10
   3  -4  -7 3.93381 2.06769   2
  -3   4   7 2.83486 1.94119   3
   3   4  -7 5.72738 1.87710  12
  -3   4   7 4.76677 1.69602  10
   3   4  -7 8.31312 2.59807   5
   3   4  -7 5.81296 2.09045  10
   3   4  -7 4.14551 9.73124   7
  -3   4   7 4.85967 1.71872  12
  -3   4   7 6.73595 4.34630   8
   2  -4  -7 39.0859 5.05781   2
   2   4  -7 23.7419 10.1424   7
  -2   4   7 35.7634 8.11562   8
   2   4  -7 37.0456 4.10639  12
  -2   4   7 33.3669 3.79416  10
  -2   4   7 41.0217 3.94094  12
   2   4  -7 40.4997 4.28895  10
   2   4  -7 42.4377 4.47928   5
  -2   4   7 37.8818 5.17508   3
   1  -4  -7 61.1631 5.96127   2
  -1   4   7 52.4201 5.18702  12
   1   4  -7 58.6374 5.67882  10
  -1   4   7 56.0464 6.24561   3
  -1   4   7 60.8010 5.34477  10
   1   4  -7 54.9987 5.49578  12
  -1   4   7 62.5542 9.18546   8
   1   4  -7 67.7254 12.4025   7
   1   4  -7 67.9631 5.83862   5
   0  -4   7 71.8170 14.8384   6
   0  -4  -7 48.0726 5.50698   2
   0   4   7 47.0414 4.40524  12
   0   4  -7 58.9285 4.94403   5
   0   4  -7 46.3640 4.89315  12
   0   4   7 45.2905 4.21824   5
   0   4   7 51.1511 5.41261   3
   0   4   7 40.6144 8.69777   8
   0   4   7 46.1447 4.41684  10
   0   4  -7 53.0611 4.95379  10
   1  -4   7 29.9332 12.2426   6
  -1  -4  -7 15.7447 2.93157   2
   1   4   7 15.4060 1.88793   5
   1   4   7 19.9346 5.66291   8
   1   4   7 15.3917 2.94373   3
  -1   4  -7 11.3930 2.38296  10
  -1   4  -7 15.9200 2.38261   5
   1   4   7 16.8532 2.12838  12
   1   4   7 13.2068 2.02168  10
  -1   4  -7 14.0856 2.46708  12
  -2  -4  -7 81.0648 7.75100   2
   2  -4   7 147.650 18.4754   6
  -2   4  -7 91.8291 7.83925  10
  -2   4  -7 87.3843 8.52541   1
   2   4   7 89.5022 7.13187   5
   2   4   7 119.564 19.9023  11
   2   4   7 90.5877 7.35207  10
   2   4   7 77.5817 10.2844   8
  -2   4  -7 91.2750 7.70706  12
   2   4   7 92.8021 7.28082  12
  -2   4  -7 84.0445 7.55198   5
   2   4   7 80.0314 7.90333   3
   3  -4   7 1.19665 11.0315   6
  -3  -4  -7 11.2118 2.37095   2
   3   4   7 10.7775 1.71787   5
   3   4   7 26.9013 10.3871  11
   3   4   7 10.1270 1.79635  12
  -3   4  -7 9.95016 2.27382  12
   3   4   7 10.3114 4.49028   8
  -3   4  -7 9.79599 2.35529  10
   3   4   7 10.5846 1.91471  10
  -3   4  -7 12.0628 2.16568   5
  -3   4  -7 11.0464 2.91527   1
   4  -4   7 30.9358 13.7178   6
  -4   4  -7 39.3808 5.72070   1
  -4   4  -7 35.3173 4.45001  12
   4   4   7 44.1494 8.49077   8
   4   4   7 42.2701 4.17864  12
  -4   4  -7 39.2090 4.75485  10
   4   4   7 34.4430 8.50557   4
  -4   4  -7 37.7720 4.44513   5
   4   4   7 46.4672 4.16549  10
   4   4   7 43.8233 3.94434   5
   5  -4   7 13.6956 12.0324   6
  -5   4  -7 6.86720 3.12736   1
   5   4   7 8.54560 2.02559  12
   5   4   7 6.33600 1.66791   5
   5   4   7 4.93000 4.79698   4
  -5   4  -7 6.76806 2.20565  12
   5   4   7 8.16609 1.93798  10
  -5   4  -7 8.42068 2.14613   5
  -5   4  -7 5.71302 2.13131  10
   5   4   7 6.72808 4.37210   8
   7  -4   7 3.45972 11.2084   6
   7   4   7 6.49881 2.33031  12
  -7   4  -7 7.65804 3.62041   1
   7   4   7 -0.7515 6.11396   4
   7   4   7 8.27674 2.29049  10
   7   4   7 5.42402 2.11736   5
   8   4   7 2.58619 2.32076  10
   8   4   7 -0.4510 2.33264   5
   8   4   7 -5.5945 9.45648   4
   8   4   7 3.89509 2.29760  12
  -8   4  -7 1.40819 3.11258   1
   9   4   7 10.3913 3.29618  10
   9   4   7 -20.257 15.4632   4
   9   4   7 4.85126 3.13453   5
  -9   4  -7 11.0056 4.67753   1
 -10   4  -7 2.14644 4.33782   1
  10   4   7 1.94253 2.69955  10
  10   4   7 -0.5149 3.45753   5
  10   5  -7 -4.8834 4.18038   5
   9   5  -7 2.82439 4.86748   5
   9   5  -7 9.03737 3.92559  10
   8   5  -7 -0.3343 2.66607  12
   8   5  -7 3.03440 3.40940  10
  -8   5   7 0.36024 2.06176   5
   8   5  -7 1.56349 4.83346   5
  -7   5   7 0.62741 2.16459  10
   7   5  -7 5.99523 4.47198   5
  -7   5   7 0.36379 1.97545   5
  -7   5   7 1.18725 2.44733  12
   7   5  -7 0.87543 2.89860  10
   7   5  -7 -1.9124 2.37832  12
   6  -5  -7 5.43727 3.54552   2
  -6   5   7 2.36060 2.20698  12
   6   5  -7 0.74797 2.50916  10
  -6   5   7 1.82217 1.71921   5
   6   5  -7 4.92116 2.57343  12
  -6   5   7 4.18469 2.27113  10
   6   5  -7 6.31706 3.77977   5
   5  -5  -7 -0.2558 2.99029   2
   5   5  -7 2.77213 3.43811   5
   5   5  -7 3.00639 2.17907  12
  -5   5   7 -0.1018 1.77223  12
   5   5  -7 -10.196 12.5724   7
  -5   5   7 -1.1276 1.47431  10
   5   5  -7 0.88872 2.22429  10
   4  -5  -7 30.7003 5.32929   2
   4   5  -7 39.5719 4.46971  10
   4   5  -7 8.72045 15.1128   7
  -4   5   7 30.4849 5.19742   3
   4   5  -7 29.4949 4.70672   5
  -4   5   7 36.1469 4.18267  10
   4   5  -7 33.6045 4.17235  12
  -4   5   7 37.7455 4.20617  12
   3  -5  -7 15.0938 3.66619   2
  -3  -5   7 24.7952 14.0223   6
   3   5  -7 13.8547 2.82422  10
   3   5  -7 5.20629 11.7373   7
  -3   5   7 13.3895 3.71053   3
   3   5  -7 12.7674 2.69339  12
  -3   5   7 24.7556 6.98319   8
  -3   5   7 21.6984 2.87610   5
  -3   5   7 15.9512 2.62165  12
   3   5  -7 19.7573 3.59415   5
  -3   5   7 14.5178 2.51902  10
  -2  -5   7 30.2380 14.6054   6
   2  -5  -7 7.19521 2.94337   2
  -2   5   7 11.5917 2.09822   5
  -2   5   7 6.00889 1.83027  12
   2   5  -7 14.7761 2.94352   5
  -2   5   7 9.95180 2.87235   3
   2   5  -7 14.8355 2.67760  10
  -2   5   7 11.3418 2.13031  10
  -2   5   7 21.7102 6.56471   8
   2   5  -7 15.5644 2.60712  12
   1  -5  -7 -0.2820 2.06503   2
  -1  -5   7 -4.2700 12.1592   6
   1   5  -7 -2.3142 1.30925  10
  -1   5   7 0.58024 1.13703  10
  -1   5   7 -0.7490 1.99222   3
  -1   5   7 0.97318 1.23914  12
  -1   5   7 6.67828 4.28419   8
   1   5  -7 0.42327 1.50058  12
   1   5  -7 2.33902 1.94166   5
   0  -5   7 12.2531 11.5398   6
   0  -5  -7 9.27795 2.71367   2
   0   5   7 5.51318 1.48229  10
   0   5  -7 8.28238 2.16000  10
   0   5  -7 7.55046 2.05306  12
   0   5   7 6.55203 3.97322   8
   0   5   7 6.68906 1.60437  12
   0   5   7 9.28239 2.84488   3
   0   5  -7 7.18576 2.10071   5
   1  -5   7 42.4822 15.8793   6
  -1  -5  -7 34.3971 4.70864   2
   1   5   7 31.0771 3.09066   5
   1   5   7 40.3708 3.63806  12
   1   5   7 28.1406 4.28504   3
  -1   5  -7 33.0036 3.80299   5
  -1   5  -7 34.0608 4.01141  12
   1   5   7 31.7486 3.32880  10
  -1   5  -7 33.5454 4.12107  10
   1   5   7 38.1942 8.65741   8
   2  -5   7 115.685 21.8905   6
  -2  -5  -7 80.7389 8.00078   2
   2   5   7 78.1109 10.7243   8
  -2   5  -7 88.9628 7.71435  12
   2   5   7 91.0974 7.06076   5
  -2   5  -7 85.8246 8.85095   1
  -2   5  -7 96.3488 7.74448   5
   2   5   7 79.4431 7.22486  10
  -2   5  -7 97.2125 8.02105  10
   2   5   7 91.7597 7.24096  12
   3  -5   7 53.5867 17.9178   6
  -3   5  -7 35.5065 4.23811   5
   3   5   7 36.7877 3.54816   5
   3   5   7 35.6050 3.79441  12
  -3   5  -7 36.0682 4.59849  10
  -3   5  -7 37.4529 4.48276  12
  -3   5  -7 44.8350 6.31107   1
   3   5   7 42.3616 3.85172  10
   3   5   7 35.9266 7.83861   8
   4  -5   7 -5.6427 11.7821   6
   5  -5   7 7.92612 13.3172   6
   5   5   7 18.3028 2.60286   5
  -5   5  -7 14.6760 2.92894   5
   5   5   7 14.2172 7.31280   4
  -5   5  -7 15.3056 3.14193  10
   5   5   7 18.1249 2.72013  10
   5   5   7 20.5139 5.74214   8
   5   5   7 13.9077 2.50514  12
  -5   5  -7 15.6760 4.33838   1
  -5   5  -7 20.8285 3.37835  12
   6  -5   7 -0.4306 11.3252   6
  -6   5  -7 -1.8085 2.08533  12
  -6   5  -7 0.53301 2.07299  10
   6   5   7 -3.2420 1.39663  10
  -6   5  -7 1.64144 1.82701   5
   6   5   7 0.58526 1.48325   5
  -6   5  -7 3.65356 3.18249   1
   6   5   7 -0.3032 4.62739   4
   6   5   7 2.40888 1.79665  12
   7  -5   7 0.44563 9.58797   6
   7   5   7 6.57880 2.22728  12
   7   5   7 9.71640 9.57253   4
  -7   5  -7 8.62509 4.22993   1
   7   5   7 3.29035 2.19655  10
   7   5   7 3.72295 2.10934   5
   8   5   7 2.13567 2.18529  10
   8   5   7 3.04215 2.67434   5
   8   5   7 -5.6276 12.3628   4
  -8   5  -7 4.03379 3.43653   1
   8   5   7 8.00829 4.27537  12
   9   5   7 -7.5967 2.52226   5
   9   5   7 0.82240 2.29579  10
   9   5   7 -31.723 15.7696   4
  -9   5  -7 1.29408 4.28770   1
  10   5   7 -1.4377 3.08329   5
  11   5   7 16.6889 4.73073   5
  10   6  -7 -7.4443 3.97569   5
   9   6  -7 5.80595 4.85502   5
   8   6  -7 3.67092 4.93127   5
  -8   6   7 1.58341 2.86398  10
   8   6  -7 -5.6080 2.50469  10
  -8   6   7 2.25822 2.31197   5
  -7   6   7 -0.7112 2.07077   5
   7   6  -7 7.35944 4.63885   5
   7   6  -7 0.33332 3.01761  10
  -7   6   7 1.72260 2.52604  10
   6   6  -7 10.9555 2.98105  12
  -6   6   7 6.86027 2.77486  12
   6   6  -7 8.55595 3.30643  10
   6   6  -7 14.0097 4.64531   5
  -6   6   7 7.39154 2.91700  10
  -5   6   7 7.35477 2.44305  10
   5   6  -7 5.44209 2.59349  12
  -5   6   7 6.05130 2.47178  12
   5   6  -7 7.64309 3.75228   5
   5   6  -7 3.27411 2.56699  10
   4  -6  -7 13.0173 4.43379   2
   4   6  -7 14.2867 3.84064   5
  -4   6   7 17.8822 3.06028   5
   4   6  -7 13.6858 2.97165  12
   4   6  -7 18.3619 3.38564  10
  -4   6   7 12.6847 2.87254  12
  -4   6   7 12.1525 2.77767  10
   3  -6  -7 -0.1861 2.81738   2
  -3   6   7 0.66839 1.50497  10
  -3   6   7 -1.3908 1.47440   5
  -3   6   7 -0.6197 1.54072  12
   3   6  -7 0.81966 2.03211  12
   3   6  -7 -0.1184 1.86040  10
   3   6  -7 3.52955 2.83419   5
  -2  -6   7 52.4553 16.8949   6
   2  -6  -7 35.3383 5.79053   2
   2   6  -7 46.6577 4.99027   5
  -2   6   7 43.2834 4.48169  10
  -2   6   7 39.5181 4.27109  12
  -2   6   7 38.3059 3.96151   5
   2   6  -7 32.5579 4.40305  12
  -2   6   7 29.0769 5.39232   3
   2   6  -7 36.1872 4.59319  10
   1  -6  -7 27.3802 4.99431   2
  -1  -6   7 40.8431 15.8574   6
   1   6  -7 30.4298 3.99821  12
  -1   6   7 30.7891 3.29955   5
  -1   6   7 51.1465 9.81650   8
  -1   6   7 22.7589 4.71066   3
   1   6  -7 37.5285 4.17904   5
  -1   6   7 27.8706 3.43257  12
  -1   6   7 30.1858 3.65228  10
   1   6  -7 35.2025 4.21986  10
   0  -6  -7 14.0687 3.53275   2
   0  -6   7 32.9116 15.9601   6
   0   6  -7 18.7794 3.03795  12
   0   6   7 13.7730 2.26618  10
   0   6  -7 19.8893 3.23318  10
   0   6  -7 19.2521 2.96537   5
   0   6   7 13.8497 3.66781   3
   0   6   7 24.2946 6.73131   8
   0   6   7 16.7161 2.34804  12
   1  -6   7 69.9914 20.6300   6
  -1  -6  -7 28.5113 4.82320   2
   1   6   7 31.0366 3.21375   5
   1   6   7 38.2330 3.63273  12
   1   6   7 30.9248 3.52394  10
   1   6   7 39.2655 8.45680   8
  -1   6  -7 36.6900 4.44359  10
  -1   6  -7 36.0101 4.24775  12
  -1   6  -7 35.7037 4.14347   5
   2  -6   7 3.08630 14.4714   6
   3  -6   7 13.9393 15.7067   6
  -3   6  -7 9.18616 2.34185   5
  -3   6  -7 12.0258 4.14523   1
   3   6   7 10.6154 1.92687  12
   3   6   7 8.44840 1.61918   5
  -3   6  -7 12.9032 2.90363  12
   3   6   7 13.0764 2.11026  10
  -3   6  -7 9.32294 2.76411  10
   3   6   7 25.2904 6.03585   8
   4  -6   7 17.2961 17.1171   6
   4   6   7 4.57156 1.51922   5
   4   6   7 8.08636 7.54292   4
  -4   6  -7 8.48888 3.38541   1
   4   6   7 8.68998 1.82211  12
  -4   6  -7 9.76532 2.65542  12
  -4   6  -7 6.94350 2.67618  10
   4   6   7 6.55798 1.75409  10
  -4   6  -7 3.92836 2.08806   5
   5  -6   7 15.0010 14.9099   6
  -5   6  -7 6.87964 2.57306  12
  -5   6  -7 2.91521 3.54567   1
   5   6   7 5.98760 1.71278   5
   5   6   7 3.93128 1.77877  12
  -5   6  -7 3.23063 2.16845   5
   5   6   7 5.94664 1.92823  10
  -5   6  -7 3.38139 2.55782  10
   5   6   7 6.30681 7.80319   4
   6  -6   7 6.18198 15.4710   6
   6   6   7 7.93000 2.33867  10
  -6   6  -7 7.55646 2.56045   5
   6   6   7 6.58261 2.15555  12
  -6   6  -7 3.73870 2.84225  10
  -6   6  -7 2.21471 3.58234   1
   6   6   7 14.0857 10.5439   4
  -6   6  -7 8.07609 3.00544  12
   6   6   7 6.90951 1.94791   5
   7   6   7 5.85150 2.39292   5
   7   6   7 10.1374 11.4477   4
   7   6   7 7.59732 2.47386  10
  -7   6  -7 3.31628 2.43908   5
  -7   6  -7 7.21761 4.27424   1
   8   6   7 30.4955 4.52205   5
  -8   6  -7 28.8038 6.78832   1
   8   6   7 50.8245 16.3806   4
   8   6   7 31.9814 4.74247  10
   9   6   7 1.69141 2.85542   5
  10   6   7 0.06984 3.04644   5
   9   7  -7 4.38962 4.48715   5
   8   7  -7 11.4877 5.00418   5
  -8   7   7 5.71061 2.93228   5
   7   7  -7 15.3064 4.94962   5
   7   7  -7 10.6245 3.64411  10
  -7   7   7 8.26119 2.91883   5
  -7   7   7 10.6177 3.21480  10
   6   7  -7 -1.4154 3.92059   5
   6   7  -7 2.50133 2.92808  10
  -6   7   7 -0.0244 2.27612  10
  -5   7   7 -1.2586 4.11613  12
   5   7  -7 -3.3415 3.69346   5
   5   7  -7 2.22696 2.60991  10
  -5   7   7 -4.6170 1.82061  10
   5   7  -7 -0.3079 3.38609  12
   4   7  -7 3.25128 2.34050  12
  -4   7   7 3.69442 2.39026  12
   4   7  -7 7.34520 3.48868   5
  -4   7   7 6.00528 2.27083  10
   4   7  -7 3.98735 2.37012  10
   3   7  -7 1.09320 2.08933  10
  -3   7   7 0.86650 1.77672  10
  -3   7   7 -0.3256 1.83659  12
   3   7  -7 -0.6114 1.86534  12
   3   7  -7 -0.6369 2.68138   5
  -3   7   7 -0.0478 1.69503   5
  -2  -7   7 9.32511 13.5861   6
   2  -7  -7 2.98129 3.63849   2
   2   7  -7 1.17801 1.89610  12
   2   7  -7 -0.7858 1.86049  10
  -2   7   7 0.79650 1.52391  10
   2   7  -7 2.29605 2.47593   5
  -2   7   7 -0.3968 1.45398   5
  -2   7   7 0.03948 1.54556  12
  -1  -7   7 6.56602 13.7116   6
   1  -7  -7 0.36920 2.90758   2
  -1   7   7 1.76097 1.51042  12
   1   7  -7 5.39366 2.25846  12
   1   7  -7 3.49810 2.15882   5
   1   7  -7 2.53934 2.18670  10
  -1   7   7 1.76199 1.48672  10
   0  -7   7 38.6314 18.2004   6
   0  -7  -7 17.4043 4.45842   2
   0   7   7 16.8112 2.56430  10
   0   7   7 16.5195 2.45336  12
   0   7  -7 22.1025 3.46146  12
   0   7  -7 18.5326 3.16068   5
   0   7  -7 18.4321 3.34640  10
  -1  -7  -7 4.15976 3.30101   2
   1  -7   7 -13.760 11.8309   6
   1   7   7 -0.4054 1.08445  12
   1   7   7 0.91585 1.15085  10
  -1   7  -7 -0.4444 1.49952   5
  -1   7  -7 -2.5561 1.60878  10
  -1   7  -7 1.50407 3.37222   1
  -1   7  -7 2.91261 2.11702  12
   1   7   7 -0.0411 0.91657   5
   2  -7   7 51.6389 22.7275   6
  -2  -7  -7 27.2838 5.29136   2
  -2   7  -7 26.5239 4.34624  10
  -2   7  -7 32.4560 4.50131  12
  -2   7  -7 40.6271 6.75328   1
  -2   7  -7 29.1020 4.14714   5
   2   7   7 38.0036 3.67987  10
   2   7   7 37.9436 3.35085   5
   2   7   7 28.5867 3.39042  12
   3  -7   7 3.03343 17.6466   6
  -3   7  -7 -0.6581 2.06176  12
   3   7   7 0.41255 1.24479  12
   3   7   7 0.45493 1.07209   5
   3   7   7 0.06749 1.29678  10
  -3   7  -7 -0.9749 1.71551   5
  -3   7  -7 -2.0239 1.92403  10
  -3   7  -7 0.80813 3.59222   1
   4  -7   7 2.06037 17.2046   6
  -4   7  -7 -1.1643 1.83535   5
  -4   7  -7 0.82083 3.69124   1
   4   7   7 -1.5208 1.30896  12
   4   7   7 1.14139 1.40404  10
  -4   7  -7 1.49824 2.47777  10
   4   7   7 9.74933 8.80121   4
   4   7   7 0.42012 1.14790   5
  -4   7  -7 -1.0477 2.03079  12
   5  -7   7 -5.9648 15.0054   6
  -5   7  -7 -1.1933 2.41315  10
   5   7   7 0.36388 1.32894   5
   5   7   7 2.22479 1.61193  10
  -5   7  -7 -0.3422 2.06754   5
   5   7   7 21.0871 10.5819   4
  -5   7  -7 -0.4744 3.91198   1
  -5   7  -7 -5.7695 2.71874  12
  -6   7  -7 -0.1167 2.46874  10
  -6   7  -7 1.27729 4.15013   1
  -6   7  -7 2.06672 2.21166   5
   6   7   7 4.89170 1.92772  10
   6   7   7 5.18844 1.83133   5
   6   7   7 39.4328 13.3516   4
   7   7   7 39.9201 12.8560   4
  -7   7  -7 3.92378 5.06460   1
  -7   7  -7 7.09312 3.06706   5
   7   7   7 7.75888 2.42782   5
   7   7   7 11.7904 2.64607  10
   8   7   7 8.94718 2.74849   5
   9   7   7 4.24946 2.93060   5
  -8   8   7 -1.6835 2.09279   5
   8   8  -7 1.17072 3.93193   5
   7   8  -7 -6.7116 3.56244   5
  -7   8   7 1.89376 2.24078   5
   6   8  -7 15.3824 4.71546   5
  -6   8   7 21.0050 3.77529   5
   5   8  -7 1.71180 3.48192   5
  -5   8   7 4.46363 2.50580  10
   5   8  -7 1.72631 2.44939  10
   4   8  -7 2.90106 3.28614   5
   4   8  -7 -1.7289 2.29622  10
  -4   8   7 2.89032 2.30676  10
  -3   8   7 2.20869 2.11875  10
   3   8  -7 1.06992 2.75593   5
   3   8  -7 0.77505 2.32569  10
   2   8  -7 4.76785 2.65263   5
   2   8  -7 2.08576 2.26315  10
  -2   8   7 1.92042 1.97140  10
  -1  -8   7 33.3275 18.4439   6
  -1   8   7 25.0908 3.53282  10
   1   8  -7 25.3032 3.91288   5
   1   8  -7 21.7655 3.82556  10
   0  -8   7 31.4527 19.5899   6
   0   8   7 10.0517 1.98499   5
   0   8  -7 13.4927 2.92042   5
   0   8   7 11.3292 2.29223  10
   0   8  -7 9.52905 2.85256  10
   0   8   7 11.2185 2.79509  12
   1  -8   7 42.7033 20.8229   6
  -1   8  -7 14.0433 5.63310   1
  -1   8  -7 11.4911 2.83250   5
   1   8   7 12.6442 2.27692  10
   1   8   7 15.5008 2.22800   5
  -1   8  -7 12.2398 3.11828  10
   2  -8   7 119.872 31.0676   6
  -2   8  -7 75.2327 10.3378   1
   2   8   7 57.5051 5.16850   5
  -2   8  -7 65.7471 6.39870   5
   2   8   7 58.4638 5.36861  10
  -2   8  -7 42.7151 6.37523  10
   3  -8   7 28.4659 21.8235   6
   3   8   7 8.77432 1.89555  10
  -3   8  -7 5.76874 2.92731  10
  -3   8  -7 6.22845 2.66839   5
  -3   8  -7 8.68803 4.47104   1
   3   8   7 7.31797 1.62983   5
  -4   8  -7 30.0986 4.70577   5
  -4   8  -7 35.3747 7.74975   1
   4   8   7 34.1380 3.66781   5
   4   8   7 34.0324 3.90185  10
  -4   8  -7 28.8813 4.95805  10
   6   8   7 31.0402 3.57289   5
  -6   8  -7 18.6432 4.20276   5
   7   8   7 4.05715 1.87042   5
  -7   8  -7 3.34920 2.51320   5
   8   8   7 1.16912 2.17990   5
   7   9  -7 34.0809 7.17456   5
   6   9  -7 0.94603 3.38980   5
  -6   9   7 3.90446 2.30801   5
   5   9  -7 3.16632 3.40789   5
  -5   9   7 10.5945 2.95214   5
   4   9  -7 0.15551 2.83061   5
  -4   9   7 0.87240 1.99794   5
  -3   9   7 -1.1506 1.80273   5
   3   9  -7 2.29341 2.59762   5
  -2   9   7 9.76796 2.51722   5
   2   9  -7 17.3235 3.36657   5
   2   9  -7 8.07456 2.84943  10
  -2   9   7 14.3689 2.82171  10
   1   9  -7 20.8211 6.61125   1
   1   9  -7 14.9153 3.34478  10
  -1   9   7 16.4811 2.86681  10
   1   9  -7 22.2202 3.64868   5
  -1   9   7 19.6275 2.87163   5
   0   9   7 20.8997 2.85823   5
   0   9   7 19.4391 2.90207  10
   0   9  -7 21.0877 6.87558   1
   0   9  -7 22.8514 3.77308   5
   0   9  -7 14.1817 3.45743  10
   1   9   7 47.6909 4.55599   5
  -1   9  -7 55.8835 5.97870   5
  -1   9  -7 48.8379 9.13771   1
   1   9   7 50.2361 4.64255  10
  -1   9  -7 35.2275 5.52373  10
   2   9   7 16.5715 2.31481  10
  -2   9  -7 7.88311 8.60624   1
  -2   9  -7 13.3700 3.26509   5
   2   9   7 15.7689 2.19314   5
  -2   9  -7 9.28028 3.01640  10
  -3   9  -7 193.396 15.1348   5
   3   9   7 171.807 13.8512   5
  -4   9  -7 2.42700 2.85697   5
   5   9   7 65.5815 5.84101   5
  -6   9  -7 12.2544 3.42742   5
   6   9   7 18.5369 2.47182   5
  -4  10   7 20.8890 3.55158   5
   4  10  -7 16.9844 3.60875   5
   3  10  -7 2.03934 2.42582   5
  -3  10   7 -1.4531 1.78491   5
   2  10  -7 5.08957 2.38437   5
  -2  10   7 3.80582 1.92407   5
  -1  10   7 1.45225 1.60312   5
   1  10  -7 -2.6682 1.94988   5
   0  10  -7 3.20259 2.41805   5
   0  10   7 5.17970 1.68844   5
  -1  10  -7 1.15173 2.22045   5
   1  10   7 3.30045 1.29760   5
  -2  10  -7 14.9692 3.28682   5
  -3  10  -7 -2.1502 2.26330   5
  -4  10  -7 -0.4402 3.31554   5
  -8   0   8 7.37340 5.56402   1
  -7   0   8 1.38054 2.57370   1
   6   0  -8 16.3907 7.14259   7
  -6   0   8 0.98857 2.13089   3
   5   0  -8 5.44882 4.93591   7
  -5   0   8 0.53680 1.94795   3
   4   0  -8 15.7144 7.68614   7
  -4   0   8 9.55118 2.89914   3
  -3   0   8 -0.2513 1.96073   8
  -3   0   8 -2.0179 1.69725   3
   3   0  -8 2.81159 4.58618   7
   2   0  -8 124.430 16.9389   7
  -2   0   8 102.645 10.5141   8
  -2   0   8 114.118 9.77588   3
  -1   0   8 0.12337 1.83590   3
   1   0  -8 0.29893 3.73572   7
  -1   0   8 1.32967 1.15107  12
  -1   0   8 -3.0226 3.56090   9
  -1   0   8 1.51080 2.43193   8
   0   0   8 63.7914 5.30012   3
   0   0   8 33.6822 7.89595   9
   0   0   8 58.9292 6.82568   8
   0   0   8 43.4250 4.41562  12
   1   0   8 0.60938 1.36153   3
   1   0   8 0.70078 1.09735  12
   1   0   8 1.24817 2.06269  11
   1   0   8 0.18660 2.16270   8
   1   0   8 -2.9667 4.10243   9
   2   0   8 7.40874 2.23936   3
   2   0   8 6.12646 1.90801  10
   2   0   8 9.57251 4.20079   9
   2   0   8 9.16666 1.66394  12
   2   0   8 4.45610 3.21446  11
   2   0   8 5.78583 3.27291   4
   2   0   8 11.3616 4.58479   8
   3   0   8 -0.3166 3.69706   8
   3   0   8 -0.3025 1.45758   3
   3   0   8 -1.6020 2.32300   4
   3   0   8 1.34670 1.25927  12
   3   0   8 1.35672 2.95349  11
   4   0   8 5.67342 5.04570  11
   4   0   8 1.87601 1.49440  12
   4   0   8 3.65915 3.74556   4
   4   0   8 4.12743 4.69756   8
   5   0   8 -2.2140 7.29278  11
   5   0   8 0.52216 3.91872   4
   5   0   8 -0.3304 5.34477   8
   6   0   8 -8.6144 5.47488   8
   6   0   8 0.45371 5.44901   4
  -6   0  -8 -1.4600 2.31729   1
   6   0   8 -15.092 11.8397  11
  -7   0  -8 -1.9419 2.28608   1
   7   0   8 4.33499 7.70586   4
   7   0   8 -12.872 5.81196   8
  -8   0  -8 16.3557 4.33368   1
   8   0   8 15.3519 10.6261   4
   9   0   8 3.33878 10.9678   4
  -9   0  -8 4.47951 3.96004   1
 -10   0  -8 21.3892 5.31180   1
  10   0   8 5.42257 13.6040   4
  11   0   8 -11.864 14.1635   4
   8  -1  -8 34.8592 9.89234   4
  -6  -1   8 7.15199 2.56258   3
   6   1  -8 15.4258 9.11017   7
  -6   1   8 11.0550 14.3875   6
  -6   1   8 7.87381 2.79394   3
  -5  -1   8 21.2598 3.87203   3
  -5   1   8 28.2649 4.45614   3
  -5   1   8 33.8233 14.7192   6
   5   1  -8 32.4192 11.7647   7
   4  -1  -8 126.259 18.6852   7
  -4  -1   8 90.3002 9.05593   3
  -4   1   8 101.342 9.10579   3
  -4   1   8 91.9395 10.3592   8
   4   1  -8 140.337 20.8031   7
  -4   1   8 89.7579 8.36704  12
   3  -1  -8 29.5864 9.84363   7
  -3  -1   8 20.4501 3.66726   3
  -3   1   8 20.5625 2.83216  10
  -3   1   8 23.6653 3.78114   3
   3   1  -8 21.7307 3.10892  12
  -3   1   8 20.3424 2.86932  12
   3   1  -8 22.0593 8.54991   7
  -3   1   8 27.8883 5.53796   8
  -2  -1   8 10.4838 3.18688   8
  -2  -1   8 10.5761 2.83759   3
   2  -1  -8 13.7257 6.72065   7
  -2   1   8 15.3811 2.21603  10
  -2   1   8 17.7290 2.97014   3
   2   1  -8 15.9566 6.61282   7
  -2   1   8 17.7062 2.32596  12
  -2   1   8 13.7483 4.42734   8
  -2   1   8 13.0200 1.98179   5
  -2   1   8 0.56113 5.29943   9
   2   1  -8 12.3768 2.38505  12
  -1  -1   8 148.278 13.9012   8
  -1  -1   8 162.443 13.0786   3
  -1   1   8 148.912 12.2579   5
   1   1  -8 151.621 12.4627  12
  -1   1   8 159.751 12.3446  12
   1   1  -8 182.683 19.6861   7
  -1   1   8 165.625 14.7978   8
  -1   1   8 151.720 12.3898  10
  -1   1   8 164.515 13.1289   3
   0  -1   8 203.558 16.3498   3
   0  -1   8 190.295 18.7115  11
   0  -1   8 193.115 17.6649   8
   0   1  -8 184.890 15.9671  12
   0   1   8 231.994 18.5139   8
   0   1   8 175.287 19.4820   9
   0   1   8 217.902 15.7593  10
   0   1   8 196.683 15.5857   5
   0   1   8 225.193 16.3574   3
   0   1  -8 225.626 22.1320   7
   0   1   8 213.012 15.6580  12
   1  -1   8 47.0873 7.38526  11
   1  -1   8 51.4596 7.14827   8
   1  -1   8 28.3487 8.39947   9
   1  -1   8 53.5540 5.10130   3
   1   1   8 52.8290 4.40430  12
   1   1   8 47.7042 6.52467   8
   1   1   8 44.4254 4.34311  10
   1   1   8 48.4522 4.83129   3
   1   1   8 48.7206 4.33919   5
   1   1   8 49.2311 7.38808   9
   2  -1   8 90.6872 8.43641   3
   2  -1   8 92.3440 10.8795   8
   2  -1   8 93.9710 11.8427  11
   2   1   8 91.3463 8.11555   3
   2   1   8 87.2356 7.65683   5
   2   1   8 97.4281 7.87391  10
   2   1   8 98.6900 12.3182   9
   2   1   8 105.684 15.7454  11
   2   1   8 91.8683 7.70211  12
   2   1   8 109.071 11.0749   8
   3  -1   8 -3.6236 4.71409   9
   3  -1   8 2.95150 3.69899   4
   3  -1   8 2.26024 3.08272  11
   3  -1   8 6.14205 4.15587   8
   3   1   8 3.75794 3.37996   4
   3   1   8 3.39388 4.01374   8
   3   1   8 4.05039 1.41105  12
   3   1   8 4.16137 1.48460  10
  -3   1  -8 6.09688 1.96062   1
   3   1   8 4.22497 1.78377   3
   3   1   8 6.40862 5.35423  11
   3   1   8 4.32215 1.31347   5
   4  -1   8 7.82974 6.23241   8
   4  -1   8 8.55803 5.11833   9
   4  -1   8 11.1187 5.69896   4
   4  -1   8 4.48343 4.94234  11
   4   1   8 9.21654 5.10409   8
   4   1   8 10.0816 2.15511   3
   4   1   8 11.0271 4.83755   4
   4   1   8 14.3742 8.73393  11
  -4   1  -8 9.74696 2.47542   1
   4   1   8 6.84474 1.70548   5
   4   1   8 11.2064 2.07687  10
   4   1   8 10.3968 2.00069  12
   5  -1   8 -1.8779 4.08285   8
   5  -1   8 -0.0183 5.19654   4
   5   1   8 -0.4234 1.37029  12
   5   1   8 2.20544 1.45341   5
   5   1   8 -1.4614 4.42356   8
   5   1   8 9.86228 6.90739  11
  -5   1  -8 0.39531 1.90262   1
   5   1   8 0.52968 3.79282   4
   5   1   8 1.31305 1.37170  10
   6  -1   8 6.01108 7.17420   4
   6  -1   8 -5.0249 5.99608   8
   6   1   8 1.16762 1.60104   5
   6   1   8 1.89555 1.59821  12
   6   1   8 -0.7050 5.51390   8
   6   1   8 0.95300 4.60246   4
  -6   1  -8 1.99758 2.31979   1
   6   1   8 4.45064 1.70226  10
   7  -1   8 18.3145 10.3169   4
   7  -1   8 20.5058 9.19777   8
  -7   1  -8 23.4935 4.53775   1
   7   1   8 13.6321 8.60741   8
   7   1   8 53.9159 19.9047  11
   7   1   8 21.6113 8.90269   4
   8  -1   8 11.7143 11.1383   4
  -8   1  -8 25.1334 5.04065   1
   8   1   8 12.9526 9.91092   4
   9  -1   8 -1.5688 10.9891   4
   9   1   8 -0.1969 10.6749   4
  -9   1  -8 -1.1555 3.24561   1
  10  -1   8 -1.6023 12.2364   4
 -10   1  -8 2.59011 3.80907   1
  10   1   8 -5.7355 13.7218   4
  11  -1   8 -9.4315 9.54874   4
 -11   1  -8 7.00616 4.87945   1
  11   1   8 -44.148 22.0579   4
  -6   2   8 -5.9606 12.0691   6
   6   2  -8 5.60688 10.2237   7
  -5  -2   8 16.7357 3.60478   3
  -5   2   8 24.2035 3.37846  10
  -5   2   8 16.0830 3.37749   3
   5   2  -8 22.6177 3.42627  12
   5   2  -8 27.3560 3.73294  10
   5   2  -8 27.5813 4.07866   5
  -5   2   8 26.8135 3.45303  12
  -5   2   8 19.4466 3.43685   5
  -5   2   8 32.1798 6.30665   8
   5   2  -8 26.6356 11.2977   7
   4  -2  -8 5.23887 5.84631   7
  -4  -2   8 0.18717 2.01121   3
   4   2  -8 -0.8821 1.70002  10
   4   2  -8 1.48171 2.29981   5
  -4   2   8 3.26737 1.55202  12
  -4   2   8 1.56373 2.23227   3
  -4   2   8 2.38045 2.88954   8
  -4   2   8 -0.1947 1.07590   5
   4   2  -8 -1.2449 1.57969  12
  -4   2   8 1.68365 1.41408  10
   4   2  -8 -0.2486 7.63071   7
  -3  -2   8 245.938 21.8537   3
   3  -2  -8 314.288 31.5155   7
   3   2  -8 303.406 21.5244   5
   3   2  -8 342.101 33.3939   7
   3   2  -8 280.928 21.5072  10
  -3   2   8 275.091 21.2599  10
   3   2  -8 257.003 21.2632  12
  -3   2   8 268.646 21.9575   3
  -3   2   8 248.236 23.7962   8
  -3   2   8 278.155 21.1797  12
  -3   2   8 267.794 21.0923   5
  -2  -2   8 76.5408 7.91282   3
   2   2  -8 85.7369 7.54019   5
   2   2  -8 113.565 16.8906   7
  -2   2   8 95.2154 7.28318   5
   2   2  -8 78.0412 7.43770  12
  -2   2   8 92.5393 7.41499  10
  -2   2   8 87.4070 10.1150   8
  -2   2   8 83.9440 7.27043  12
   2   2  -8 74.6236 7.48307  10
  -1  -2   8 119.596 13.2970   8
  -1  -2   8 159.812 12.8187   3
   1   2  -8 142.047 11.9118  12
  -1   2   8 151.635 11.6883   5
  -1   2   8 170.351 15.1250   8
   1   2  -8 177.057 18.9993   7
   1   2  -8 158.064 12.1395  10
   1   2  -8 158.987 12.0045   5
  -1   2   8 120.968 15.5196   9
  -1   2   8 158.727 11.8534  10
  -1   2   8 137.299 11.6942  12
  -1   2   8 159.782 12.6396   3
   0  -2   8 81.6323 10.1719   8
   0  -2   8 91.3905 8.50069   3
   0   2   8 90.7434 10.4655   8
   0   2   8 93.7094 7.47388   5
   0   2  -8 90.9345 7.85643  10
   0   2   8 95.0340 7.65650  10
   0   2  -8 92.4150 7.71279   5
   0   2   8 96.6468 8.36428   3
   0   2  -8 97.8662 12.7787   7
   0   2  -8 100.693 7.84089  12
   0   2   8 90.8674 7.54449  12
   0   2   8 83.8561 10.5197   9
   1  -2   8 140.720 14.5632   8
   1  -2   8 145.294 12.4519   3
  -1  -2  -8 144.732 11.8780   2
   1   2   8 167.307 11.7526  12
   1   2   8 143.832 12.2643   3
   1   2   8 144.545 11.7072  10
   1   2   8 156.760 11.6590   5
  -1   2  -8 148.773 11.9778  10
  -1   2  -8 154.626 11.9291  12
   1   2   8 152.842 14.8459   8
  -1   2  -8 144.926 11.7850   5
   2  -2   8 345.930 29.5197   8
  -2  -2  -8 329.359 26.0845   2
   2   2   8 353.440 29.4363   8
  -2   2  -8 339.836 26.2671  12
  -2   2  -8 362.876 26.7140   1
   2   2   8 365.382 26.0938   5
  -2   2  -8 345.731 26.3869  10
   2   2   8 346.361 26.0797  12
   2   2   8 352.346 26.1829  10
   2   2   8 339.958 36.4686  11
   2   2   8 344.007 26.5570   3
   3  -2   8 61.0443 10.6150   8
  -3   2  -8 52.3788 5.42140  12
   3   2   8 65.2991 8.98096   4
   3   2   8 50.3944 5.11793   5
   3   2   8 62.7303 5.40147  10
   3   2   8 53.9502 5.49428   3
  -3   2  -8 60.4620 5.92810   1
   3   2   8 77.1155 18.2399  11
   3   2   8 61.2484 5.24846  12
   3   2   8 61.1924 8.64704   8
   4  -2   8 15.7704 6.19277   8
   4   2   8 21.0231 2.62838   5
  -4   2  -8 17.3025 3.35064   1
   4   2   8 11.6585 5.24697   4
   4   2   8 12.5053 2.33436  12
   4   2   8 27.6182 12.3034  11
   4   2   8 18.4303 5.58217   8
   4   2   8 15.1131 2.47560  10
   5  -2   8 -3.0982 6.16506   4
   5  -2   8 -3.9851 3.94633   8
  -5   2  -8 2.74494 2.13469   1
   5   2   8 11.0035 8.09263  11
   5   2   8 -1.8698 1.10663   5
   5   2   8 0.25749 3.72877   4
   5   2   8 1.33539 4.21183   8
   5   2   8 0.24916 1.37661  12
   5   2   8 0.56337 1.27840  10
   6  -2   8 1.66019 8.94965   4
   6  -2   8 4.74632 5.82392   8
   6   2   8 4.95735 1.92539  12
   6   2   8 6.49899 2.02435  10
   6   2   8 2.12502 4.63531   4
   6   2   8 0.77869 5.14199   8
   8  -2   8 4.08183 9.49576   4
   8   2   8 3.14155 2.46485   5
   8   2   8 5.04205 3.54005  10
  -8   2  -8 5.91506 3.53327   1
   8   2   8 0.19927 7.71261   4
   9  -2   8 0.22865 9.54472   4
  -9   2  -8 2.43598 3.53346   1
   9   2   8 -0.4903 11.6581   4
  10  -2   8 17.4582 12.1607   4
  10   2   8 1.67241 19.2528   4
 -10   2  -8 22.0149 5.68145   1
 -11   2  -8 28.5899 6.63552   1
   8  -3  -8 13.6598 4.97991   2
  -8   3   8 3.20582 13.9788   6
   7  -3  -8 10.2468 3.91569   2
   7   3  -8 16.0928 3.66290  10
   7   3  -8 16.7549 4.47290   5
   6  -3  -8 9.64020 3.76060   2
   6   3  -8 14.2526 3.92908   5
  -6   3   8 9.93356 2.41989   5
   6   3  -8 14.8597 3.25348  10
   6   3  -8 12.8997 12.4169   7
  -6   3   8 13.0781 2.87749  10
  -6   3   8 9.54244 3.47270   3
  -6   3   8 8.89977 2.50235  12
   6   3  -8 11.3251 2.93456  12
  -5   3   8 6.11492 1.89830   5
   5   3  -8 8.07308 2.53017  10
  -5   3   8 15.6037 4.60577   8
  -5   3   8 6.72447 2.19147  10
  -5   3   8 7.71045 3.03860   3
  -5   3   8 5.91171 2.07239  12
   5   3  -8 5.42752 10.7622   7
   5   3  -8 6.30855 3.14127   5
   5   3  -8 8.07536 2.45894  12
  -4  -3   8 1.97458 2.18195   3
   4   3  -8 1.10922 1.76473  12
  -4   3   8 2.26480 2.45964   3
  -4   3   8 5.57798 3.68724   8
   4   3  -8 4.23082 2.53341   5
  -4   3   8 1.01597 1.32214   5
   4   3  -8 -0.1945 8.63638   7
  -4   3   8 1.22658 1.53914  10
  -4   3   8 0.18951 1.42730  12
   4   3  -8 -1.2872 1.71754  10
   3  -3  -8 13.4929 2.90009   2
  -3  -3   8 10.2113 2.86697   3
  -3   3   8 17.5333 2.69436  10
   3   3  -8 14.2845 2.81346  10
  -3   3   8 15.5023 2.40346   5
   3   3  -8 16.6512 9.50828   7
  -3   3   8 13.9292 2.43919  12
   3   3  -8 14.7055 3.06866   5
  -3   3   8 15.4661 3.42772   3
   3   3  -8 14.8350 2.62224  12
  -3   3   8 23.7059 6.42053   8
   2  -3  -8 17.7856 3.20584   2
  -2   3   8 17.2568 3.27685   3
   2   3  -8 26.4008 8.76019   7
  -2   3   8 22.4892 6.00258   8
   2   3  -8 19.6134 3.09517   5
   2   3  -8 16.7630 2.88908  12
   2   3  -8 19.8057 3.10579  10
  -2   3   8 18.3856 2.68911  12
  -2   3   8 19.2801 2.74434  10
  -2   3   8 19.9047 2.63329   5
   1  -3  -8 -0.4827 1.80296   2
  -1   3   8 0.83453 1.19719  10
  -1   3   8 0.41545 1.08284   5
  -1   3   8 1.17313 1.35957  12
   1   3  -8 1.55735 1.57007  12
  -1   3   8 -0.4819 1.40001   3
   1   3  -8 0.20015 1.45496  10
  -1   3   8 1.50875 3.62829   8
   1   3  -8 3.48898 1.75434   5
   0  -3  -8 245.032 19.1715   2
   0   3  -8 251.462 23.7149   7
   0   3   8 229.321 18.5477   5
   0   3   8 243.262 22.3584   8
   0   3  -8 236.818 18.8626  12
   0   3   8 256.077 18.6948  12
   0   3  -8 265.925 19.1296  10
   0   3   8 243.534 18.7215  10
   0   3  -8 256.290 18.9061   5
   0   3   8 229.695 19.3055   3
  -1  -3  -8 7.03065 1.97353   2
   1  -3   8 5.35101 4.46497   8
   1   3   8 7.13942 2.31939   3
  -1   3  -8 5.89538 1.72873   5
   1   3   8 5.40606 4.13277   8
   1   3   8 6.65092 1.63265  12
   1   3   8 6.26658 1.42324   5
   1   3   8 7.40519 1.63825  10
  -1   3  -8 5.29679 1.95150  12
  -1   3  -8 5.47937 1.87118  10
   2  -3   8 31.7714 7.74854   8
  -2  -3  -8 33.2705 4.14156   2
   2  -3   8 51.6504 13.1519   6
  -2   3  -8 42.9610 4.54009   1
   2   3   8 36.9169 4.51633   3
  -2   3  -8 42.7498 4.35073  12
   2   3   8 35.5906 3.66018   5
   2   3   8 40.0328 3.87574  10
  -2   3  -8 37.7380 4.37037  10
   2   3   8 43.1004 4.01431  12
  -2   3  -8 33.2075 3.99829   5
   2   3   8 36.8312 7.62096   8
   2   3   8 42.8142 12.5012  11
   3  -3   8 1.23469 5.08926   8
   3  -3   8 0.93103 9.68630   6
  -3   3  -8 2.88434 1.65607  12
  -3   3  -8 0.09066 1.55386  10
  -3   3  -8 0.51484 1.48252   1
   3   3   8 0.86412 1.18298  12
   3   3   8 -0.6951 3.52471   8
   3   3   8 -0.9992 1.04281  10
   3   3   8 -0.7082 0.95152   5
   3   3   8 7.59198 7.05123  11
  -3   3  -8 1.28690 1.38817   5
   4  -3   8 40.8979 9.69402   8
   4  -3   8 38.2886 13.3457   6
   4   3   8 35.4534 3.81594   5
  -4   3  -8 43.9984 5.62503   1
  -4   3  -8 34.4765 4.29039  12
   4   3   8 40.5445 8.60679   4
  -4   3  -8 35.7381 4.12292   5
   4   3   8 38.7628 4.11387  10
   4   3   8 40.0621 8.38336   8
  -4   3  -8 30.0956 4.19596  10
   4   3   8 37.3910 4.02073  12
   5  -3   8 -2.5119 7.55064   6
   5  -3   8 8.08317 5.23026   8
  -5   3  -8 4.33074 2.29123   1
   5   3   8 4.07952 4.54848   4
   5   3   8 2.39663 4.16542   8
   5   3   8 0.69767 1.32296   5
   5   3   8 4.74758 1.70660  10
   5   3   8 2.56286 1.62405  12
   6  -3   8 8.44030 5.72033   8
   6  -3   8 -0.6500 8.35060   6
   7  -3   8 0.53053 7.77118   4
  -7   3  -8 -0.5456 2.70905   1
   7   3   8 -1.3099 5.59642   4
   7   3   8 4.00711 1.95813  10
   7   3   8 -1.3400 1.85553   5
   7   3   8 0.82426 1.92317  12
   8  -3   8 11.3260 9.28604   4
   8   3   8 6.48560 9.59246   4
   8   3   8 15.1197 3.20072  10
   8   3   8 13.4839 3.11914  12
   8   3   8 12.5101 3.32443   5
  -8   3  -8 10.6190 4.22595   1
   9  -3   8 5.01888 7.05764   4
   9   3   8 0.86868 3.00896   5
  -9   3  -8 0.51980 3.50038   1
   9   3   8 -4.6628 14.1571   4
   9   3   8 2.51977 2.43775  10
  10  -3   8 28.6432 7.78987   4
  10   3   8 -12.195 22.6501   4
 -10   3  -8 25.7248 6.26672   1
  -9   4   8 4.76373 18.2802   6
   9   4  -8 13.4688 4.98562   5
   8   4  -8 16.2341 4.20576  10
   8   4  -8 20.4299 5.33011   5
   7  -4  -8 35.0865 6.26151   2
   7   4  -8 38.2165 5.35326  12
   7   4  -8 42.1715 5.76321  10
   7   4  -8 56.7434 6.75466   5
  -7   4   8 33.9079 4.98564   5
  -7   4   8 45.5854 6.93442  10
   6  -4  -8 1.97790 3.27883   2
   6   4  -8 6.74608 3.78917   5
  -6   4   8 1.06490 1.71742   5
  -6   4   8 3.63806 2.22417  12
  -6   4   8 4.03900 2.20486  10
   6   4  -8 -0.5992 2.23015  10
   6   4  -8 2.58776 2.37582  12
   5  -4  -8 -1.9277 2.59113   2
   5   4  -8 4.68159 13.2116   7
  -5   4   8 2.53795 2.73753   3
   5   4  -8 4.00694 3.27670   5
   5   4  -8 1.73546 2.19035  10
   5   4  -8 -1.8224 1.83251  12
  -5   4   8 0.61967 1.64928  10
  -5   4   8 0.54070 1.48138   5
  -5   4   8 1.30035 1.80445  12
   4  -4  -8 11.2895 3.17529   2
   4   4  -8 10.9493 12.1861   7
  -4   4   8 16.1562 2.58782   5
  -4   4   8 13.0711 3.33758   3
   4   4  -8 12.4335 3.35568   5
  -4   4   8 15.3749 2.64102  12
  -4   4   8 11.4849 2.60380  10
   4   4  -8 12.9295 2.95536  10
  -4   4   8 22.1982 5.94642   8
   4   4  -8 8.48047 2.62332  12
  -3  -4   8 5.50447 11.7122   6
   3  -4  -8 3.23918 2.63253   2
   3   4  -8 3.52261 1.96659  12
   3   4  -8 13.5585 10.1874   7
  -3   4   8 4.54589 1.76427  10
   3   4  -8 2.95573 2.09184  10
  -3   4   8 5.06239 1.93144  12
  -3   4   8 3.73629 2.12213   3
   3   4  -8 5.60723 2.48821   5
  -3   4   8 12.7060 5.22105   8
  -3   4   8 3.98363 1.57988   5
  -2  -4   8 8.17789 11.9693   6
   2  -4  -8 0.42797 1.99684   2
  -2   4   8 3.32256 4.11904   8
   2   4  -8 -0.3073 1.58110  10
  -2   4   8 1.68362 1.37331  10
  -2   4   8 2.08066 1.33267   5
  -2   4   8 -1.5089 2.07586   3
   2   4  -8 -0.1377 1.68797  12
  -2   4   8 1.58859 1.49149  12
   2   4  -8 0.77292 2.08456   5
  -1  -4   8 218.298 23.7153   6
   1  -4  -8 143.908 13.2441   2
  -1   4   8 156.920 12.4199   5
   1   4  -8 160.301 12.9295  10
  -1   4   8 136.628 13.3341   3
   1   4  -8 165.815 12.8822  12
  -1   4   8 163.733 12.6295  10
  -1   4   8 157.679 12.5022  12
   1   4  -8 168.835 12.8762   5
[truncated: 159,950 more chars]
